# Supplementary material for: Molecular markers for tolerance of European ash (Fraxinus excelsior) to dieback disease identified using Associative Transcriptomics
Source: Sci Rep. 2016 Jan 13;6:19335. doi: 10.1038/srep19335 (PMC4725942; doi:10.1038/srep19335)
Supplement: Supplementary Dataset 1 [file srep19335-s2.xls]

## Sheet: Legend
Molecular markers for tolerance of European ash (Fraxinus excelsior) to dieback disease identified using Associative Transcriptomics
Andrea L. Harper, Lea Vig McKinney, Lene Rostgaard Nielsen, Lenka Havlickova, Yi Li, Martin Trick, Fiona Fraser, Lihong Wang, Alison Fellgett, Elizabeth S. A. Sollars, Sophie H. Janacek, J. Allan Downie, Richard. J. A. Buggs, Erik Dahl Kjær, Ian Bancroft
Sequence identifiers for the association panel are given along with the identifier, type and GIS location for the mature tree from which the grafts were derived.
The number of ramets sampled, phenotype scores and the PSIKO Q matrix are also provided for the association panel

## Sheet: Association panel
sort	Sequence ID	Group	Tree ID	GIS	Number of ramets sampled	Corrected Damage Score 2014	Q1	Q2
1	Ash1	Randers	DKRB-1	N54 44.389 E10 42.028	4	33.2	0.838185	0.161815
2	Ash2	Randers	DKRB-2	N54 46.171 E10 42.937	3	58.2	0.90147	0.09853
3	Ash3	Randers	DKRB-3	N54 46.180 E10 42.966	3	58.2	0.830532	0.169468
4	Ash4	Randers	DKRB-4	N54 48.136 E10 43.798	3	83.2	0.918618	0.081382
5	Ash5	Randers	DKRB-5	N54 48.236 E10 43.902	3	33.2	0.855298	0.144702
6	Ash6	Randers	DKRB-6	N56 44.024 E10 13.283	3	95.7	0.775599	0.224401
7	Ash7	Randers	DKRB-7	N56 44.592 E10 12.821	3	58.2	0.574799	0.425201
8	Ash8	Randers	DKRB-8	N57 30.950 E10 18.649	5	58.2	0.852943	0.147057
10	Ash10	Randers	DKRB-10	N57 30.509 E10 09.177	2	58.2	0.464276	0.535724
11	Ash11	Randers	DKRB-11	N57 29.964 E10 08.248	4	83.2	0.895678	0.104322
12	Ash12	Randers	DKRB-12	N57 30.003 E10 08.638	4	83.2	0.903604	0.096396
15	Ash15	Randers	DKRB-15	N57 32.083 E10 05.307	3	58.2	0.413056	0.586944
16	Ash16	Randers	DKRB-16	N57 32.122 E10 05.318	5	95.7	0.816353	0.183647
17	Ash17	Randers	DKRB-17	N57 32.238 E10 05.516	4	95.7	0.880962	0.119038
18	Ash18	Randers	DKRB-18	N57 08.999 E9 55.595	2	33.2	0.235266	0.764734
19	Ash19	Randers	DKRB-19	N57 08.799 E9 55.349	3	95.7	0.904612	0.095388
21	Ash21	Randers	DKRB-21	N56 31.367 E9 31.282	2	83.2	0.567587	0.432413
22	Ash22	Randers	DKRB-22	N56 31.358 E9 31.228	4	58.2	0.924113	0.075887
23	Ash23	Randers	DKRB-23	N56 46.429 E9 06.543	3	95.7	0.85471	0.14529
24	Ash24	Randers	DKRB-24	N56 46.305 E9 06.592	2	95.7	0.348255	0.651745
25	Ash25	Randers	DKRB-25	N56 42.333 E9 04.574	3	83.2	0.899147	0.100853
26	Ash26	Randers	DKRB-26	N56 27.831 E8 39.430	4	33.2	0.881203	0.118797
27	Ash27	Randers	DKRB-27	N56 27.877 E8 39.463	4	58.2	0.816149	0.183851
28	Ash28	Randers	DKRB-28	N56 27.827 E8 39.523	4	95.7	0.901145	0.098855
29	Ash29	Randers	DKRB-29	N56 27.821 E8 39.514	5	33.2	0.880307	0.119693
30	Ash30	Randers	DKRB-30	N56 34.008 E8 18.763	5	58.2	0.690619	0.309381
31	Ash31	Randers	DKRB-31	N56 34.030 E8 18.962	4	58.2	0.932892	0.067108
32	Ash32	Randers	DKRB-32	N54 58.740 E9 45.285	3	33.2	0.759046	0.240954
33	Ash33	Randers	DKRB-33	N54 58.572 E9 45.317	3	33.2	0.929511	0.070489
34	Ash34	Randers	DKRB-34	N55 16.818 E8 46.811	3	83.2	0.940039	0.059961
35	Ash35	Randers	DKRB-35	N55 16.814 E8 46.871	4	33.2	0.868734	0.131266
36	Ash36	Randers	DKRB-36	N55 16.862 E8 46.409	4	13.2	0.898345	0.101655
37	Ash37	Randers	DKRB-37	N55 16.874 E8 46.408	5	13.2	0.93618	0.06382
38	Ash38	Randers	DKRB-38	N55 17.498 E9 03.690	3	58.2	0.841235	0.158765
39	Ash39	Randers	DKRB-39	N55 17.555 E9 03.424	3	13.2	0.916667	0.083333
40	Ash40	Randers	DKRB-40	N55 17.743 E9 03.436	4	33.2	0.872199	0.127801
41	Ash41	Randers	DKRB-41	N57 30.240 E10 08.805	3	0	0.921751	0.078249
42	Ash42	Randers	DKRB-42	N56 42.393 E9 04.641	3	4.2	0.798288	0.201712
43	Ash43	Randers	DKRB-43	N56 27.707 E8 39.641	5	0.7	0.840932	0.159068
44	Ash44	Randers	DKRB-44	N56 27.663 E8 39.484	3	0	0.939424	0.060576
45	Ash45	Randers	DKRB-45	N54 58.612 E9 45.268	3	4	0.934908	0.065092
46	Ash46	Randers	DKRB-46	N54 58.508 E9 45.391	4	0	0.967909	0.032091
47	Ash47	Randers	DKRB-47	N55 16.862 E8 46.407	4	0	0.912412	0.087588
48	Ash48	Randers	DKRB-48	N55 18.417 E9 04.398	3	0	0.917979	0.082021
49	Ash49	CSO	DKCSO-1	N55 17 21.5 E9 32 21.7	2	52.3	0.895653	0.104347
50	Ash50	CSO	DKCSO-2	N55 17 21.2 E9 32 20.4	5	41.7	0.924859	0.075141
51	Ash51	CSO	DKCSO-3	N55 17 21.7 E9 32 22.6	4	4.55	0.743358	0.256642
52	Ash52	CSO	DKCSO-4	N55 17 22.7 E9 32 21.7	3	40.9	0.906877	0.093123
53	Ash53	CSO	DKCSO-5	N55 17 23.3 E9 32 21.5	3	46.4	0.888062	0.111938
54	Ash54	CSO	DKCSO-8	N55 17 23.9 E9 32 20.5	5	44.9	0.93092	0.06908
55	Ash55	CSO	DKCSO-9	N55 17 24.3 E9 32 22.3	3	49.7	0.663256	0.336744
56	Ash56	CSO	DKCSO-11	N55 00 32.7 E9 56 21.0	3	48.8	0.910041	0.089959
57	Ash57	CSO	DKCSO-13	N55 00 33.5 E9 56 22.3	3	9.5	0.908102	0.091898
58	Ash58	CSO	DKCSO-15	N55 00 34.3 E9 56 23.7	3	31.7	0.880222	0.119778
59	Ash59	CSO	DKCSO-16	N55 00 34.6 E9 56 23.1	2	46.9	0.435328	0.564672
60	Ash60	CSO	DKCSO-18	N55 30 08.3 E11 39 29.5	4	6.2	0.821703	0.178297
61	Ash61	CSO	DKCSO-25	N55 17 22.7 E9 32 21.8	3	55.8	0.976627	0.023373
63	Ash63	CSO	DKCSO-28	N55 00 32.9 E9 56 23.6	3	61.8	0.889805	0.110195
64	Ash64	CSO	DKCSO-31	N55 29 27.0 E9 36 53.1	3	45.3	0.744875	0.255125
65	Ash65	CSO	DKCSO-33	N55 50 01.9 E9 54 57.9	3	0	0.91815	0.08185
66	Ash66	CSO	DKCSO-35	N55 22 58.7 E11 35 27.9	3	0	0.834392	0.165608
67	Ash67	CSO	DKCSO-38	N55 54 00.1 E12 27 27.7	3	28.9	0.908377	0.091623
68	Ash68	CSO	DKCSO-40	N55 31 42.6 E11 44 10.4	3	52.4	0.934006	0.065994
69	Ash69	Hørsholm	DKSCI-1001	N55 50 12.2 E9 54 36.6	3	75	0.823621	0.176379
70	Ash70	Hørsholm	DKSCI-1003	N55 50 12.2 E9 54 36.6	4	0	0.926113	0.073887
71	Ash71	Hørsholm	DKSCI-1031	N55 50 12.2 E9 54 36.6	5	75	0.936405	0.063595
72	Ash72	Hørsholm	DKSCI-1392	N55 54 00.1 E12 27 27.7	3	4.8	0.894113	0.105887
73	Ash73	Hørsholm	DKSCI-1441	N55 54 00.1 E12 27 27.7	3	35	0.943856	0.056144
76	Ash76	Hørsholm	DKSCI-171	N55 54 00.1 E12 27 27.7	5	5	0.931054	0.068946
77	Ash77	Hørsholm	DKSCI-181	N55 54 00.1 E12 27 27.7	3	35	0.907752	0.092248
78	Ash78	Hørsholm	DKSCI-191	N55 54 00.1 E12 27 27.7	4	5	0.880716	0.119284
79	Ash79	Hørsholm	DKSCI-212	N55 54 00.1 E12 27 27.7	3	0	0.841299	0.158701
80	Ash80	Hørsholm	DKSCI-241	N55 54 00.1 E12 27 27.7	4	75	0.874743	0.125257
81	Ash81	Hørsholm	DKSCI-251	N55 54 00.1 E12 27 27.7	3	5	0.889301	0.110699
82	Ash82	Hørsholm	DKSCI-261	N55 54 00.1 E12 27 27.7	2	35	0.718036	0.281964
83	Ash83	Hørsholm	DKSCI-271	N55 54 00.1 E12 27 27.7	5	35	0.79785	0.20215
84	Ash84	Hørsholm	DKSCI-281	N55 54 00.1 E12 27 27.7	5	75	0.746164	0.253836
86	Ash86	Hørsholm	DKSCI-613	N55 54 00.1 E12 27 27.7	5	35	0.938909	0.061091
87	Ash87	Hørsholm	DKSCI-622	N55 54 00.1 E12 27 27.7	4	35	0.898541	0.101459
88	Ash88	Hørsholm	DKSCI-681	N55 54 00.1 E12 27 27.7	5	0	0.936077	0.063923
90	Ash90	Hørsholm	DKSCI-931	N55 50 12.2 E9 54 36.6	3	75	0.534957	0.465043
91	Ash91	Hørsholm	DKSCI-952	N55 50 12.2 E9 54 36.6	5	14	0.913016	0.086984
92	Ash92	Hørsholm	DKSCI-983	N55 50 12.2 E9 54 36.6	5	35	0.874095	0.125905
93	Ash93	Forest group_Healthy	DKH-1	N55 21.236 E10 30.550	4	0	0.869324	0.130676
94	Ash94	Forest group_Healthy	DKH-2	N55 21.085 E10 29.823	2	0.4	0.288441	0.711559
95	Ash95	Forest group_Healthy	DKH-3	N55 24.596 E10 40.287	3	73.2	0.78603	0.21397
96	Ash96	Forest group_Healthy	DKH-4	N55 07.446 E10 17.641	3	0	0.912019	0.087981
97	Ash97	Forest group_Healthy	DKH-5	N55 07.446 E10 17.653	3	7	0.899289	0.100711
98	Ash98	Forest group_Healthy	DKH-6	N55 07.393 E10 17.475	2	0	0.488087	0.511913
99	Ash99	Forest group_Healthy	DKH-8	N55 19.857 E10 25.195	2	0	0	1
100	Ash100	Forest group_Healthy	DKH-10	N55 19.845 E10 25.090	3	0	0.90183	0.09817
101	Ash101	Forest group_Healthy	DKH-11	N55 19.836 E10 25.093	4	8.7	0.923704	0.076296
102	Ash102	Forest group_Healthy	DKH-12	N55 23.133 E9 04.574	3	0	0.907632	0.092368
103	Ash103	Forest group_Healthy	DKH-13	N55 21.610 E9 03.247	3	0	0.893525	0.106475
104	Ash104	Forest group_Healthy	DKH-15	N55 21.605 E9 03.218	2	0	0.470833	0.529167
105	Ash105	Forest group_Healthy	DKH-16	N55 21.386 E9 02.756	3	0	0.823345	0.176655
107	Ash107	Forest group_Healthy	DKH-18	N55 21.353 E9 02.688	3	5.9	0.854384	0.145616
109	Ash109	Forest group_Healthy	DKH-21	N56 44.242 E10 12.058	5	0.3	0.677029	0.322971
110	Ash110	Forest group_Healthy	DKH-22	N56 43.854 E10 12.519	3	7.6	0.888286	0.111714
111	Ash111	Forest group_Healthy	DKH-23	N56 43.974 E10 12.256	2	0	0.396489	0.603511
112	Ash112	Forest group_Healthy	DKH-24	N56 43.854 E10 12.519	2	3.6	0.518266	0.481734
113	Ash113	Forest group_Healthy	DKH-25	N56 43.700 E10 12.097	5	0	0.934394	0.065606
114	Ash114	Forest group_Healthy	DKH-26	N56 43.269 E10 12.504	2	9.1	0.317978	0.682022
115	Ash115	Forest group_Healthy	DKH-27	N56 43.655 E10 13.539	3	30.6	0.929842	0.070158
116	Ash116	Forest group_Healthy	DKH-29	N56 43.682 E10 13.518	4	0	0.725518	0.274482
119	Ash119	Forest group_Healthy	DKH-32	N55 08.383 E10 55.156	4	0	0.913295	0.086705
120	Ash120	Forest group_Healthy	DKH-33	N55 08.418 E10 55.096	3	4.5	0.410096	0.589904
121	Ash121	Forest group_Healthy	DKH-35	N55 08.413 E10 55.134	2	34.4	0.769173	0.230827
122	Ash122	Forest group_Healthy	DKH-36	N55 08.845 E10 17.160	5	9.7	0.897824	0.102176
123	Ash123	Forest group_Healthy	DKH-37	N55 08.851 E10 17.243	3	17	0.887437	0.112563
124	Ash124	Forest group_Healthy	DKH-38	N56 17.472 E10 28.887	4	12.5	0.815495	0.184505
125	Ash125	Forest group_Healthy	DKH-39	N56 17.458 E10 28.757	3	0	1	0
126	Ash126	Forest group_Healthy	DKH-40	N56 17.669 E10 28.795	3	35.6	0.723758	0.276242
127	Ash127	Forest group_Healthy	DKH-42	N56 17.490 E10 28.225	4	0	0.726779	0.273221
128	Ash128	Forest group_Healthy	DKH-43	N56 16.725 E10 30.245	3	0	0.943358	0.056642
129	Ash129	Forest group_Healthy	DKH-44	N56 16.734 E10 30.216	4	0	0.939602	0.060398
130	Ash130	Forest group_Healthy	DKH-45	N56 17.398 E10 28.899	3	0	0.802888	0.197112
131	Ash131	Forest group_Healthy	DKH-46	N56 17.305 E10 28.868	5	25.4	0.918551	0.081449
132	Ash132	Forest group_Healthy	DKH-47	N55 13.166 E9 24.231	2	57.4	0.442289	0.557711
134	Ash134	Forest group_Healthy	DKH-49	N55 02.777 E9 26.902	2	0	0.77401	0.22599
135	Ash135	Forest group_Healthy	DKH-50	N54 57.730 E9 46.016	3	0	0.926264	0.073736
136	Ash136	Forest group_Healthy	DKH-51	N54 58.396 E9 55.403	5	0	0.898188	0.101812
137	Ash137	Forest group_Healthy	DKH-52	N55 00.263 E9 56.969	2	4.8	0.754241	0.245759
138	Ash138	Forest group_Healthy	DKH-54	N55 01.468 E9 52.335	3	3.9	0.88294	0.11706
139	Ash139	Forest group_Healthy	DKH-55	N55 48.889 E9 47.187	3	6.5	0.867527	0.132473
140	Ash140	Forest group_Healthy	DKH-56	N55 47.920 E9 54.406	4	8.3	0.874874	0.125126
141	Ash141	Forest group_Healthy	DKH-57	N55 26.681 E9 39.909	4	0	0.90079	0.09921
142	Ash142	Forest group_Healthy	DKH-58	N55 26.910 E9 39.655	4	0	0.75658	0.24342
144	Ash144	Forest group_Healthy	DKH-60	N55 26.918 E9 39.653	2	0	0.40953	0.59047
148	Ash148	Forest group_Healthy	DKH-64	N55 28.944 E9 38.984	2	15.9	0.488715	0.511285
149	Ash149	Forest group_Healthy	DKH-65	N55 29.083 E9 37.189	4	5	0.706184	0.293816
150	Ash150	Forest group_Healthy	DKH-66	N55 46.539 E9 18.837	3	5.9	0.728523	0.271477
151	Ash151	Forest group_Healthy	DKH-67	N55 46.549 E9 18.844	3	6.7	0.887085	0.112915
152	Ash152	Forest group_Healthy	DKH-68	N55 46.431 E9 19.186	3	12.2	0.714029	0.285971
153	Ash153	Forest group_Healthy	DKH-69	N55 42.708 E9 18.174	3	19.4	0.845592	0.154408
155	Ash155	Forest group_Healthy	DKH-71	N55 42.786 E9 18.289	3	0	0.605933	0.394067
156	Ash156	Forest group_Healthy	DKH-72	N55 42.815 E9 18.255	4	1.7	0.765825	0.234175
157	Ash157	Forest group_Healthy	DKH-73	N55 42.706 E9 18.301	4	3.4	0.928617	0.071383
158	Ash158	Forest group_Healthy	DKH-75	N55 50.352 E9 53.989	3	13	0.845683	0.154317
159	Ash159	Forest group_Healthy	DKH-76	N55 50.358 E9 53.996	2	0	0.513364	0.486636
160	Ash160	Forest group_Healthy	DKH-77	N56 09.800 E9 31.087	3	0	0.876961	0.123039
161	Ash161	Forest group_Healthy	DKH-79	N56 09.834 E9 31.089	3	0	0.859621	0.140379
162	Ash162	Forest group_Healthy	DKH-80	N56 09.865 E9 31.057	5	0	0.745582	0.254418
163	Ash163	Forest group_Healthy	DKH-82	N55 47.343 E12 24.004	3	12	0.875324	0.124676
165	Ash165	Forest group_Healthy	DKH-86	N55 45.943 E12 22.627	3	48.3	0.88696	0.11304
168	Ash168	Forest group_Healthy	DKH-91	N55 58.090 E12 31.994	2	76.3	0.348649	0.651351
173	Ash173	Forest group_Healthy	DKH-99	N56 00.804 E12 12.959	3	22.1	0.55864	0.44136
174	Ash174	Forest group_Healthy	DKH-100	N56 02.213 E12 13.593	3	4.2	0.767715	0.232285
175	Ash175	Forest group_Healthy	DKH-101	N55 53.853 E12 27.202	3	0	0.84779	0.15221
177	Ash177	Forest group_Healthy	DKH-103	N55 59.836 E11 59.945	4	0	0.773039	0.226961
178	Ash178	Forest group_Healthy	DKH-104	N56 00.059 E11 59.553	3	25	0.813733	0.186267
181	Ash181	Forest group_Healthy	DKH-107	N55 55.242 E12 14.906	2	0	0.413697	0.586303
184	Ash184	Forest group_Healthy	DKH-111	N55 49.041 E11 41.971	3	0	0.923591	0.076409
185	Ash185	Forest group_Healthy	DKH-112	N55 48.791 E11 42.609	2	8.3	0.423616	0.576384
186	Ash186	Forest group_Healthy	DKH-114	N55 52.050 E11 39.341	3	0	0.743058	0.256942
187	Ash187	Forest group_Healthy	DKH-115	N55 51.686 E11 39.965	3	0	0.855676	0.144324
190	Ash190	Forest group_Healthy	DKH-118	N55 50.741 E11 42.751	5	7.7	0.828936	0.171064
191	Ash191	Forest group_Healthy	DKH-119	N54 47.389 E11 52.657	4	10.8	0.894134	0.105866
192	Ash192	Forest group_Healthy	DKH-120	N55 46.144 E12 22.416	2	0	0.567448	0.432552
193	Ash193	Forest group_Unhealthy	DK-1U	N56 17.475 E10 28.869	4	87.5	0.88189	0.11811
194	Ash194	Forest group_Unhealthy	DK-2U	N56 17.480 E10 28.875	5	87.5	0.86163	0.13837
195	Ash195	Forest group_Unhealthy	DK-3U	N56 43.668 E10 13.524	4	87.5	0.887342	0.112658
196	Ash196	Forest group_Unhealthy	DK-4U	N56 43.705 E10 12.138	5	87.5	0.897701	0.102299
197	Ash197	Forest group_Unhealthy	DK-5U	N56 17.529 E10 28.248	5	87.5	0.905841	0.094159
198	Ash198	Forest group_Unhealthy	DK-6U	N56 17.251 E10 27.224	3	87.5	0.88649	0.11351
199	Ash199	Forest group_Unhealthy	DK-7U	N56 17.213 E10 27.219	4	87.5	0.74231	0.25769
200	Ash200	Forest group_Unhealthy	DK-8U	N56 16.897 E10 28.191	5	87.5	0.825425	0.174575
201	Ash201	Forest group_Unhealthy	DK-9U	N56 16.874 E10 27.931	5	87.5	0.921767	0.078233
203	Ash203	Forest group_Unhealthy	DK-11U	N56 16.688 E10 29.676	4	87.5	0.834116	0.165884
204	Ash204	Forest group_Unhealthy	DK-12U	N56 16.699 E10 29.687	5	87.5	0.902579	0.097421
205	Ash205	Forest group_Unhealthy	DK-13U	N56 17.053 E10 28.774	3	87.5	0.89721	0.10279
208	Ash208	Forest group_Unhealthy	DK-16U	N56 43.285 E10 12.482	3	87.5	0.793116	0.206884
209	Ash209	Forest group_Unhealthy	DK-17U	N56 43.586 E10 12.243	5	87.5	0.910762	0.089238
210	Ash210	Forest group_Unhealthy	DK-18U	N56 43.587 E10 12.240	5	87.5	0.88794	0.11206
211	Ash211	Forest group_Unhealthy	DK-19U	N56 43.596 E10 12.251	4	87.5	0.789808	0.210192
212	Ash212	Forest group_Unhealthy	DK-20U	N56 43.595 E10 12.257	4	87.5	0.902502	0.097498
213	Ash213	Forest group_Unhealthy	DK-21U	N56 43.657 E10 12.219	3	87.5	0.816309	0.183691
214	Ash214	Forest group_Unhealthy	DK-22U	N56 43.816 E10 11.987	5	87.5	0.875745	0.124255
215	Ash215	Forest group_Unhealthy	DK-23U	N56 43.911 E10 12.049	4	87.5	0.905179	0.094821
216	Ash216	Forest group_Unhealthy	DK-24U	N56 43.874 E10 11.989	5	87.5	0.847533	0.152467
217	Ash217	Forest group_Unhealthy	DK-25U	N56 43.924 E10 12.054	3	87.5	0.785169	0.214831
218	Ash218	Forest group_Unhealthy	DK-26U	N56 43.806 E10 11.912	4	87.5	0.862178	0.137822
