# Supplementary material for: Molecular markers for tolerance of European ash (Fraxinus excelsior) to dieback disease identified using Associative Transcriptomics
Source: Sci Rep. 2016 Jan 13;6:19335. doi: 10.1038/srep19335 (PMC4725942; doi:10.1038/srep19335)
Supplement: Supplementary Dataset 2 [file srep19335-s3.xls]

## Sheet: Legend
Molecular markers for tolerance of European ash (Fraxinus excelsior) to dieback disease identified using Associative Transcriptomics
Andrea L. Harper, Lea Vig McKinney, Lene Rostgaard Nielsen, Lenka Havlickova, Yi Li, Martin Trick, Fiona Fraser, Lihong Wang, Alison Fellgett, Elizabeth S. A. Sollars, Sophie H. Janacek, J. Allan Downie, Richard. J. A. Buggs, Erik Dahl Kjær, Ian Bancroft
Results for the prediction panel
Predictions based on the mean GEM results based on rescaled qRT-PCR results
GEM Predictions based on the mean GEM results based on rescaled qRT-PCR results
cSNP predictions based on the effect size for the two observed alleles (A and R)
Combined prediction based on rescaled mean standardized rank scores for the above single predictions
Observed phenotype scores and correlation results also provided

## Sheet: Combined Danish
Sort	Prediction Panel ID	SNPEffectOption2	SNPRank	StandardisedSNPRank	Mean GEM Prediction	MeanGEMRank	StandardisedGEMRank	AveCombinedRank	PDS (average13/14)		R	PDS (average13/14)
1	DNASH_1	16.1293	2	0.451444	49.8422	52	1.23453	0.842987	50		cSNP	0.373092
2	DNASH_10	-16.1293	1	-2.17323	20.9232	8.5	-1.64417	-1.9087	5		GEM	0.273106
3	DNASH_11	16.1293	2	0.451444	35.8458	24	-0.618424	-0.08349	17.5		Combined	0.451826
4	DNASH_13	16.1293	2	0.451444	31.7869	27	-0.419893	0.0157754	21.25
5	DNASH_14	16.1293	2	0.451444	52.7895	52.5	1.26762	0.859532	62.5		R2	PDS (average13/14)
6	DNASH_15	16.1293	2	0.451444	46.8196	41.5	0.539673	0.495558	62.5		cSNP	0.139198
7	DNASH_16	16.1293	2	0.451444	40.3985	32	-0.089008	0.181218	5		GEM	0.0745871
8	DNASH_17	16.1293	2	0.451444	42.2001	37.5	0.274965	0.363204	5		Combined	0.204147
9	DNASH_19	16.1293	2	0.451444	33.9719	25	-0.552247	-0.0504016	75
10	DNASH_2	16.1293	2	0.451444	36.385	27.5	-0.386804	0.0323196	17.5		P	PDS (average13/14)
11	DNASH_20	16.1293	2	0.451444	44.9555	39.5	0.407319	0.429381	5		cSNP	0.0039
13	DNASH_21	16.1293	2	0.451444	43.7488	36	0.1757	0.313572	87.5		GEM	0.0381
14	DNASH_22	-16.1293	1	-2.17323	25.3904	15.5	-1.18093	-1.67708	2.5		Combined	<0.001
15	DNASH_23	16.1293	2	0.451444	47.54	45	0.771292	0.611368	11.25
16	DNASH_24	16.1293	2	0.451444	47.9391	47	0.903646	0.677545	5
17	DNASH_25	-16.1293	1	-2.17323	67.7051	58.5	1.66468	-0.254273	50
19	DNASH_26	16.1293	2	0.451444	48.9671	46	0.837469	0.644456	62.5
20	DNASH_27	16.1293	2	0.451444	59.7231	62.5	1.92939	1.19042	87.5
21	DNASH_28	-16.1293	1	-2.17323	28.9935	17.5	-1.04857	-1.6109	5
22	DNASH_29	16.1293	2	0.451444	47.1354	43	0.638939	0.545191	5
23	DNASH_3	16.1293	2	0.451444	16.4981	28.5	-0.320627	0.0654081	5
24	DNASH_30	-16.1293	1	-2.17323	40.9562	35	0.109523	-1.03185	2.5
25	DNASH_32	16.1293	2	0.451444	49.0685	48.5	1.00291	0.727178	37.5
26	DNASH_33	16.1293	2	0.451444	41.0914	32.5	-0.0559195	0.197762	17.5
27	DNASH_34	-16.1293	1	-2.17323	14.402	5.5	-1.8427	-2.00796	5
28	DNASH_35	16.1293	2	0.451444	40.4474	35	0.109523	0.280483	75
29	DNASH_36	16.1293	2	0.451444	38.981	30.5	-0.188273	0.131585	87.5
30	DNASH_37	16.1293	2	0.451444	20.2291	12.5	-1.37946	-0.464008	37.5
32	DNASH_4	16.1293	2	0.451444	52.1548	54.5	1.39997	0.925709	75
33	DNASH_41	16.1293	2	0.451444	31.9055	22	-0.750778	-0.149667	5
34	DNASH_43	16.1293	2	0.451444	22.1037	16	-1.14784	-0.348198	5
35	DNASH_45	16.1293	2	0.451444	16.8469	21.5	-0.783866	-0.166211	50
36	DNASH_46	16.1293	2	0.451444	28.1515	25	-0.552247	-0.0504016	27.5
37	DNASH_47	-16.1293	1	-2.17323	54.3968	50	1.10218	-0.535526	5
41	DNASH_48	16.1293	2	0.451444	50.2648	48	0.969823	0.710633	17.5
43	DNASH_49	16.1293	2	0.451444	21.7977	15	-1.21402	-0.381286	40
45	DNASH_5	16.1293	2	0.451444	52.5348	55	1.43306	0.942253	27.5
46	DNASH_50	16.1293	2	0.451444	26.2859	13.5	-1.31328	-0.430919	5
47	DNASH_51	16.1293	2	0.451444	46.6891	43	0.638939	0.545191	87.5
48	DNASH_52	16.1293	2	0.451444	37.1971	26	-0.48607	-0.0173131	87.5
49	DNASH_53	16.1293	2	0.451444	39.0738	30	-0.221362	0.115041	50
50	DNASH_54	16.1293	2	0.451444	49.5781	46.5	0.870558	0.661001	87.5
51	DNASH_55	16.1293	2	0.451444	36.5153	25	-0.552247	-0.0504016	75
52	DNASH_56	16.1293	2	0.451444	21.2252	9.5	-1.57799	-0.563273	11.25
53	DNASH_57	-16.1293	1	-2.17323	40.3318	35	0.109523	-1.03185	17.5
54	DNASH_58	-16.1293	1	-2.17323	20.2209	8.5	-1.64417	-1.9087	5
55	DNASH_59	16.1293	2	0.451444	27.1219	16	-1.14784	-0.348198	27.5
56	DNASH_6	16.1293	2	0.451444	27.7427	33.5	0.0102574	0.23085	93.75
57	DNASH_60	16.1293	2	0.451444	46.6602	41.5	0.539673	0.495558	50
58	DNASH_61	16.1293	2	0.451444	33.0213	21.5	-0.783866	-0.166211	37.5
59	DNASH_62	16.1293	2	0.451444	45.2406	39.5	0.407319	0.429381	17.5
60	DNASH_63	16.1293	2	0.451444	32.0375	22	-0.750778	-0.149667	75
61	DNASH_64	16.1293	2	0.451444	39.3903	32	-0.089008	0.181218	50
62	DNASH_65	16.1293	2	0.451444	57.2877	48	0.969823	0.710633	5
63	DNASH_66	16.1293	2	0.451444	23.1692	12	-1.41255	-0.480552	11.25
64	DNASH_7	-16.1293	1	-2.17323	60.784	54.5	1.39997	-0.386627	2.5
65	DNASH_8	16.1293	2	0.451444	68.5326	65.5	2.12792	1.28968	87.5
66	DNASH_9	16.1293	2	0.451444	43.1973	38	0.308054	0.379749	5
