# Supplementary material for: Molecular markers for tolerance of European ash (Fraxinus excelsior) to dieback disease identified using Associative Transcriptomics
Source: Sci Rep. 2016 Jan 13;6:19335. doi: 10.1038/srep19335 (PMC4725942; doi:10.1038/srep19335)
Supplement: Supplementary Dataset 3 [file srep19335-s4.xls]

## Sheet: Legend
Molecular markers for tolerance of European ash (Fraxinus excelsior) to dieback disease identified using Associative Transcriptomics
Andrea L. Harper, Lea Vig McKinney, Lene Rostgaard Nielsen, Lenka Havlickova, Yi Li, Martin Trick, Fiona Fraser, Lihong Wang, Alison Fellgett, Elizabeth S. A. Sollars, Sophie H. Janacek, J. Allan Downie, Richard. J. A. Buggs, Erik Dahl Kjær, Ian Bancroft
Module Trait Correlation coefficient and p values
Gene models in Indianred4 module with closest Uniprot and Arabidopsis BLAST hits
Key:
GS.Damage	Gene significance for Corrected Damage 2014
p.GS.Damage	P value for Gene significance for corrected Damage 2014
MM.indianred4	Module Membership to indianred4 module
p.MM.indianred4	P value for module membership to indianred4

## Sheet: ModuleTraitCorrelations
Module	R	R2	P
MEindianred4	0.481594	0.231933	0.481594
MEtan4	-0.308562	0.0952105	0.308562
MEgreenyellow	-0.251874	0.0634404	0.251874
MEindianred	0.250136	0.0625678	0.250136
MEgreen	-0.232553	0.0540811	0.232553
MEslateblue2	-0.218767	0.0478589	0.218767
MEmidnightblue	0.207276	0.0429632	0.207276
MEsalmon4	0.200081	0.0400322	0.200081
MEdarkolivegreen1	0.198418	0.0393696	0.198418
MEmagenta1	-0.191029	0.036492	0.191029
MEgrey60	-0.190327	0.0362245	0.190327
MEroyalblue	-0.18403	0.0338669	0.18403
MEdarkred	-0.183211	0.0335663	0.183211
MEtomato2	-0.182593	0.0333403	0.182593
MEtan2	-0.181842	0.0330665	0.181842
MElightblue2	0.178456	0.0318466	0.178456
MEmediumorchid4	0.166792	0.0278195	0.166792
MEred	0.166313	0.0276601	0.166313
MEdarkseagreen1	0.151895	0.0230721	0.151895
MElavenderblush2	0.1506	0.0226805	0.1506
MEtan	-0.150034	0.0225101	0.150034
MEpaleturquoise4	0.149913	0.0224738	0.149913
MEmagenta2	0.149875	0.0224624	0.149875
MEcyan	-0.147853	0.0218605	0.147853
MEpalevioletred2	0.147414	0.021731	0.147414
MEbrown	-0.144271	0.020814	0.144271
MEplum3	0.14225	0.0202349	0.14225
MEthistle4	0.140512	0.0197437	0.140512
MEgreen4	0.139801	0.0195444	0.139801
MElightskyblue3	-0.136822	0.0187202	0.136822
MEcornflowerblue	0.136195	0.0185491	0.136195
MEmaroon	-0.135328	0.0183138	0.135328
MEskyblue3	-0.133852	0.0179165	0.133852
MElightyellow	-0.133084	0.0177114	0.133084
MEantiquewhite2	0.129443	0.0167555	0.129443
MEhoneydew1	-0.125158	0.0156646	0.125158
MEblue	-0.122534	0.0150146	0.122534
MEyellowgreen	-0.122158	0.0149225	0.122158
MEwhitesmoke	0.121498	0.0147618	0.121498
MElightblue4	0.120616	0.0145482	0.120616
MEpink	0.119324	0.0142382	0.119324
MEsteelblue	-0.118471	0.0140354	0.118471
MEdeeppink1	0.118463	0.0140335	0.118463
MEorangered1	-0.115839	0.0134186	0.115839
MEmediumorchid3	0.113813	0.0129535	0.113813
MEsienna4	0.112872	0.0127401	0.112872
MEmistyrose4	0.111831	0.0125061	0.111831
MEdarkolivegreen	-0.111702	0.0124774	0.111702
MEthistle3	-0.111086	0.0123401	0.111086
MEsienna	0.110826	0.0122824	0.110826
MEdarkseagreen2	0.109677	0.012029	0.109677
MEnavajowhite2	-0.10708	0.0114661	0.10708
MEcoral3	-0.106393	0.0113195	0.106393
MEdarkmagenta	-0.105974	0.0112306	0.105974
MEmediumpurple2	0.105965	0.0112285	0.105965
MEindianred2	-0.105288	0.0110856	0.105288
MEaliceblue	-0.104615	0.0109442	0.104615
MEdarkorange2	-0.104067	0.0108299	0.104067
MEmediumpurple	0.103831	0.0107808	0.103831
MEbrown3	0.103508	0.010714	0.103508
MEdarkgreen	-0.103386	0.0106886	0.103386
MElightcyan	-0.102598	0.0105263	0.102598
MElightpink	0.1023	0.0104652	0.1023
MEplum	-0.101946	0.010393	0.101946
MElavenderblush3	0.101627	0.010328	0.101627
MEskyblue	-0.100017	0.0100033	0.100017
MEorangered4	-0.0999683	0.00999367	0.0999683
MEyellow3	-0.0994801	0.00989629	0.0994801
MEmediumpurple3	0.0985332	0.0097088	0.0985332
MEsalmon1	-0.0969651	0.00940224	0.0969651
MEslateblue1	-0.095335	0.00908876	0.095335
MEgreen3	-0.0952645	0.00907532	0.0952645
MEmediumorchid	-0.0949738	0.00902002	0.0949738
MEpowderblue	-0.0949516	0.00901581	0.0949516
MEsaddlebrown	-0.094809	0.00898875	0.094809
MEindianred3	-0.094802	0.00898742	0.094802
MEhoneydew	-0.0946451	0.00895769	0.0946451
MEchocolate2	-0.093571	0.00875553	0.093571
MEnavajowhite4	-0.0927569	0.00860384	0.0927569
MEpink3	-0.0912427	0.00832522	0.0912427
MEsalmon	-0.0911668	0.00831138	0.0911668
MElavenderblush	-0.0903161	0.00815699	0.0903161
MEcoral	0.0897193	0.00804956	0.0897193
MEskyblue1	-0.0896004	0.00802823	0.0896004
MEtan3	-0.0883947	0.00781362	0.0883947
MEfirebrick2	-0.087593	0.00767253	0.087593
MEdeeppink2	-0.087343	0.0076288	0.087343
MEyellow2	-0.0870294	0.00757412	0.0870294
MEmoccasin	0.0868736	0.00754702	0.0868736
MEthistle2	0.0862285	0.00743536	0.0862285
MEdarkviolet	0.0856982	0.00734417	0.0856982
MEskyblue4	-0.0856125	0.00732949	0.0856125
MEsienna2	-0.0845321	0.00714568	0.0845321
MEplum4	0.0840599	0.00706606	0.0840599
MEfloralwhite	-0.0835961	0.00698831	0.0835961
MEbrown2	-0.0834426	0.00696266	0.0834426
MEorangered	-0.0831645	0.00691634	0.0831645
MEsienna3	-0.0830944	0.00690467	0.0830944
MEviolet	0.0820749	0.00673629	0.0820749
MEantiquewhite1	0.082067	0.006735	0.082067
MEcoral1	-0.0818115	0.00669312	0.0818115
MEblue3	-0.0813533	0.00661836	0.0813533
MEfirebrick3	-0.0810769	0.00657346	0.0810769
MEdeeppink	-0.0796478	0.00634377	0.0796478
MEindianred1	-0.0791392	0.00626301	0.0791392
MEnavajowhite3	-0.078298	0.00613057	0.078298
MEblue4	-0.0758303	0.00575023	0.0758303
MElightslateblue	-0.0736068	0.00541796	0.0736068
MElightpink3	-0.072895	0.00531368	0.072895
MElightpink2	-0.071518	0.00511482	0.071518
MEivory	0.0714156	0.00510018	0.0714156
MEblueviolet	-0.0713028	0.00508408	0.0713028
MEblue1	-0.0711895	0.00506794	0.0711895
MEplum2	-0.0707734	0.00500888	0.0707734
MEdarkseagreen3	-0.0703491	0.00494899	0.0703491
MEorange4	-0.069887	0.0048842	0.069887
MEnavajowhite1	-0.0690908	0.00477354	0.0690908
MEdarkseagreen4	-0.0686638	0.00471471	0.0686638
MEpurple	-0.0675723	0.00456601	0.0675723
MEmagenta	-0.0649473	0.00421815	0.0649473
MEdarkslateblue	-0.0649127	0.00421366	0.0649127
MEantiquewhite4	-0.0645022	0.00416054	0.0645022
MEchocolate4	-0.0642649	0.00412998	0.0642649
MEdarkolivegreen4	0.0626507	0.00392512	0.0626507
MEdarkseagreen	-0.0604234	0.00365099	0.0604234
MEthistle	-0.0598964	0.00358758	0.0598964
MEsienna1	-0.0594525	0.0035346	0.0594525
MEmediumpurple1	-0.0591367	0.00349715	0.0591367
MElightskyblue2	0.0574049	0.00329532	0.0574049
MElavenderblush1	0.0556707	0.00309923	0.0556707
MEblue2	-0.0554369	0.00307325	0.0554369
MEplum1	0.055059	0.00303149	0.055059
MEpalevioletred	0.0547643	0.00299913	0.0547643
MElightblue1	-0.0539112	0.00290642	0.0539112
MEfirebrick	-0.0536479	0.0028781	0.0536479
MEbrown4	-0.0487382	0.00237541	0.0487382
MElightpink1	-0.0486711	0.00236887	0.0486711
MEdarkturquoise	-0.0473295	0.00224008	0.0473295
MEpalevioletred3	0.0466808	0.0021791	0.0466808
MEpink4	-0.0464804	0.00216043	0.0464804
MEpurple2	-0.0460041	0.00211637	0.0460041
MEroyalblue3	-0.0456304	0.00208213	0.0456304
MElightskyblue4	-0.0441795	0.00195183	0.0441795
MEsalmon2	-0.0434113	0.00188454	0.0434113
MElightsteelblue1	-0.0432649	0.00187185	0.0432649
MElightpink4	-0.043136	0.00186071	0.043136
MEdarkolivegreen2	0.0423732	0.00179549	0.0423732
MEpink1	-0.0415211	0.00172401	0.0415211
MEgrey	0.0411379	0.00169233	0.0411379
MEbrown1	-0.0402359	0.00161893	0.0402359
MEfirebrick4	0.0390627	0.0015259	0.0390627
MEchocolate3	0.0381997	0.00145922	0.0381997
MEdarkorange	0.0370825	0.00137511	0.0370825
MEdarkgrey	-0.033955	0.00115294	0.033955
MEmagenta3	-0.0338915	0.00114863	0.0338915
MEwhite	-0.032972	0.00108715	0.032972
MEblack	0.0322321	0.00103891	0.0322321
MEmagenta4	-0.0321121	0.00103119	0.0321121
MEgreen2	-0.031025	0.000962551	0.031025
MEtomato	0.026588	0.00070692	0.026588
MEcoral2	-0.0264491	0.000699557	0.0264491
MEdarkgoldenrod4	-0.0262239	0.000687695	0.0262239
MEslateblue	0.0251754	0.000633801	0.0251754
MElightsteelblue	-0.0240281	0.000577351	0.0240281
MEnavajowhite	0.0235377	0.000554023	0.0235377
MEpalevioletred1	-0.0232781	0.000541869	0.0232781
MElightgreen	0.0174779	0.000305475	0.0174779
MEskyblue2	0.0172589	0.000297868	0.0172589
MEyellow	-0.0161452	0.000260667	0.0161452
MEmistyrose	0.0158595	0.000251525	0.0158595
MElightcyan1	-0.0151984	0.000230993	0.0151984
MEcoral4	0.0151275	0.000228841	0.0151275
MEorange	0.0146824	0.000215573	0.0146824
MElightblue3	0.0133707	0.000178775	0.0133707
MEpink2	0.0122319	0.00014962	0.0122319
MEmediumpurple4	-0.0119932	0.000143837	0.0119932
MEturquoise	0.0113804	0.000129512	0.0113804
MEwheat3	-0.0109282	0.000119427	0.0109282
MEantiquewhite	-0.010855	0.00011783	0.010855
MEroyalblue2	0.0107038	0.000114571	0.0107038
MElavender	-0.0106103	0.000112579	0.0106103
MEthistle1	-0.0103333	0.000106778	0.0103333
MEorange3	-0.00824235	6.79364e-05	0.00824235
MEbisque4	0.00806353	6.50206e-05	0.00806353
MEcornsilk	0.00753945	5.68433e-05	0.00753945
MEorangered3	0.00198181	3.92757e-06	0.00198181
MEyellow4	0.0018814	3.53967e-06	0.0018814
MElightcoral	-0.00149936	2.24807e-06	0.00149936
MEpaleturquoise	0.00122129	1.49154e-06	0.00122129

## Sheet: Indianred4 module
GeneID	UniprotID	Annotation	GS.Damage	p.GS.Damage	MM.indianred4	p.MM.indianred4	AGI BLAST	Annotation
Gene_19216_Predicted_mRNA_scaffold2427	sp|O64645|SOC1_ARATH	MADS-box protein SOC1 OS=Arabidopsis thalia...	-0.498709	5.18229e-12	-0.753939	2.74102e-32	AT2G45660.1	AGL20, SOC1, ATSOC1 AGAMOUS-like 20 c...
Gene_23247_Predicted_mRNA_scaffold3380	sp|O82794|AGL24_ARATH	MADS-box protein AGL24 OS=Arabidopsis thal...	0.4781	4.90836e-11	0.797054	2.03738e-38	AT2G22540.2	SVP, AGL22 K-box region and MADS-box tr...
Gene_10007_Predicted_mRNA_scaffold975	-	-	0.476739	5.66442e-11	0.741878	8.50935e-31	AT5G54050.1	Cysteine/Histidine-rich C1 domain fami...
Gene_8543_Predicted_mRNA_scaffold784	sp|Q33568|CYB_TRYBO	Cytochrome b OS=Trypanoplasma borreli GN=MT-...	0.448857	9.31883e-10	0.561725	1.93564e-15	AT1G79160.1	unknown protein; BEST Arabidopsis thal...
Gene_25477_Predicted_mRNA_scaffold4068	sp|Q9FUY6|JOIN_SOLLC	MADS-box protein JOINTLESS OS=Solanum lycop...	-0.444572	1.40208e-09	-0.773293	7.15028e-35	AT4G24540.1	AGL24 AGAMOUS-like 24 chr4:12671160-1...
Gene_24384_Predicted_mRNA_scaffold3716	sp|Q9FVC1|SVP_ARATH	MADS-box protein SVP OS=Arabidopsis thaliana...	-0.439464	2.26477e-09	-0.837103	1.30624e-45	AT2G22540.1	SVP, AGL22 K-box region and MADS-box tr...
Gene_30108_Predicted_mRNA_scaffold6169	sp|Q39128|KAT1_ARATH	Potassium channel KAT1 OS=Arabidopsis thali...	0.394822	1.08428e-07	0.422172	1.08393e-08	AT5G46240.1	KAT1 potassium channel in Arabidopsis t...
Gene_22343_Predicted_mRNA_scaffold3139	sp|Q9FUY6|JOIN_SOLLC	MADS-box protein JOINTLESS OS=Solanum lycop...	-0.391968	1.3628e-07	-0.842602	9.46626e-47	AT2G22540.1	SVP, AGL22 K-box region and MADS-box tr...
Gene_21090_Predicted_mRNA_scaffold2838	sp|Q9LU41|ACA9_ARATH	Calcium-transporting ATPase 9, plasma membr...	-0.386171	2.15375e-07	-0.480651	3.74608e-11	AT3G21180.1	ACA9, ATACA9 autoinhibited Ca(2+)-ATPas...
Gene_29480_Predicted_mRNA_scaffold5800	sp|P47927|AP2_ARATH	Floral homeotic protein APETALA 2 OS=Arabido...	0.369373	7.7279e-07	0.655541	4.00379e-22	AT4G36920.2	AP2 Integrase-type DNA-binding superfam...
Gene_10610_Predicted_mRNA_scaffold1061	sp|O64645|SOC1_ARATH	MADS-box protein SOC1 OS=Arabidopsis thalia...	-0.367645	8.77791e-07	-0.802466	2.72365e-39	AT2G45660.1	AGL20, SOC1, ATSOC1 AGAMOUS-like 20 c...
Gene_3681_Predicted_mRNA_scaffold291	-	-	-0.364361	1.116e-06	-0.543859	2.14797e-14
Gene_11904_Predicted_mRNA_scaffold1222	sp|Q9SK03|RAP27_ARATH	Ethylene-responsive transcription factor R...	0.348983	3.31699e-06	0.819481	3.1651e-42	AT2G28550.2	RAP2.7, TOE1 related to AP2.7 chr2:12...
Gene_377_Predicted_mRNA_scaffold6	sp|Q9S7C9|ESCA_ARATH	Putative DNA-binding protein ESCAROLA OS=Ar...	0.346628	3.89964e-06	0.643151	4.16424e-21	AT1G76500.1	SOB3, AHL29 Predicted AT-hook DNA-bindi...
Gene_35293_Predicted_mRNA_scaffold14171	sp|Q39160|MYO5_ARATH	Myosin-5 OS=Arabidopsis thaliana GN=XI-1 PE...	-0.329816	1.19255e-05	-0.673357	1.13092e-23	AT1G17580.1	MYA1, ATMYA1, XI-1 myosin 1 chr1:6039...
Gene_33615_Predicted_mRNA_scaffold9664	sp|Q84MB3|ACCH1_ARATH	1-aminocyclopropane-1-carboxylate oxidase ...	0.327262	1.40525e-05	0.658343	2.32146e-22	AT1G06620.1	2-oxoglutarate (2OG) and Fe(II)-depend...
Gene_10985_Predicted_mRNA_scaffold1103	sp|O64645|SOC1_ARATH	MADS-box protein SOC1 OS=Arabidopsis thalia...	-0.323099	1.83062e-05	-0.66753	3.73111e-23	AT5G62165.4	AGL42 AGAMOUS-like 42 chr5:24965075-2...
Gene_2900_Predicted_mRNA_scaffold189	sp|Q9M7I7|CLH2_ARATH	Chlorophyllase-2, chloroplastic OS=Arabidop...	-0.322665	1.88142e-05	-0.529214	1.39244e-13	AT5G43860.1	ATCLH2, CLH2 chlorophyllase 2 chr5:17...
Gene_28206_Predicted_mRNA_scaffold4893	sp|P93824|ACCH6_ARATH	1-aminocyclopropane-1-carboxylate oxidase ...	0.307503	4.76521e-05	0.633477	2.40897e-20	AT1G04350.1	2-oxoglutarate (2OG) and Fe(II)-depend...
Gene_24484_Predicted_mRNA_scaffold3382	sp|Q40193|RB11C_LOTJA	Ras-related protein Rab11C OS=Lotus japoni...	0.296446	9.09544e-05	0.435276	3.33584e-09	AT5G59150.1	ATRABA2D, ATRAB-A2D, RABA2D RAB GTPase ...
Gene_6821_Predicted_mRNA_scaffold589	sp|P53492|ACT7_ARATH	Actin-7 OS=Arabidopsis thaliana GN=ACT7 PE=...	0.292787	0.000112014	0.616164	4.79542e-19	AT5G09810.1	ACT7 actin 7 chr5:3052809-3054220 FOR...
Gene_24854_Predicted_mRNA_scaffold3857	sp|Q8L8B8|LOG3_ARATH	Cytokinin riboside 5'-monophosphate phospho...	0.29222	0.000115652	0.616356	4.64368e-19	AT2G37210.1	lysine decarboxylase family protein ...
Gene_15720_Predicted_mRNA_scaffold1694	sp|Q8H1D6|RBK1_ARATH	Receptor-like cytosolic serine/threonine-pr...	0.282016	0.000203457	0.351127	2.85935e-06	AT5G65530.1	Protein kinase superfamily protein c...
Gene_36115_Predicted_mRNA_scaffold18905	-	-	-0.279585	0.000232027	-0.520621	4.00118e-13
Gene_35211_Predicted_mRNA_scaffold13850	sp|Q54C18|Y9452_DICDI	Probable serine/threonine-protein kinase D...	-0.266777	0.000454687	-0.545078	1.83101e-14	AT2G31150.1	ATP binding;ATPases, coupled to transm...
Gene_22342_Predicted_mRNA_scaffold3139	sp|Q3UGM2|NEK10_MOUSE	Serine/threonine-protein kinase Nek10 OS=M...	-0.264956	0.000498986	-0.583179	8.82679e-17	AT5G48050.1	CONTAINS InterPro DOMAIN/s: Retrotrans...
Gene_15967_Predicted_mRNA_scaffold1872	sp|Q3V050|S47A2_MOUSE	Multidrug and toxin extrusion protein 2 OS...	0.263254	0.000543988	0.53872	4.18176e-14	AT4G29140.1	MATE efflux family protein chr4:1436...
Gene_24383_Predicted_mRNA_scaffold3716	sp|Q9FUY6|JOIN_SOLLC	MADS-box protein JOINTLESS OS=Solanum lycop...	-0.260595	0.000621835	-0.69522	9.96188e-26	AT4G24540.1	AGL24 AGAMOUS-like 24 chr4:12671160-1...
Gene_27001_Predicted_mRNA_scaffold4611	sp|Q5L6H1|EX7L_CHLAB	Exodeoxyribonuclease 7 large subunit OS=Chl...	0.253161	0.000897154	0.496816	6.41141e-12	AT5G54630.1	zinc finger protein-related chr5:221...
Gene_35565_Predicted_mRNA_scaffold15380	sp|O82794|AGL24_ARATH	MADS-box protein AGL24 OS=Arabidopsis thal...	-0.25242	0.000930017	-0.707412	5.89396e-27	AT4G24540.1	AGL24 AGAMOUS-like 24 chr4:12671160-1...
Gene_16685_Predicted_mRNA_scaffold1985	sp|Q8TF20|ZN721_HUMAN	Zinc finger protein 721 OS=Homo sapiens GN...	0.251962	0.000950862	0.337167	7.37359e-06	AT3G24150.1	unknown protein; BEST Arabidopsis thal...
Gene_30149_Predicted_mRNA_scaffold6195	sp|B0BPE2|MNMC_ACTPJ	tRNA 5-methylaminomethyl-2-thiouridine bios...	-0.244164	0.00137842	-0.401789	6.14904e-08	AT3G22030.1	Receptor protein kinase-related chr3...
Gene_24613_Predicted_mRNA_scaffold3787	sp|Q94CL9|KRP7_ARATH	Cyclin-dependent kinase inhibitor 7 OS=Arab...	0.241066	0.00159239	0.611792	9.91621e-19	AT1G49620.1	KRP7, ICN6, ICK5 Cyclin-dependent kinas...
Gene_35269_Predicted_mRNA_scaffold14055	sp|Q9FVC1|SVP_ARATH	MADS-box protein SVP OS=Arabidopsis thaliana...	-0.23915	0.00173947	-0.658074	2.44681e-22	AT2G22540.2	SVP, AGL22 K-box region and MADS-box tr...
Gene_38361_Predicted_mRNA_scaffold41860	sp|Q92FG8|ATPB1_LISIN	ATP synthase subunit beta 1 OS=Listeria in...	-0.238728	0.00177351	-0.53489	6.82027e-14	AT1G58520.3	RXW8 lipases;hydrolases, acting on este...
Gene_34859_Predicted_mRNA_scaffold12526	sp|Q8GT74|NIP2_ARATH	NEP1-interacting protein 2 OS=Arabidopsis t...	0.238594	0.00178447	0.491892	1.10854e-11	AT3G20395.1	RING/U-box superfamily protein chr3:...
Gene_36798_Predicted_mRNA_scaffold24778	sp|Q7ZYA0|LMBD2_XENLA	LMBR1 domain-containing protein 2 OS=Xenop...	-0.234606	0.00213909	-0.401532	6.28064e-08	AT2G19520.1	FVE, ACG1, MSI4, NFC4, NFC04, ATMSI4 Tr...
Gene_7380_Predicted_mRNA_scaffold529	sp|Q9SVL6|CRPM2_ARATH	Cold-regulated 413 plasma membrane protein...	0.228962	0.00275077	0.47334	8.0791e-11	AT3G50830.1	COR413-PM2, ATCOR413-PM2 cold-regulated...
Gene_23280_Predicted_mRNA_scaffold3396	sp|O04847|DV4H_CATRO	Deacetoxyvindoline 4-hydroxylase OS=Cathara...	0.225103	0.00325598	0.554992	4.87603e-15	AT1G06620.1	2-oxoglutarate (2OG) and Fe(II)-depend...
Gene_11389_Predicted_mRNA_scaffold886	sp|O48916|FAH1_ARATH	Fatty acid 2-hydroxylase 1 OS=Arabidopsis t...	0.223459	0.00349548	0.508734	1.64245e-12	AT2G34770.1	FAH1, ATFAH1 fatty acid hydroxylase 1 ...
Gene_19086_Predicted_mRNA_scaffold2422	sp|P54768|TYDC1_PAPSO	Tyrosine/DOPA decarboxylase 1 OS=Papaver s...	0.220481	0.00397032	0.597938	9.21511e-18	AT2G20340.1	Pyridoxal phosphate (PLP)-dependent tr...
Gene_21429_Predicted_mRNA_scaffold2917	sp|O22328|AGL8_SOLCO	Agamous-like MADS-box protein AGL8 homolog ...	-0.217066	0.00458548	-0.501762	3.66686e-12	AT5G60910.1	AGL8, FUL AGAMOUS-like 8 chr5:2450273...
Gene_18913_Predicted_mRNA_scaffold2389	sp|P23706|DEFA_ANTMA	Floral homeotic protein DEFICIENS OS=Antirr...	0.206022	0.00720319	0.49888	5.08328e-12	AT3G54340.1	AP3, ATAP3 K-box region and MADS-box tr...
Gene_4701_Predicted_mRNA_scaffold341	sp|Q39117|TGT2_ARATH	Trihelix transcription factor GT-2 OS=Arabi...	0.201846	0.00849674	0.509449	1.51101e-12	AT1G76880.1	Duplicated homeodomain-like superfamil...
Gene_5022_Predicted_mRNA_scaffold379	sp|Q9FLI1|BH036_ARATH	Transcription factor bHLH36 OS=Arabidopsis...	0.201272	0.00868959	0.416696	1.74769e-08	AT5G51780.1	basic helix-loop-helix (bHLH) DNA-bind...
Gene_2049_Predicted_mRNA_scaffold58	sp|Q8S905|NACK1_ARATH	Kinesin-like protein NACK1 OS=Arabidopsis ...	0.180638	0.0187617	0.470966	1.03292e-10	AT2G21300.2	ATP binding microtubule motor family p...
Gene_39180_Predicted_mRNA_scaffold53248	sp|Q5SCY7|YCF1_HUPLU	Putative membrane protein ycf1 OS=Huperzia ...	-0.179441	0.019575	-0.457572	3.98954e-10	AT3G23370.2	RNA-binding (RRM/RBD/RNP motifs) famil...
Gene_12884_Predicted_mRNA_scaffold1368	sp|Q3HRP0|CNBL7_ORYSJ	Calcineurin B-like protein 7 OS=Oryza sati...	0.17637	0.0218016	0.418645	1.47588e-08	AT1G64480.1	CBL8 calcineurin B-like protein 8 chr...
Gene_15941_Predicted_mRNA_scaffold1857	sp|Q9SFC7|FB135_ARATH	F-box protein At3g07870 OS=Arabidopsis tha...	0.173361	0.024192	0.548143	1.22197e-14	AT3G07870.1	F-box and associated interaction domai...
Gene_21921_Predicted_mRNA_scaffold3035	sp|Q03666|GSTX4_TOBAC	Probable glutathione S-transferase OS=Nico...	-0.161247	0.0362266	-0.425036	8.41357e-09	AT1G78360.1	ATGSTU21, GSTU21 glutathione S-transfer...
Gene_24118_Predicted_mRNA_scaffold3605	sp|Q9FIK1|Y5780_ARATH	BTB/POZ domain-containing protein At5g4780...	0.156282	0.0424509	0.504953	2.54442e-12	AT5G47800.1	Phototropic-responsive NPH3 family pro...
Gene_30313_Predicted_mRNA_scaffold6300	sp|Q94BT9|ATOX1_ARATH	Copper transport protein ATX1 OS=Arabidops...	0.145683	0.0587694	0.575839	2.60396e-16	AT5G50740.3	Heavy metal transport/detoxification s...
Gene_23939_Predicted_mRNA_scaffold3585	sp|O81445|CNBL1_ARATH	Calcineurin B-like protein 1 OS=Arabidopsi...	-0.142903	0.0638151	-0.406051	4.31838e-08	AT4G17615.1	CBL1, ATCBL1, SCABP5 calcineurin B-like...
Gene_35157_Predicted_mRNA_scaffold13615	sp|Q9ZUS1|WTR13_ARATH	WAT1-related protein At2g37460 OS=Arabidop...	0.0599058	0.439113	0.469268	1.22991e-10	AT2G37460.1	nodulin MtN21 /EamA-like transporter f...
Gene_10119_Predicted_mRNA_scaffold991	sp|A7PZL3|PGLR_VITVI	Probable polygalacturonase OS=Vitis vinifer...	0.0416048	0.591212	0.438218	2.5428e-09	AT1G19170.1	Pectin lyase-like superfamily protein ...
Gene_35566_Predicted_mRNA_scaffold15380	sp|O82794|AGL24_ARATH	MADS-box protein AGL24 OS=Arabidopsis thal...	-0.0303127	0.695627	-0.527458	1.73179e-13	AT4G24540.1	AGL24 AGAMOUS-like 24 chr4:12671160-1...
