# Supplementary material for: Molecular markers for tolerance of European ash (Fraxinus excelsior) to dieback disease identified using Associative Transcriptomics
Source: Sci Rep. 2016 Jan 13;6:19335. doi: 10.1038/srep19335 (PMC4725942; doi:10.1038/srep19335)
Supplement: Supplementary Dataset 5 [file srep19335-s6.csv]

Molecular markers for tolerance of European ash (Fraxinus excelsior) to dieback disease identified using Associative Transcriptomics
Andrea L. Harper, Lea Vig McKinney, Lene Rostgaard Nielsen, Lenka Havlickova, Yi Li, Martin Trick, Fiona Fraser, Lihong Wang, Alison Fellgett, Elizabeth S. A. Sollars, Sophie H. Janacek, J. Allan Downie, Richard. J. A. Buggs, Erik Dahl Kj�r, Ian Bancroft
	Ash1	Ash2	Ash3	Ash4	Ash5	Ash6	Ash7	Ash8	Ash10	Ash11	Ash12	Ash15	Ash16	Ash17	Ash18	Ash19	Ash21	Ash22	Ash23	Ash24	Ash25	Ash26	Ash27	Ash28	Ash29	Ash30	Ash31	Ash32	Ash33	Ash34	Ash35	Ash36	Ash37	Ash38	Ash39	Ash40	Ash41	Ash42	Ash43	Ash44	Ash45	Ash46	Ash47	Ash48	Ash49	Ash50	Ash51	Ash52	Ash53
Gene_10000_Predicted_mRNA_scaffold975	28.91650662	15.60799445	26.89012026	10.41549369	18.15131545	19.24134372	14.48375311	28.88837298	18.81031319	22.10057804	19.3153386	14.72808066	19.99685331	28.41612391	15.38341999	25.75061828	16.51556075	26.12241529	21.32775624	13.35484014	31.38403228	21.22192002	19.10717859	21.10079222	19.57723575	14.97206486	17.11080802	29.14328185	22.50495327	22.82100273	20.40729268	23.6900856	17.68674235	16.81733433	35.03719406	17.97893418	27.92781293	16.26496133	20.891679	20.66883341	12.34717583	16.99628968	21.66002975	21.44844853	17.19068335	12.27480985	21.22925793	38.99490793	21.58245297
Gene_10001_Predicted_mRNA_scaffold975	51.67362756	54.5292613	55.09469087	56.86081372	45.98405104	47.58037606	41.29095591	57.05109835	45.42080809	54.69667538	58.33082155	36.68062438	57.23010753	70.56030204	36.93838438	52.6922558	46.21843555	61.88172173	67.34034751	38.31141038	77.25827194	53.82377146	64.271901	56.7140325	49.01064074	86.9532599	58.7548104	79.70233878	59.01001881	64.43364668	62.86053852	52.80317825	64.93447755	54.49003898	76.11166708	50.58402267	69.97720488	52.39514591	62.26636924	60.03799283	53.6443086	51.57570531	64.81045454	57.76117559	57.37887924	68.17022191	59.00309483	80.09648438	58.97451968
Gene_10002_Predicted_mRNA_scaffold975	8.482405126	10.61775783	8.951383726	10.20683106	9.863741245	7.294690448	7.576915968	8.803274823	7.788618674	8.440579901	8.950060903	8.458995229	8.348918083	9.192196152	10.28258563	7.756138258	7.162407477	10.82288881	10.33628649	7.211558409	10.15202675	10.87899629	8.987889096	9.090019528	10.03880685	15.26125648	9.751506378	12.48608505	10.658677	9.650003514	9.210052373	9.416840356	10.51510636	8.906533917	9.635597679	10.72388019	10.48985915	9.057082568	10.00524144	10.84114317	10.59623736	9.622376665	10.36751301	10.23013679	7.018219519	10.8510776	7.97171062	6.478017667	10.46811051
Gene_10003_Predicted_mRNA_scaffold975	3.547601016	3.93361826	3.521727929	3.760777478	3.972916962	3.697902238	3.295356318	3.177063725	4.332102126	3.127134652	4.935192377	3.345597264	3.095830578	3.290988027	4.264134007	3.311524052	3.83881789	3.406424835	3.102841674	2.946355647	3.92443046	4.889862192	3.980835538	3.959278288	3.506430634	3.421919712	3.492015113	4.989315115	3.323934675	3.772309183	3.531537176	3.951337808	3.336183934	2.716790117	3.233311287	4.737085314	2.908396422	3.907356847	3.969148287	3.798958842	3.899465585	3.135778551	4.341141046	3.700660298	2.945244126	3.226984933	3.565809963	2.886591728	4.012468494
Gene_10004_Predicted_mRNA_scaffold975	14.97430963	13.92412021	18.53553758	14.51029577	19.23203403	15.97982709	12.16050855	20.37302758	9.006699316	12.5162956	19.31753302	12.03545433	17.69465453	20.38596975	6.161731488	17.5659137	7.571877153	20.31436618	21.24737074	4.203631174	19.53049176	22.44372265	13.10664613	17.10931722	13.53753319	28.15584929	13.84308482	13.82479714	20.07469831	22.96145362	20.50134678	20.21816376	16.57340575	13.5618691	16.86963656	20.73423719	16.64867588	13.56257274	16.68621273	22.5287208	26.17186433	14.27664038	17.47457409	14.49422735	16.22539351	12.73125119	15.52846353	20.95793336	16.56323396
Gene_10005_Predicted_mRNA_scaffold975	4.189919239	4.759140501	3.824583758	1.019780867	1.770755973	1.287150134	1.614818333	5.805759082	1.74708384	3.064489205	2.03897865	2.181592444	2.418989354	1.869477478	2.585878852	3.31710294	1.368789688	3.529453927	3.354427407	0.957184651	1.63289433	0.448789682	1.504400845	1.870914252	3.254676027	1.314543071	1.831404638	4.369659774	1.932019026	1.416254048	2.950181973	5.058058426	1.42635913	3.492378794	2.01271752	1.683781706	3.221089126	3.377045222	2.11002549	2.793122611	2.053332589	1.464413743	2.955854312	1.553128025	1.825244924	1.952105374	1.050666543	2.547900961	2.120205071
Gene_10006_Predicted_mRNA_scaffold975	13.06359317	7.659029608	6.536364131	14.81251631	6.537680014	3.39066931	3.099688439	7.658752707	3.627094325	5.396106639	7.558712858	4.886043877	8.190339438	8.915143572	2.791119154	8.439654525	2.236110342	9.023964358	9.589875128	1.381264502	11.64354938	7.122135666	8.14905076	9.145326043	7.355142862	9.961971535	7.965818959	11.61371458	6.168984503	9.219544884	12.31077363	6.643303892	8.249511403	6.012929898	8.793061422	16.37106636	8.340431386	5.458187832	11.12448399	9.859880967	7.966717543	12.29967441	10.88847842	8.690091273	9.040952707	16.41026063	6.502558848	9.300260468	7.966401866
Gene_10007_Predicted_mRNA_scaffold975	1.925475898	7.116628125	16.25992481	4.579238528	7.315313614	11.04808088	11.11851163	10.85791235	17.37325276	18.65058336	8.026445835	18.26868948	3.267202411	10.12972778	22.55644815	11.19857553	7.068397614	6.950313664	7.980121572	1.959339394	7.699258352	9.216469099	8.73010731	3.671968455	5.072404045	4.688594458	2.364332573	4.12828305	1.961061545	3.773551633	16.11187194	3.208807645	5.97217691	7.74138574	3.319831314	10.08226845	4.405663674	1.805069992	2.54332081	0.846137308	2.639527984	3.287912164	1.698692097	0.939316339	0.587870375	2.119050519	4.060753005	1.629845767	0.493184185
Gene_10008_Predicted_mRNA_scaffold975	0.357921624	0.300332053	1.203064712	0.285398939	0.281599847	0.548284713	0.275144347	0.439656415	0.220504218	0.171196617	0.277140832	0.399693969	0.162502244	0.218602452	0.681881901	0.313995459	0.37575013	0.256293211	0.202063639	0.157051552	0.242297408	0.16992891	0.179881138	0.243512354	0.359433848	0.304172123	0.095347962	0.178179081	0.121922696	0.081249676	0.49781645	0.55496521	0.148084815	0.142606153	0.138562129	0.5552803	0.158551554	0.190441445	0.163418772	0.176263812	0.429654542	0.096431819	0.087780338	0.294036788	0.194927735	0.184785409	0.428424201	0.412021212	0.093658903
Gene_10009_Predicted_mRNA_scaffold975	5.34639052	5.344477334	4.07665593	5.239308946	5.737229174	3.444960156	3.90333642	6.414834485	3.999544448	6.545262884	5.575978782	3.966023187	4.917744665	5.786529379	2.182604888	5.296905371	3.939949975	5.47881501	6.036579257	1.379200364	5.295194544	5.322623711	5.981645743	4.487728968	7.867197946	3.879691403	5.512006193	7.169804408	3.725178875	5.626146543	5.57055604	6.106973456	5.799504651	5.007245162	4.989568957	5.705143271	6.12904434	5.486178539	4.572104443	3.813782257	4.889819591	5.864620598	5.478956097	4.277090389	2.476834295	3.318810868	5.615896717	5.414667614	3.397603458
Gene_1000_Predicted_mRNA_scaffold73	9.036606661	8.402326689	9.052765403	7.964452862	9.68983814	6.966916066	9.199376795	6.676298237	7.822589063	6.414500648	6.177931037	8.873966148	5.817130854	7.914558003	7.177693927	7.021065844	5.807633785	8.531460583	6.983231218	6.705467491	8.189943971	7.931916587	6.781760364	8.299762256	9.700894403	6.052395813	7.861237832	7.597275014	7.289635747	7.811215701	7.57854717	7.088270445	8.392739532	7.114283678	7.884337524	9.605891397	7.714688607	6.724031543	7.225989774	7.959004406	7.585036696	8.760807859	8.250609223	7.061926042	7.423269955	8.96634679	6.63392591	9.429703558	9.07988494
Gene_10010_Predicted_mRNA_scaffold975	73.99103114	76.30083182	56.00742488	76.7849556	130.5828175	54.36841835	48.89078555	53.49795398	38.77644536	144.4250904	114.4344729	47.96968708	116.1579959	157.2550774	45.57578477	132.4100166	51.50574959	121.4389028	90.05237066	53.02410789	96.20975629	84.17694518	128.9647351	85.49196265	78.98931253	122.970595	97.78703922	99.16336497	177.8426205	88.48620022	64.59998379	61.19573776	113.1286771	95.66773526	77.79195203	53.09534122	94.85350926	71.74262196	93.3992653	104.3803921	145.5958821	73.9608566	59.6707653	134.4589326	45.54425446	116.5823918	72.17998677	139.637172	99.47499164
Gene_10011_Predicted_mRNA_scaffold955	7.369804443	4.331995421	7.259642601	5.162260285	6.523499726	7.045727334	4.770442491	6.860471982	7.842964811	3.317400682	4.54259635	8.193563083	6.23758055	4.968562259	6.740397448	4.050574695	5.946518925	4.116866736	5.431698435	4.102912573	9.049496914	2.785293108	5.090937484	4.775158978	5.561534022	3.299603346	5.569400257	6.191504725	3.967785062	5.145912381	4.792316593	5.59339215	3.278212647	4.164906756	5.723329098	5.474420565	3.022613193	4.494978215	4.500024282	4.778483418	4.976656263	7.191763359	4.330792503	5.217951852	5.936978478	5.088392317	6.460489939	7.932787644	5.895001551
Gene_10012_Predicted_mRNA_scaffold955	70.66954078	68.74872498	67.47300719	58.25210162	77.30790546	54.54275627	56.80075253	77.42005747	61.78613139	59.97041878	70.51477199	61.02764607	95.72746924	88.90192148	46.29234561	86.88633488	51.2628296	73.01227472	83.93562423	51.242886	85.37401271	71.76831806	67.40572851	81.56771217	63.78887956	79.84821762	66.61036928	90.20076513	79.59637197	68.27215155	77.70048093	51.19543337	77.02467114	63.08138343	76.83757356	86.26728737	67.36659687	61.25951792	69.52367264	65.13318479	77.37695869	79.362804	65.68855965	62.29425796	85.39314692	74.54869636	63.87397907	88.8595205	70.98564368
Gene_10013_Predicted_mRNA_scaffold955	6.013571428	6.887001408	6.697336538	6.358734453	5.644684628	6.935852909	6.497847206	6.344757109	4.809918187	4.603280055	4.351068337	4.223988987	4.880427182	4.945813511	2.857002367	5.471501019	5.247037956	5.104896423	5.319324101	1.448374498	6.937621497	6.769352063	5.431412221	7.12663548	6.785347345	7.011017606	5.018969405	6.397250138	6.181583455	5.382805483	6.361882139	7.518364908	5.391909633	5.226965738	5.824516193	6.492864322	5.54555903	5.895239787	5.305221892	5.387715317	5.260135133	5.994688504	6.57747575	5.62291028	7.254877733	5.789180836	4.932542205	5.122663537	6.428305581
Gene_10014_Predicted_mRNA_scaffold955	12.8759029	10.971518	16.2373047	12.35088398	12.94994854	16.65823886	18.76109892	11.73581995	20.28780158	10.45779006	10.91907842	18.51430279	11.60566843	9.834506407	19.6548271	10.47921669	20.47982496	9.99175938	11.35959079	17.72313263	10.5709553	12.5910528	11.86302266	11.15380613	13.97376323	10.36167917	12.1895774	11.87659775	10.61581922	11.23197121	10.47850891	13.20086234	12.4767207	11.86341607	10.80029162	14.78796939	12.12237013	13.8944636	10.45553256	10.59797544	12.15853746	11.53622916	11.73948629	11.45055662	15.47254941	10.89429022	12.31926465	12.75811452	11.49849829
Gene_10015_Predicted_mRNA_scaffold955	0.36011404	0.678807162	0.663497143	1.124941086	1.048301618	0.907146566	0.075871849	0.450090607	0	0.885149287	1.363320766	0.198390181	1.044898531	2.635108413	0.065087621	1.326858999	0.096468379	1.158542122	1.182052203	0.044973089	2.737078691	0.677773114	0.892849387	1.112540741	0.344070373	1.389678485	0.32268039	2.558446155	1.196585432	2.026517141	1.853203384	0.28356163	2.010514162	1.110010934	1.848355896	1.110121069	1.952313006	0.354474757	2.027843944	1.953253065	1.409047657	1.121822699	1.633883528	1.277033531	1.055491585	2.025465641	0.626559747	0.411511754	2.141772432
Gene_10016_Predicted_mRNA_scaffold955	12.68656939	15.05933893	17.36657533	17.68299564	17.14189911	17.95932158	16.22475984	11.93454164	19.8056177	15.93940077	15.46184242	13.88335543	16.74237183	16.40442762	16.35041018	16.01007552	22.41108092	17.02803364	16.08658952	15.67001757	15.41247844	14.8029751	17.66315329	12.98718698	13.48743866	17.57060071	16.26604322	18.05159904	17.46695576	14.14488235	15.26335339	12.88332788	17.17961677	16.54831654	16.55805101	8.774121818	14.26439776	15.26336841	15.67493018	18.21611335	15.34097164	14.78365703	14.90457135	15.7948618	13.03796817	17.2302652	13.05572873	15.5852935	15.85776081
Gene_10017_Predicted_mRNA_scaffold955	2.321879601	2.523375632	2.284186072	2.628549735	3.303857855	1.743061334	2.073401151	2.323708252	2.387811018	1.768825831	2.548789884	5.400364285	3.38147129	2.316542675	3.140505335	2.495570867	2.162554081	2.691704214	2.821901055	2.93810185	2.935077544	3.279930899	3.264385831	1.741847175	3.493343059	2.175747329	3.169006307	2.629956519	2.92466748	2.389295702	3.686339158	3.390222407	2.700055884	1.524943788	2.918347208	6.374698498	2.655976656	3.221782631	3.665554584	2.202358118	2.74810522	3.985384653	3.174352747	1.698178932	2.830893615	2.529317819	2.213267425	1.533498966	3.339083009
Gene_10018_Predicted_mRNA_scaffold955	11.21796238	11.84202223	13.53749725	16.51938549	14.20789724	11.93820598	9.011885419	13.18433279	10.45010559	9.989023638	15.38671834	7.941229915	13.72160315	18.17006624	8.525125032	15.71764891	9.392438327	17.55537123	16.69725873	7.805524925	17.44173216	13.65929802	11.38043178	15.43180089	15.23145414	16.8407935	14.43900496	21.11796997	14.03501976	16.878504	13.78770339	13.85966625	18.12793804	11.10421872	18.37824566	13.52606152	18.37176886	13.20232958	17.82484866	19.02959216	13.94932671	14.78293524	17.53537186	15.22736949	17.11666406	19.31797787	13.75809028	14.90480018	20.58873067
Gene_10019_Predicted_mRNA_scaffold955	2.926673538	5.174662256	4.918643391	8.648291623	7.346394847	2.29143638	2.166489166	3.595007152	0.563447254	4.432858553	9.712031324	0.544706664	6.039806494	10.55464821	1.0007577	7.702486849	1.377307265	10.40351779	11.80175185	0.987836852	10.65765635	6.054181211	5.760876738	9.3222745	4.870407117	10.62700601	7.65471157	14.88164916	9.78818055	10.62987027	9.034687238	4.270936988	11.75254422	3.922235333	11.99094374	2.438388199	11.96726039	3.448112837	13.51098994	12.60285363	6.691853853	6.899454536	11.1253912	10.09804505	6.665383267	13.59867292	5.004518502	4.026411358	14.55087173
Gene_1001_Predicted_mRNA_scaffold73	0	0	0	0.35722561	0.570666357	0.17283891	0	0	0	0.13491821	0.702037618	0	1.676503863	0.14766706	0	0.481536852	0	0	1.228455078	0	0.948175332	1.20527229	0.425287161	0.157016833	0.145679628	0.196130269	0.983686279	0.541623912	1.729547335	0	0.516719125	0.771815475	0.494275965	0.919524868	0.163798981	0	1.211080707	0	0	1.511875212	0	0.170992975	0.778260809	0.139036335	0.125689457	0	0.434104067	0.14255538	0.569403559
Gene_10020_Predicted_mRNA_scaffold955	6.323411834	5.177197937	6.301004325	4.145013941	2.99873529	6.016531333	6.486048802	6.150512303	8.185924904	4.898613706	4.326721764	6.767726417	6.457778729	5.329899099	5.466832562	4.379500253	6.489916034	5.816630158	4.352202915	7.958158881	5.51227788	5.551500824	6.810569968	5.62256872	6.681817931	2.308412459	4.096079235	4.481678113	5.226494837	6.141507356	6.560838998	6.992010066	5.852782996	3.751840348	4.26470408	7.595810178	7.071548257	7.309045906	6.302114525	4.052490487	5.672616345	5.830301404	5.9845123	5.236571941	5.809766772	3.750033162	4.257762127	5.643667752	5.632187378
Gene_10021_Predicted_mRNA_scaffold955	11.81246841	11.02522161	11.11723872	5.099965623	6.517738305	6.431813909	17.03149468	6.634222374	10.32235369	9.359304903	4.909483494	16.82633653	8.916681983	6.677064601	21.83765848	10.09229523	11.56306931	4.047864975	5.865219566	30.3223878	8.371682089	6.600789096	6.330444633	6.08557155	9.676226846	6.554923963	8.080878136	8.619886948	3.33397848	4.43471968	9.723114774	6.741397636	9.335505824	10.76900571	3.335226058	1.88451807	5.12629481	12.92545331	5.172368336	5.830246111	6.561754248	5.83486241	5.770389932	10.50404717	5.330302683	4.130860335	7.193196754	8.047402883	1.839052346
Gene_10022_Predicted_mRNA_scaffold955	3.764131704	2.992855335	2.854458532	2.278422238	4.199734162	2.798360944	4.023323013	2.92082943	2.642062145	2.03997974	3.043562579	2.680630423	2.916250004	2.627919826	2.820903428	2.85114724	3.025039085	3.144722889	2.821773145	1.742758497	3.901311374	3.847516091	1.849449488	3.739754188	4.522344571	2.493130837	2.846358321	0	4.670566751	2.714307472	2.58123857	4.977799067	3.042314908	2.706842592	3.506775952	5.250437858	3.819757845	4.44105974	2.378117242	4.917411114	3.631085372	4.80478993	2.79085194	2.790592423	1.31180806	3.58540095	3.543239684	3.18549499	2.285694976
Gene_10023_Predicted_mRNA_scaffold970	42.07749323	38.00722338	37.68248038	52.58697474	39.06832754	43.01988091	35.8525434	43.48235227	23.5703871	40.02202875	42.33623388	34.49436266	49.13608631	50.23014899	23.9554195	52.84431582	30.77105988	47.28167849	52.09724043	27.81545857	60.79008034	51.99338737	46.08124097	43.82314716	45.21974059	41.15271612	37.48514855	55.88064642	43.77834869	52.79476158	46.8480418	49.14900174	51.14197331	42.26256938	50.55313207	40.1615216	52.12870853	43.78791786	58.56381475	42.82625931	36.79647258	45.901475	48.21158802	51.33843571	41.6658965	52.12309245	40.38591714	49.59920121	48.2532402
Gene_10024_Predicted_mRNA_scaffold970	25.93863134	22.02197777	23.86798326	12.97085306	15.31813403	23.52945993	20.38744755	27.57197107	23.6358923	27.51397169	17.69343151	17.6257736	18.99646113	14.86409567	12.49644761	18.68108918	23.34172906	18.43956227	9.847895452	10.20110533	13.19433265	13.9403346	16.70715894	18.09486318	27.90131171	14.62003208	19.02739585	18.91977611	13.2774483	14.14789287	21.14245971	22.91242089	18.24746246	17.81134073	14.27765363	18.5405398	13.21676865	19.10890711	13.67855691	12.4848352	13.88097644	18.60764443	15.83725459	15.90172199	28.10760277	10.93466005	23.02934601	22.46287321	10.65765738
Gene_10025_Predicted_mRNA_scaffold970	43.02184275	60.9708844	41.87576318	55.30514273	65.62359788	51.17291612	42.48120694	50.2892912	43.42129037	51.22343468	56.3753798	34.02112917	65.53258837	53.4292388	35.69727356	50.14564629	35.07552156	57.18408469	68.12935378	33.0476056	53.2425287	62.67886565	60.69884362	62.9812758	39.0726699	78.31629067	53.26470739	0	63.69777064	54.87206428	56.79594576	43.62955087	51.34840464	60.01585909	49.31729863	45.52743318	50.80785055	49.70528935	46.52113182	47.49942623	64.84048164	61.56058704	54.10313139	55.40677112	34.21501798	54.90981899	44.2924587	47.66480403	42.91668555
Gene_10026_Predicted_mRNA_scaffold970	11.63627128	11.42052149	11.40918094	14.82881637	13.09192272	11.73842302	7.903025238	12.67483166	6.854489659	8.68998034	13.71117798	6.724675718	14.31419285	17.87170921	6.570360017	10.64591999	6.444353416	13.23619541	14.64961383	5.252007362	12.28197205	14.75698432	15.15971961	15.39429175	13.50714565	10.06023829	13.492421	16.36434196	13.2102366	15.49089217	12.95025719	14.85348062	13.76776159	12.44221628	14.29377747	14.07413664	15.25497036	12.25340348	15.85448791	16.10645644	13.39843768	13.92234391	16.65516413	11.98844728	14.82010387	14.37219845	11.69710811	10.03343054	15.4783661
Gene_10027_Predicted_mRNA_scaffold970	16.10510212	14.6215861	13.52547668	11.2237409	14.88329641	12.02566897	14.40384227	12.81349217	15.11652492	13.7797717	10.94885441	17.54145062	12.02230841	14.61661578	14.48919704	12.50080203	14.52571051	12.51165848	12.25645087	14.42104263	12.49413133	15.55132604	13.09233096	9.873555755	16.58096401	16.73592945	13.88215644	13.98364671	13.16898498	12.18027993	12.48142627	13.94195807	12.18263673	13.32675485	13.52551147	16.10475985	13.62756155	12.74210466	12.54507018	11.86275249	13.3545078	13.71549022	12.01501561	11.55377422	9.306144913	10.91618857	12.85086192	11.07891363	11.01318788
Gene_10028_Predicted_mRNA_scaffold970	2.855367286	1.286212702	0.873393483	1.587278326	1.175066685	0.955296833	0.1409983	2.534657136	1.525470988	1.228220942	1.734689995	0.24578882	1.567076887	2.160449107	0.161276223	0.939352677	0.059758121	0.464373628	1.131631033	0.278589457	0.077068438	1.679408258	1.866654484	2.297241349	2.747101551	2.295593688	1.599095922	1.291359476	1.329110267	1.536389347	0.671989404	2.509350806	0.72315252	0.717501178	2.396467849	2.276436478	1.350001295	1.442969197	2.679817416	1.852748933	1.085159921	1.723407029	2.479699958	1.220506149	0.858155604	1.751832932	1.340804187	1.066005259	2.283224123
Gene_10029_Predicted_mRNA_scaffold970	8.995831675	8.256698752	8.618132224	10.88602916	9.59334817	8.018865265	8.032346921	8.482232077	7.692267198	9.167723813	10.73211348	7.332954626	9.980803715	9.296364845	8.26538554	7.29045296	6.326430274	7.605756783	8.938618704	7.95093444	6.399077529	9.885321454	9.181705081	9.745299795	9.340714916	9.35446825	9.751956744	12.29253234	9.091555197	9.771979398	9.582206609	9.422150473	8.413453238	9.073408061	9.20229298	7.705936129	9.790891972	10.64285321	9.553187889	10.62020441	12.26384556	8.003428577	9.56474062	10.54167867	8.187993753	10.51325571	9.372057012	8.242937864	10.46828814
Gene_1002_Predicted_mRNA_scaffold73	47.32093788	40.32881451	76.78536801	43.51537153	17.66952127	63.46480169	76.30183942	54.66598309	126.0596963	37.57365058	37.36177341	88.83445177	23.93009681	30.83663243	131.4326554	27.36734442	73.84443835	36.47834656	22.05694343	94.88447364	16.47266509	22.84824568	37.94506558	23.82418898	48.30320227	34.48468235	49.078919	29.25342274	27.94728868	41.9793754	23.21681911	32.34274372	30.87459507	29.38100888	26.71223381	33.00832893	29.54377833	49.89861839	28.87317167	32.84498133	26.37672533	29.16923019	30.24840345	37.89512542	64.30113025	37.6573937	38.61803562	42.61274485	34.99572349
Gene_10030_Predicted_mRNA_scaffold970	7.118574174	3.885388678	8.133777613	4.692633146	4.627917264	2.953926232	5.958511565	6.771646373	7.429264458	5.316989973	7.340116083	3.154071458	5.435549844	15.02357697	2.443586584	1.573338229	0.036956279	6.605210874	6.998357949	1.481680043	2.812029506	1.904096796	7.097404622	9.092386779	6.268329206	2.444981143	8.208124048	0	6.765388509	9.478334723	10.32021503	6.73507463	4.397663227	3.40189185	10.3743513	6.452504004	7.270437285	6.440633929	5.075427235	13.34035675	2.83027703	7.082469117	6.885207585	2.90737365	13.41938375	5.856150928	6.76448531	7.280421625	8.472100478
Gene_10031_Predicted_mRNA_scaffold970	0.059682821	0	0.068727155	0.103577772	0.165465039	0.225516337	0.062872389	0.135627123	0.17005525	0.117358838	0.061066864	0.246598668	0.455721808	0.128448448	0	0.052358208	0	0.112946349	0	0	0	0.299545196	0.369936773	0.273162727	0.253439352	0.25590638	0.106957651	0.392610414	0	0.15038552	0.149823008	0.201409508	0.214973401	0	0	0.190328091	0.075247189	0.503556044	0.224053927	0.581682061	0.126230192	0	0	0	0.546655959	0.126674237	0	0	0.247648335
Gene_10032_Predicted_mRNA_scaffold961	0.153723363	0.284083537	0.295030996	0.222318626	0.071030607	0.193618694	0.161938642	0.174665482	0.438006521	0.100759285	0.052429401	0.28229211	0.156505311	0.11028035	0.463070344	0.089905042	0.274532359	0.145456366	0.1529053	0.127985652	0.088514246	0.192882533	0.079402978	0.058631462	0.163194152	0.366183812	0.091829271	0.067415706	0.587116493	0.215190973	0.064315818	0.115281067	0.18456698	0.13734346	0.122327952	0.108938379	0.258416089	0	0.192363131	0.238847003	0.325127553	0.383101658	0.232487529	0.15575216	0.375468364	0.163135633	0.081049133	0.159694288	0.28349371
Gene_10033_Predicted_mRNA_scaffold961	295.9434959	181.768843	230.3504703	187.0280464	194.6958245	245.211487	324.3330011	237.9716598	298.3214259	258.0403091	178.1711614	357.3454161	197.8155435	192.4712563	406.9733721	227.2598226	358.1019493	172.1267933	165.046661	496.9446646	179.8168065	206.9658187	221.9063793	157.8107251	208.2044087	201.2270153	166.3993262	186.9441063	190.3769799	188.5307272	201.3558198	223.3427321	191.3413609	266.1766586	152.191183	144.6346629	160.9216857	247.4378484	158.3030232	158.8181374	245.2239104	151.0590565	106.8795989	190.1168489	122.6146249	159.8354817	305.1949649	238.967173	136.8868302
Gene_10034_Predicted_mRNA_scaffold961	19.06396501	11.12890269	14.1565545	9.48229029	17.86466352	10.24793065	26.52678841	14.50821124	26.39815041	18.6266753	10.87720973	29.44630647	13.51372048	10.09752199	32.95375577	11.67055872	25.69364098	11.18289207	8.506547953	38.79024796	10.36153567	16.02137124	15.55296063	11.34845595	18.22093914	8.063847774	14.15540682	9.220037225	12.86102739	11.02391608	10.21240291	14.09613417	12.62105315	21.25097341	8.790366293	12.4367447	7.337957857	17.70481037	10.8131731	8.556489219	12.18411063	9.028429079	5.79332243	10.47011978	9.301844026	6.743741804	15.12390104	12.52430812	7.885772567
Gene_10035_Predicted_mRNA_scaffold961	18.03853389	15.55411224	17.95475514	12.07665788	11.10564431	19.82791903	31.59345362	15.93877714	43.42645337	21.34344087	14.98913464	25.23066794	14.62358684	7.67165731	20.64201744	9.482530844	23.11350844	9.411841453	9.769158958	19.24671466	12.58346498	15.43716905	16.43894374	10.87653385	21.91750604	7.065249585	19.63152482	9.339976818	10.48930008	12.46428049	11.15072149	14.44869331	7.837276905	17.33481257	10.80774056	11.4580531	10.26519113	17.75182558	11.02912123	12.44083804	15.85240538	14.90577898	7.813540351	16.22442042	11.02087463	11.832699	19.00013306	14.7392715	9.278141799
Gene_10036_Predicted_mRNA_scaffold961	0.387045646	1.802473619	0.846827216	0.570950334	0.64382871	0.341246053	0	0.351819076	0	0.342484686	1.267267905	0	0.29553754	0.45814652	0	0.475363303	0.051841447	0.476100235	0.750722548	0	0.43458036	0.38851268	0.299881972	0.974309579	0.328713006	1.327651051	0.450856211	1.985954346	0.35477894	1.137799282	0.728706459	0.435383089	0.627350263	0.363094435	0.923994251	0.493714322	0.731971856	0.326558246	1.670949187	0.787248631	0.777677781	0.819889393	1.009743511	0.588230646	0.638115706	0.616115879	0.122439609	0.120623783	0.803005019
Gene_10037_Predicted_mRNA_scaffold961	0	0.052235906	0.054248872	0	0.195911467	0	0	0	0	0.046317825	0.096404646	0	0	0	0	0	0.063099603	0.17830542	0	0	0	0	0	0	0.050012252	0	0	0	0	0	0	0.105986624	0	0	0	0	0	0	0	0	0.099638136	0	0	0	0.043149567	0	0.074514612	0	0
Gene_10038_Predicted_mRNA_scaffold961	4.381857825	2.463541457	1.634582292	1.499495576	1.326045844	1.710133543	2.145480098	3.436079664	1.802455286	2.245112557	1.547113905	0.765002	2.026370513	1.593898625	1.561659375	2.057401064	2.231920016	1.810316395	1.058940834	0.308299338	1.11939609	1.897225888	1.76925255	1.94197991	4.913895449	0.882085025	2.018484026	1.664547765	1.44963763	1.373666263	2.014060236	3.297637499	2.278553254	2.02640097	1.252350641	1.804117921	1.050448197	3.21106337	1.15843896	1.516828282	1.762169181	1.461159732	1.960103544	1.625801364	2.035012949	1.899358253	3.563055187	3.205674655	0.981663376
Gene_10039_Predicted_mRNA_scaffold961	3.714257947	2.606336297	3.120022193	2.07081156	2.537048647	2.870204545	2.816427662	3.60862865	3.04200121	2.416900348	3.029297537	3.855195812	2.548385516	2.374960266	3.210666923	3.289905565	1.562176146	2.258115824	2.570081353	3.518147434	2.030194135	2.701692928	2.863895116	2.853833433	2.895409659	1.923417198	2.057994474	3.305005746	2.569906887	2.185270197	2.139560122	2.967074291	2.504429479	2.428748002	2.07754547	3.261595652	2.488486785	2.346561188	2.829138594	1.999705104	2.827299967	2.235866538	2.64585547	2.963353913	2.695319831	2.570658823	3.49089333	2.907875577	1.985438858
Gene_1003_Predicted_mRNA_scaffold73	8.254755114	15.37006739	14.20471505	4.514004784	8.204248913	8.160731066	4.922210653	6.90176459	12.60338971	4.685826587	6.661328908	14.32929799	10.13254141	7.240383868	5.461203976	6.339890177	15.43742901	7.98767651	5.065924812	13.42116088	3.658994745	8.403298758	5.74411928	7.092894526	8.531840759	4.630225848	7.564149952	8.483423207	5.746320638	9.183344179	8.484323659	7.778944346	8.106465819	7.514328759	6.060703135	5.595995001	5.57683252	3.285237732	6.139328055	3.590341134	6.291809881	9.31566199	11.44786184	8.016526615	23.70959233	6.677573027	7.292052497	4.56275278	3.963792961
Gene_10040_Predicted_mRNA_scaffold961	3.854745836	3.700335005	4.808801765	4.103695185	3.982857608	4.810200524	3.96675218	3.913510618	5.873063304	4.053129109	3.688498727	4.620829812	3.897252084	3.437514579	2.999737752	3.162487345	4.11135874	4.170919495	2.343141903	2.407012909	2.990255405	3.672306057	3.041955456	4.696582313	4.41430801	2.703699233	3.709902539	0	2.31060708	2.997832872	3.65114243	3.472941516	3.56755243	3.635339301	3.663933066	2.428198909	2.767502654	3.638791888	2.813808287	4.197043502	3.680107559	3.913801768	4.028247278	3.489743508	4.331642574	3.219584849	2.596926005	3.689305157	3.480374069
Gene_10041_Predicted_mRNA_scaffold961	3.178733655	2.573527794	2.120730465	1.970213671	2.203185433	3.717721626	1.886915971	3.267801417	1.904891175	1.959508481	2.710373644	1.181361027	1.772237371	1.791748507	0.683963927	1.726289494	1.993657431	1.265180011	2.521925885	1.228742469	1.939269463	2.500712185	3.088366653	4.070191218	3.026402962	1.262008137	2.622250053	2.389783503	2.688265774	2.203699428	3.166523887	2.695979404	2.021850289	1.825730713	3.342594245	2.413561655	2.099270816	2.022114155	3.17271907	2.929156988	2.214346556	2.106214305	2.203410269	2.760587724	5.638169969	3.159181364	2.474030421	4.036024756	3.524274952
Gene_10042_Predicted_mRNA_scaffold961	0.235243328	0.130420169	0	0	0.326095061	0	0	0.400936674	0	0	0	0	0.179625414	0	0	0.103186468	0	0.111296159	0	0	0	0.295168724	0	0.538343427	0	0	0.210789917	0	0.134769922	0	0.442902107	0	0.105916278	0	0	0	0.148295597	0	0	0.04984204	0.12438592	0.146565407	0	0	0	0.124823477	0	0	0
Gene_10043_Predicted_mRNA_scaffold973	0.235899821	1.083639954	0.34926181	0.233941237	0.046715013	2.589207263	0.994027086	1.91455032	0.384087579	0.099400206	1.724073778	0	0	1.378042742	2.680035769	0.266077107	2.933984779	0	1.860395226	0.126259333	0	1.606816162	2.558844053	1.118251975	0.357762062	3.419782101	0.150984406	0.975426879	1.698978591	0.367966556	0	1.478439467	0.060692491	1.716218321	1.488361345	0	0.849768257	1.753389952	0.885586174	0.299886804	0	0	0.038225275	0.956052638	1.203812699	0.071526755	0.319823648	0.035008949	1.724630686
Gene_10044_Predicted_mRNA_scaffold973	2.153381229	0.983167429	2.479704574	1.099155723	0.877948241	2.393154139	1.60126741	1.151407885	1.804607288	0.8717792	0.907248614	1.919043477	0.773771014	0.954156389	1.144722843	0.666743333	1.187640423	2.636862839	1.511944712	1.740112609	1.094048459	1.112559037	0.588859146	0.434815845	1.748155532	0.905216625	0.794515841	1.833188627	0.290273679	1.170307833	1.748895501	2.137335162	0.342191052	0.679033749	0.604796237	1.346493604	1.916435404	1.959349478	0.951054083	1.77130942	1.473494743	0.947038015	1.580468105	2.310142175	1.508273486	1.478678109	1.402490063	1.842254148	1.40160876
Gene_10045_Predicted_mRNA_scaffold973	5.923487121	6.213954888	5.037709518	5.541798797	5.776582144	5.148146716	6.004576357	5.67825755	7.392606761	4.787842324	6.158871752	7.630502536	6.558979636	4.690462917	6.752704413	3.935911175	5.175279794	5.25745592	5.383762583	5.423568255	5.971122659	5.809711423	3.4390343	4.713411425	5.762980777	5.453960089	4.506575087	6.007752591	6.878552292	6.329668454	5.851747308	5.819128117	4.212564391	4.3650887	4.70736181	8.808524973	5.032508132	5.949721421	5.63423049	5.148689317	5.977102517	6.167503337	5.632289597	4.238371614	4.650454522	5.947296794	6.086257638	7.148753377	5.454630126
Gene_10046_Predicted_mRNA_scaffold973	14.74295956	13.37494298	13.6434208	12.90928508	14.82592462	19.02494089	15.31906801	8.649829269	8.897922342	10.39693799	16.38763061	13.60440663	9.353812342	7.456449022	15.96378048	12.6396743	19.10066758	12.44095885	12.15820579	19.70067557	12.31680808	10.93096163	12.10817564	12.69797393	18.09855139	9.041583625	13.25847522	18.53263501	11.33323803	6.709245347	12.53278056	15.90573778	10.51200448	15.89624789	14.71827469	12.38066746	9.091074202	15.15288254	10.59125212	8.110146274	11.11199291	10.12065857	14.24467775	12.54752768	14.47339907	9.444283714	13.24956919	15.70545759	13.47693751
Gene_10047_Predicted_mRNA_scaffold973	0.455691477	0	0	0.395419543	0	0.573955626	0.480044527	1.035542941	0.324602317	0	0.466258946	0.627611703	0	0	0	0.399766443	1.831079035	0.862370237	0.339949833	0.284546716	0	0	0	1.042828777	0.241883155	0	0.204161303	0.299766694	0.261063749	0	0.857948736	0	0	0.305351654	0	0.968797914	0	0	0.427675264	0.09654936	0.240948826	0	0	0	0.208691929	0	1.441553128	0	0.315141592
Gene_10048_Predicted_mRNA_scaffold973	3.567508405	7.681698245	9.249915254	6.470912701	5.551488727	4.31943543	3.636932013	5.648774897	5.180850961	4.322182845	7.959875567	4.406240869	7.943688572	9.882247426	3.910384869	9.247710266	5.549076872	9.321159362	9.787056343	3.449270228	10.93353384	7.133181657	5.171535107	5.609511149	6.01081178	4.967304344	8.35258394	12.53649452	11.04976366	5.838155719	5.257797655	4.375517058	7.502694628	4.904444201	8.956286844	7.560039757	8.879646381	5.243189328	9.590903087	7.646414911	7.10722496	6.080136482	5.84793281	7.415742289	8.263882177	11.67535676	4.987508226	7.005682205	12.03344345
Gene_10049_Predicted_mRNA_scaffold973	2.010425669	26.70603771	2.040025864	4.525381134	2.51093197	3.911097622	0.691976273	4.704323644	0.538804176	3.26828243	4.175195151	1.315915527	2.097472141	2.420441615	0.719540073	2.636811135	1.599678937	28.23326711	11.76076994	0.273446267	3.593167726	1.398645647	3.917315365	2.550919624	3.803679071	1.991476576	0.749114936	16.3677556	2.919323853	1.905929899	2.748264358	3.963230058	1.810353615	7.335989607	15.08750613	2.390987929	3.086829884	3.610801181	3.960460931	18.53970526	2.273391889	5.010282071	6.028356914	1.936119156	14.27555993	3.020728138	9.382372297	3.990924037	2.477844059
Gene_1004_Predicted_mRNA_scaffold73	0.01232227	3.989615078	3.533206914	0	0	0	0	0.210014448	0	0	0	0	0	0.013259899	0	0	0	0	0	0	0	0.170073408	0	0.014099471	0	0.246563767	0.011041377	0.016211872	0	0	0	0	0.011095991	0.198166992	0.411837438	0	0	0	0	0	0.013030906	2.426006453	4.0253555	0	0	0	0.253375027	0	0
Gene_10050_Predicted_mRNA_scaffold977	13.00819011	17.56244063	15.4063265	13.77329031	15.55609946	12.22445396	10.91654747	15.23982055	15.91562906	16.56670108	16.34421941	12.74066353	14.87331846	14.1249381	12.88244466	15.38812602	9.659580658	13.48847326	17.22122608	8.564591454	15.8631938	16.72357347	13.76031445	20.22493658	15.79519506	15.67801513	16.60828462	20.39528928	17.41453056	14.71866223	17.89242113	15.01184689	17.08493608	13.36843745	18.32293493	20.15043336	16.16684109	14.2640642	15.97217921	15.62981462	19.72563985	19.73656589	21.1768024	17.17480274	16.12800347	16.61208886	13.51254911	16.2091435	16.2441566
Gene_10051_Predicted_mRNA_scaffold977	6.767210443	6.572663635	5.859182983	6.711024943	7.652699965	6.184331563	6.351656575	5.578951232	7.828751392	7.178709903	6.247345992	5.606194429	6.760172179	6.981001748	6.483440081	6.80711856	6.201751535	4.044177275	4.820650968	5.432963946	5.141720442	6.703480715	7.411465017	7.830552954	6.184836778	3.890651569	6.542480864	0	4.139253734	7.15827333	6.258687831	6.381786609	5.269037319	5.796106191	6.711157122	6.355185052	6.447109413	5.294646624	7.0197008	7.330700033	5.730487279	6.466992739	7.733638872	6.08323019	4.59048967	7.316549128	6.116477529	5.338618912	7.670953564
Gene_10052_Predicted_mRNA_scaffold977	1.953091874	1.663821802	1.206814494	1.30207678	1.254640564	1.319984733	0.802914712	2.922804631	2.273496703	1.756331722	1.827790248	1.738620586	1.709571001	1.871031942	1.4206304	1.170125052	0.893268011	1.307162775	1.457023643	2.201168086	1.398885893	1.434508356	1.439433468	1.035629762	2.048134884	3.097852451	1.451276798	1.472818213	0.982464758	1.700447278	2.511234565	1.875496382	1.630038289	1.564099105	1.620543764	3.038241979	1.291273428	2.378013897	1.072984094	1.655240711	1.788344047	2.730491372	1.945191514	2.292591237	1.614378196	1.263827444	1.054864321	2.053697237	1.943683943
Gene_10053_Predicted_mRNA_scaffold977	58.14179465	70.62246994	47.62982268	65.02467754	69.045659	50.687371	39.8254518	64.13970955	70.2255139	69.69983666	64.58212468	41.04595447	65.00534219	70.91526419	44.74080803	66.19244455	50.0219477	71.35396773	79.70854606	58.62236848	84.66575095	80.25878325	79.56203513	67.31509297	82.14116395	71.57962837	72.11985913	76.81539327	77.38183753	72.04667055	77.90962506	61.8699018	82.85990611	72.03833019	82.71965257	67.76551561	79.63297423	62.09570987	63.88157986	78.56171003	86.52552462	70.82277205	77.07628856	67.38077263	53.03080025	69.41825902	54.78372704	54.57466932	73.81237394
Gene_10054_Predicted_mRNA_scaffold977	34.56224029	35.30330662	36.42405918	34.10003663	31.18677295	36.20207591	30.44312067	36.51144174	38.97139517	35.2261529	33.6155175	28.38181227	30.87424148	30.28571154	26.27277323	32.10099654	36.91835841	32.04700551	28.8570774	25.59469439	26.95251372	34.30147475	34.56707979	33.92014681	40.3101145	35.86183507	36.56501081	38.35169293	30.84614754	27.95122097	25.45172605	33.12246943	28.24863462	33.85894414	34.03944386	28.68176438	38.35960107	34.30761363	32.41291131	29.62953556	31.51451432	30.6603463	33.90079491	33.46298674	43.99377747	30.84302345	32.40284952	44.40110356	32.52129956
Gene_10055_Predicted_mRNA_scaffold977	20.99388968	23.77844508	16.02363076	21.64978812	20.34720734	19.79899515	18.05822675	15.33749196	12.65575931	22.65385293	22.54589775	15.62807246	25.27763152	24.04766561	17.18487757	35.37358644	13.06046938	20.52156184	29.82180604	18.9378922	28.50247742	21.29116469	26.67088218	21.36150844	16.87204516	11.5063091	28.85479752	28.30555619	26.59924522	31.91442911	24.91338495	21.42985588	24.1229396	25.25205534	25.63924738	15.52930162	23.58127262	20.396753	24.2300158	21.02722996	21.06363557	18.67950844	18.97167269	30.23640748	18.84763975	29.57072947	21.02161419	28.08177139	26.63761477
Gene_10056_Predicted_mRNA_scaffold977	113.6202601	98.3311813	70.66491971	139.2324111	106.5446397	83.02930588	53.87381772	115.0632442	57.24903364	147.9496121	80.93968574	32.67570037	106.3329692	75.06989439	10.96811543	84.66783574	94.66443319	100.3992484	86.72137402	5.3776587	61.80414809	106.015286	126.0848592	97.1916181	144.0595686	94.47952387	137.1612602	0	87.60923205	82.24917002	104.4441356	108.9770864	73.50852183	160.4697915	68.16864059	65.12542792	83.99261153	79.39546651	86.25654621	73.24826449	112.5238757	105.2004655	70.98252896	128.7643634	82.9474277	72.49797941	117.2857946	135.408639	71.95337713
Gene_10057_Predicted_mRNA_scaffold985	8.946865664	16.642388	11.99163636	14.04219645	17.01063224	8.867265864	6.180330353	8.943611247	9.333302254	11.68053034	14.40683513	6.868155604	10.07938557	10.62724559	6.715707347	11.10848981	8.774847036	13.18431419	13.78654849	6.41094119	16.13049694	16.50156487	13.33369949	17.73336668	15.8820284	7.965906303	16.86603803	18.39620868	16.74930051	15.19347011	15.40255336	16.22374878	16.20104538	12.38343126	13.24715969	17.461896	14.85517619	15.05605389	14.49940347	16.59437246	16.02748667	17.17960189	17.19105658	16.64383134	12.22495352	17.89978764	12.21818411	10.97041568	16.7025044
Gene_10058_Predicted_mRNA_scaffold985	9.297866318	9.516530245	9.608724802	6.521028302	7.84531534	9.491452456	11.90221989	8.739004653	11.22315995	7.195020192	8.771071188	11.57795444	7.645721052	6.915635023	14.80049666	6.792769635	11.70397428	6.620449617	8.691627233	7.909421718	6.114713533	9.026166684	6.938934209	6.013272976	10.10178802	5.674141271	8.145597884	0	8.147429849	8.201195833	7.676125031	9.467956498	7.177820402	6.390105865	7.398933538	12.07629468	6.769577308	8.322890516	7.31563318	7.568060981	7.563518078	8.434283531	7.877469066	7.92924813	6.408543998	6.457105953	7.328719992	8.097635072	7.641574972
Gene_10059_Predicted_mRNA_scaffold985	0.13054945	0.361886595	0.601331644	0.5097706	0.452420175	0.328861061	0	0.445003588	0	0.06417731	0.333942218	0	1.495260202	1.615557458	0	0.458110735	0	0.988229677	0.584346199	0	2.480631678	0.573318711	0.101149379	0.37344544	0.069296255	1.119532778	0.175468363	0	0.747912361	0.328951391	0.573511678	0.587414156	0.35267258	0.34991649	1.012897482	0.693868776	1.481352772	0.36715738	1.102708653	0.608521915	0.82834299	0.488023193	1.850998681	0.396817214	2.032772194	0.761985476	0.206492745	0.203430381	0.451419038
Gene_1005_Predicted_mRNA_scaffold81	13.98467079	13.47986997	11.42707086	10.45512323	17.90305754	8.218761446	12.66413433	12.04428153	7.888345773	8.465361382	13.22852946	11.2245398	14.92689875	10.2996119	20.99411428	10.46316958	14.52443914	10.3503764	10.96795543	17.12671371	12.71001395	13.41936733	8.789903697	9.913887926	12.02934827	11.06772782	11.23299152	13.05564606	11.61821483	9.119304531	14.68131111	11.83265806	11.37388839	14.49633016	11.45711437	24.93921513	11.07739291	14.75369656	10.67270333	11.76018835	17.88126617	16.17762236	11.6089989	10.95955466	4.63754643	11.421628	13.27618716	15.17479651	10.16755593
Gene_10060_Predicted_mRNA_scaffold985	0	0	0	0.031279456	0.299812773	0.04540246	0	0.040958042	0	0	0	0	0	0	0	0	0.048282184	0.034108674	0	0	0	0	0	0	0	0	0	0	0.082605246	0	0	0	0	0	0	0	0	0.050689638	0	0	0	0.044917558	0	0	0.033016932	0	0.057016654	0	0
Gene_10061_Predicted_mRNA_scaffold985	3.294567462	3.582256347	2.911540995	3.246635576	3.186237255	2.444723223	3.430279408	2.408540745	3.784014041	2.510990999	2.783008764	2.831553048	2.730154335	2.693297272	4.892973947	2.34131806	4.036506269	2.936147236	2.895984337	4.433392293	3.077141444	4.149841287	2.869226739	3.024552656	2.629935782	3.777979179	2.528736001	3.208887812	3.335947485	2.970940081	3.013253862	2.82979057	2.575740522	3.422693905	2.75888985	4.00435902	2.366665999	3.555421612	3.64330482	3.663328446	3.389505355	3.086914419	3.519703027	3.169851999	3.076091079	3.035538001	3.716432704	2.719456183	2.790619346
Gene_10062_Predicted_mRNA_scaffold985	86.00694975	110.8350874	123.6184212	69.35342596	106.2530404	122.3496143	91.37501977	63.50981048	130.1046663	101.2352833	57.96352943	231.7738871	67.81673853	88.35919133	122.8317071	117.271927	113.8312385	58.99091953	64.89886026	215.9296353	110.3099163	108.7517694	66.61216513	78.10432902	81.12534268	70.06898068	73.64537304	92.20085103	52.75119371	63.44760809	60.75375774	70.44178239	83.75433531	63.48507869	57.11405495	141.9691868	71.35326237	53.83048564	62.08366834	55.96375413	57.14938525	90.40876361	54.42446509	59.53413169	77.36370928	68.39882914	50.33213221	40.49411367	66.39552528
Gene_10063_Predicted_mRNA_scaffold985	82.79280923	46.27456467	52.6125554	41.38144014	45.7326071	43.08192108	61.34102478	59.85463893	58.97573043	43.79384821	42.47135964	62.3379607	46.71018487	38.83900176	82.53820966	43.41359414	68.57118369	41.23287939	35.71054899	98.87768905	39.18987457	47.20429057	45.51627924	46.7497165	54.68299911	35.23628716	40.69788401	48.31339059	39.26887869	41.14953347	48.91265804	55.08579194	40.43373628	54.21317833	36.2146134	49.04494365	40.82986236	66.61788226	45.17890383	39.12117794	48.05494145	48.11054949	47.18462035	45.81367976	51.68737217	37.27699814	66.57949945	61.02785227	37.33196237
Gene_10064_Predicted_mRNA_scaffold985	1.388025764	2.770304282	2.557387454	2.649765444	4.810214502	3.146860156	2.339527352	2.523391993	1.384223674	3.138786852	3.266492272	2.102859903	3.179576292	5.078389011	4.264860126	3.653038187	2.974626478	1.707393945	2.899342254	2.773512817	5.394790679	3.483217128	3.871579671	3.49407573	1.620895168	3.570923515	3.358101436	3.652329831	3.816932049	3.963801241	4.878145305	3.747297204	3.749679731	2.046207063	5.136133562	2.803389366	3.675003525	2.927763588	3.647529261	4.117219852	3.669622922	4.323960287	3.778590412	3.093957975	3.432622417	3.535230422	3.512750152	2.451297117	3.263707755
Gene_10065_Predicted_mRNA_scaffold966	8.268426277	5.073268103	4.497273116	3.218736484	2.10660057	7.038917236	18.26410278	1.541053246	14.0611223	5.446387047	2.223720779	9.632438348	4.816262113	1.881506141	24.27741837	4.386611755	13.65752049	2.767695005	2.413689816	15.18301232	4.953863268	3.711110968	6.710214203	3.702112716	4.041968994	1.541440597	7.379643751	1.762903993	8.256891742	2.964568691	1.968986545	2.665322182	3.590356397	0.810276853	4.564206515	1.84124042	4.367663187	3.51569338	2.76050204	3.302928796	4.700295363	5.273710265	3.410446285	1.225175387	2.319897424	2.289049739	1.835102984	0.712969806	2.666976345
Gene_10066_Predicted_mRNA_scaffold966	5.2480879	8.641851897	5.95318328	10.39932024	11.07524588	5.968828263	0.618868215	6.67505382	0.502168558	6.122515421	9.537389752	1.024872949	10.88549427	11.42128881	0.353935928	11.81925696	3.357308155	11.00640802	13.26465873	0.391290187	12.27912681	7.616948589	9.103444092	9.276384741	6.735596019	15.00173922	13.01975256	10.87229493	13.4624225	9.704066028	10.02826134	7.621698678	10.5801774	7.505708718	13.97798525	5.70360134	13.82595921	5.507360696	10.8065448	11.08616288	9.484527241	8.979626759	9.284609385	12.85687775	10.47475554	13.96511564	5.575304126	7.974470927	14.08427398
Gene_10067_Predicted_mRNA_scaffold966	7.092728039	0.24198441	2.764404887	0.189372613	0.302521924	5.909841287	3.218611801	4.463439602	1.399114205	1.287412313	0.334948068	6.312034571	0	0.117422	3.550019998	0.191454411	9.207790509	0.206501307	0.1628073	4.769585765	0.094246343	0	0	0.624283794	4.054457108	0.155959009	0.293328137	0.574251859	0.250055036	0.27495184	0.273923392	0.613732788	0.294779039	0.14623769	0	3.71177996	0.550301733	4.449847911	0	0.554868011	0	0.271940635	0	0.221118026	0.399783334	0	1.20816915	0.566786453	0
Gene_10068_Predicted_mRNA_scaffold978	14.09340656	9.441950261	15.56287296	8.431811695	10.91977786	12.0333252	17.59711137	9.827162568	20.41644894	10.31212694	8.181584346	23.04738211	8.677040265	6.130178497	25.41903481	7.001806117	20.28771086	5.123633976	6.197611207	20.84287216	7.175380887	9.82832076	7.195398992	8.317648447	11.9693532	8.057243476	8.308161142	7.651047701	5.96630088	5.582205419	7.448203607	9.996053398	7.293910179	9.821519672	6.286339267	15.31242231	7.313244115	10.93127653	6.822313635	6.2549515	7.044053082	10.68475022	6.764558817	5.456236699	8.805056029	4.959202996	10.8877993	6.904303833	5.417028453
Gene_10069_Predicted_mRNA_scaffold978	26.32491114	31.69792993	31.68756514	27.45305897	33.66612697	27.45779895	28.66834155	22.10900707	29.02904533	23.24577222	28.26662301	26.07249532	25.06828193	24.29117247	34.04550082	21.92107167	27.72776824	26.3796767	27.65151399	25.89823622	26.76362975	34.49104256	26.6688652	32.04872707	31.97534124	29.94923293	28.36184221	34.67257563	27.87704547	28.24850378	30.02991756	29.8239848	30.59797015	26.37752119	28.83437256	36.38907025	26.78351032	29.79133806	33.26753785	31.44086	33.25829335	32.80281196	32.44248196	27.3973705	29.46128777	28.93394245	26.13562858	22.3464945	33.40167629
Gene_1006_Predicted_mRNA_scaffold81	18.45447618	7.405196359	20.04254999	15.19754401	6.480433903	5.424722812	40.86284223	18.47526653	23.0874314	5.199376238	12.98341714	12.37053835	17.98362609	13.43470247	163.2026793	19.22669038	47.13616283	16.86877943	5.470276263	157.3119409	13.99682298	27.94397181	19.45184752	12.35151827	43.07513109	15.31144293	10.35646232	15.22415566	14.60159601	9.020792654	16.02956817	13.16999445	7.069373615	17.46225465	10.11930138	34.62687126	9.004410442	39.30935676	9.46581481	10.36129378	14.98995404	18.91962	6.833235312	14.389476	3.582858839	12.56932024	17.93643531	9.203349621	7.276711847
Gene_10070_Predicted_mRNA_scaffold978	0	0	0	0	0	0	0	0	0	0	0	0	0	0	0	0	0	0	0	0	0	0	0	0	0	0	0	0	0	0	0	0	0	0	0	0	0	0	0	0	0	0	0	0	0	0	0	0	0
Gene_10071_Predicted_mRNA_scaffold978	0.830816701	0.171389492	0.467234688	0.167657886	0.107133097	0.146014311	0.569908863	0.329302655	0.495472977	0.740862872	0.138385655	0.319328835	0.14753234	0.270289787	0.174608391	0.593253402	0.414068006	0.073128996	0.115310983	0.627368599	0.100127315	0.266675103	0.269461945	0.265295641	0.738420897	0.082845426	0.311631813	0.482984097	0.221382059	0.324565372	0.048502702	1.477934017	0.139188112	0.310725843	0.161440276	0.92423321	0.170520164	0.48905363	0.253868037	0.237434187	0.306486906	0.048151622	0.284905717	0.274068423	0.849459628	0.225547701	1.436363537	0.461651344	0.026724007
Gene_10072_Predicted_mRNA_scaffold978	1.405754792	0.584518527	10.15111741	0.432020625	0.811942432	2.176345079	0.401071964	0.898461165	4.088887071	0.287941854	0.62927996	16.98128529	0.581422924	0.787875988	3.969976554	0.642308655	1.961341731	0.886770365	0.78652904	8.814507362	0.17706427	0.624698237	1.361469003	1.642012733	0.683999416	0.209290182	0.419875793	3.621918354	0.604013297	0.565759162	0.661667821	1.713093427	0.685673044	1.726952444	0.908905582	12.23469589	4.726277774	0.12354831	0.769608033	0.533636198	0.743298884	0.437918953	2.192468284	0.356076886	9.38860618	0.062159468	1.204401906	0.243392857	0.931667586
Gene_10073_Predicted_mRNA_scaffold978	13.66200967	15.9125784	15.89351703	17.11455689	14.59549163	12.62437999	11.94240937	16.04922301	14.96971352	14.95655559	13.75851863	14.04180936	14.40248846	14.42353918	9.593083593	13.27925519	11.56491017	15.73889751	18.52064875	12.00651844	16.09587503	16.15612371	15.96552015	15.44765665	16.08095285	15.40272492	17.30644728	19.71672	14.85200588	17.00893755	14.78323436	15.99798015	15.92817148	15.25061369	18.72361082	15.10633775	17.63206	13.54949847	15.822968	16.6378506	15.73420894	16.59460144	16.30254024	15.78395011	15.85636935	17.77753391	13.48676838	12.54860153	17.72004181
Gene_10074_Predicted_mRNA_scaffold978	0.378948457	0	0	0	0	0.047729573	0	0	0	0	0	0	0	0	0	0.033244176	0	0	0	2.697538584	0.130919606	0	0	0	0	0	0	0	0	0	0.047564104	0	0	0	0.271399148	0	0.047777242	0	0	0.064231583	0	0	0	0	0	0	0	0	0
Gene_10075_Predicted_mRNA_scaffold971	41.67928047	15.043341	42.65189055	14.6074702	16.47032918	29.09173705	49.1237754	24.65986999	47.37254794	28.45790039	10.04933986	48.20425581	14.554095	13.63659923	57.39210325	18.58328432	34.8667528	10.829161	14.15722154	103.1154151	13.53314693	17.2059122	19.18555636	16.00002429	35.74230002	16.50603503	19.76412754	14.26328153	15.95038025	17.86181489	15.54015703	28.2758434	13.4723559	17.81966308	12.41899223	23.84461517	15.3736793	34.43998434	15.31082357	11.89487011	17.36201674	14.52016164	13.19386757	17.33026818	21.06038395	13.13908693	39.46282739	26.82628603	11.97284634
Gene_10076_Predicted_mRNA_scaffold971	1.979643303	1.09752492	1.253801124	0.257670932	0.548837589	0	1.668351472	2.024401568	0.141015761	0.68122637	0	0.272650986	0.302320369	0.532569725	0	0.6078416	0.265156254	0.093659063	0.443049373	0.741687341	0.683929747	0.372590029	0.153382255	1.359096521	1.155884259	0.707355068	0	0	0.11341294	0.997639464	1.863577173	1.22478259	0	0.397958304	0.945200677	2.314791737	0	0.556755043	1.114760114	1.216363663	2.093489798	0.123339195	0.449094762	0.702019526	0.453306239	0.105042707	0.782810613	0.205653664	0
Gene_10077_Predicted_mRNA_scaffold971	2.986760444	4.465098718	3.011591214	3.159058307	2.307008865	2.114901708	1.377519079	3.697563652	2.392177946	3.287178691	3.238472463	2.537734279	3.72159102	3.45388287	1.504009931	3.858615233	1.990303299	3.655699916	3.414278758	0.705180992	4.235286858	3.82218073	4.513137582	3.162491618	4.480096705	4.693611323	4.673518528	4.203250379	3.86487854	5.14205804	3.133377993	3.610500874	3.291658966	2.827821842	5.37432653	4.47015994	5.133290403	3.134316229	3.402807533	3.664677897	6.489904244	3.258825918	4.348556213	4.275795005	6.628237134	3.453483656	2.890940784	3.118208913	4.336622347
Gene_10078_Predicted_mRNA_scaffold971	0.294771948	0.163423157	0.237609178	0.0511568	0.326891062	0.148509267	0.217367599	0.301436523	0.167979718	0.927411745	0.09048231	0.6089723	0.180063881	0.158600911	1.172106775	0.336174629	0.513268289	0.055783917	0.131941473	1.362073499	0.712867377	0.369861542	0.228388549	0.067457191	0.312932642	0.294913537	0.158478343	0	0.101324173	0	0	0.265268394	0.106174821	0.079008809	0.035185461	1.159364957	0.222986381	0.414508433	0.055329835	0.062454631	0	1.469231746	0.133741809	0.179197359	0.0539984	0.187692258	0.186498737	0	0
Gene_10079_Predicted_mRNA_scaffold971	0.294391506	0.345625917	0.139589713	0.165293686	0.096020343	0.17449129	0.164183489	0.078705223	0.444078313	0.25539011	0.265780972	0.9063169	0.343795486	0.372696978	0.219095137	0.212686449	0.57987087	0.180244448	0.206699898	0.259519662	0.284180656	0.217284816	0.375683878	0.099073719	0.349296851	0.173254654	0.341374875	0	0.119051059	0.159994283	0.347772719	0.292197828	0.077968962	0.417742082	0.206706171	0.699507289	0.327497924	0.194811038	0.585089199	0.264172342	0.128191225	0.12947078	0.471420697	0.228094025	0.983405849	0.055132358	0.657381302	0.107938682	0.167663763
Gene_1007_Predicted_mRNA_scaffold81	2.444519306	3.333421456	2.465277024	3.425533092	3.030798019	2.046250432	0.639791114	4.123183915	0.497514951	5.642815577	3.573153743	0.627348664	2.736088032	2.483480214	0.384197005	3.31667084	0.874482213	3.203799401	3.194189148	0.417160273	3.383388421	3.867378313	4.258575376	3.6657442	3.01421285	4.101473551	2.63937953	6.412318642	2.574749427	3.813065	3.506586788	2.374060409	4.53921833	2.441789423	3.443485701	3.712168872	3.675443592	1.814820766	3.448467895	2.483495576	2.809891483	5.600199093	3.082773914	3.307503081	2.558881422	4.157155389	2.233470883	2.44483075	3.759113521
Gene_10080_Predicted_mRNA_scaffold971	3.962379799	5.648823574	5.494030329	4.210158975	7.061996166	4.175911524	5.622307222	3.767134168	7.027495255	2.862193446	2.482204434	11.24867896	2.346356969	3.132651205	9.354020948	3.192331362	5.52389133	4.208386004	3.860858818	6.362286726	5.866834864	4.464426953	3.633926901	4.903972157	4.292346173	4.276340326	4.347542037	4.681178101	3.335555574	4.346857664	4.161434384	4.275306436	3.276784854	3.034432065	2.413109987	6.618857623	3.160549906	4.321065367	5.312528666	4.763029943	5.216434513	5.542004457	6.787546057	4.096606287	3.184881067	3.604277891	5.244132167	4.116286612	3.131719574
Gene_10081_Predicted_mRNA_scaffold971	5.5069134	5.334086171	6.244244257	3.661718542	4.738159338	4.411469071	5.801213699	5.01050196	7.695173395	4.107422627	3.540526581	11.8853281	4.188818622	3.155964146	6.902472068	3.498363827	6.047786376	3.573663265	4.407270404	8.748195713	4.355421572	5.400710913	3.956136595	3.886921064	5.555000923	4.644072341	4.669788504	5.107731154	4.859252384	3.916475717	4.422658279	5.12661685	3.951904741	4.467701957	3.802960148	8.769539533	4.016850096	5.221888883	4.237646629	3.996536221	4.707974466	5.494879666	3.924936517	3.762483548	5.063301325	3.672151111	4.77236364	4.646790644	3.881362408
Gene_10082_Predicted_mRNA_scaffold971	17.7897507	25.76720824	31.68938322	32.0918322	20.94484716	22.93839324	14.18980401	24.05069527	15.52549132	21.72819374	22.88345838	13.02141208	22.87950719	33.80735296	16.00576918	29.52486441	17.63418432	27.33047592	33.36870174	14.3943624	33.65559902	26.23881975	25.11752887	28.16294765	24.25340768	35.92213574	29.84888049	36.99364713	27.89773912	38.51739974	26.22300549	23.63386834	34.1516562	23.74915936	37.04360563	22.11438767	38.0006462	23.1659889	33.92647033	32.99915847	25.2706345	22.90138108	32.71783133	28.60847793	32.17486606	33.86132798	22.90516581	19.43945436	45.91151818
Gene_10083_Predicted_mRNA_scaffold971	9.334814845	16.42131148	16.25697664	19.74979806	13.14350029	14.45241536	6.651549229	17.47096455	13.9862812	12.23029273	17.02061139	6.182720271	17.36302727	23.11506796	11.18474421	14.44610556	8.934859889	20.56356034	18.74763292	2.698333275	18.75212996	16.18727844	14.36766307	19.61010229	14.98737163	18.25885356	19.79277042	24.45242224	18.0986563	22.35850413	22.98577306	15.78633028	20.36291044	15.23717132	21.9594965	15.74282586	24.91366026	15.30947415	18.46680492	19.84030655	18.45665216	15.76184926	23.91293085	20.80762878	21.11582881	20.74772898	12.01113419	18.69745475	18.68514099
Gene_10084_Predicted_mRNA_scaffold971	0.138272796	0	0.039806663	0.359952523	0.575022589	0.130618718	0.145662366	0.039277511	0.147743612	0	0.282958673	0	0.158372025	0.185992862	0	0.030325794	0.04630114	0	0	0	0.358279992	0.17349612	0	0.118661576	0.366979215	0	0.309748542	0.045479871	0.039607954	0.261309192	0.043388629	0.155541439	0.124512266	0.046327207	0.453885726	0.036745913	0.087166114	0	0.324429232	0.073241166	0.329005506	0.043074566	0	0.280195361	0.221635608	0	0	0	0
Gene_10085_Predicted_mRNA_scaffold971	0.022211816	0	0.051155589	0	0	0.055952756	0.046797719	0.025237788	0.031644248	0	0	0	0	0	0.040146013	0	0.089252473	0	0	0.027739379	0	0	0	0	0	0	0	0	0	0	0	0	0	0	0	0.023611108	0	0.031234265	0	0	0	0	0	0	0	0	0.035132886	0	0
Gene_10086_Predicted_mRNA_scaffold971	44.53994044	31.15880766	34.64542924	28.20614268	33.27844769	23.51793005	26.72754765	35.5945721	25.98263685	34.39859885	32.49760984	35.6271736	48.03011325	32.10848282	42.1571629	46.85584443	22.2676769	23.4202184	31.00586962	40.28479875	25.55689708	37.90593146	35.95132972	37.33559159	27.72502832	21.63343732	27.79250618	31.42160643	34.47248455	27.24973614	35.27138906	36.91392535	26.53347858	37.8264819	25.2497251	23.6729254	28.07763823	34.45636839	21.30833416	17.00740129	37.85165776	20.79321423	26.87878291	26.77496975	10.454608	23.56769836	44.15373559	60.44738695	21.87913675
Gene_10087_Predicted_mRNA_scaffold971	4.126807276	3.693363357	7.36588452	2.071850405	2.737712644	4.009750207	9.160491683	3.382787649	9.322874363	3.01408817	2.593826212	8.688004808	2.881022099	2.569334755	8.577690487	2.818694966	4.224592843	2.4823843	2.330966024	10.6757112	2.087683033	3.587656958	2.877695712	2.394730282	4.662696367	1.769481221	2.905436284	2.831075683	2.229131797	2.847209454	3.551865883	3.945867367	2.30930235	2.844317118	2.040756709	4.700128203	2.192699418	4.559592765	1.936544217	1.723747816	2.618480487	3.195579047	2.60796527	1.642642456	3.29390239	1.908204623	4.709093102	2.449771876	1.426983695
Gene_10088_Predicted_mRNA_scaffold971	8.88269757	13.74386135	9.660515737	14.63480047	11.14628455	10.20081952	6.115951912	8.179793516	8.850094908	10.1889194	13.98944961	5.837090577	8.023844211	11.21417732	8.34216772	8.072687512	9.914676746	10.54745136	13.16651853	5.582861287	14.81751882	13.5493797	10.07603427	13.25282461	5.793566733	16.63712723	14.14994879	18.48465199	13.37073132	15.82353715	11.80504463	12.14718817	11.18774635	11.08734793	12.12742455	11.13942938	11.89454266	10.04166608	12.69558133	15.04382931	11.66516671	10.56210453	14.12543369	10.94109002	9.571735587	15.37209118	11.11139449	6.181968904	17.14415716
Gene_10089_Predicted_mRNA_scaffold980	12.86862826	32.10059974	17.013437	32.31059048	24.01761015	13.54996937	12.85945367	16.85886419	12.52146382	26.18727251	32.29714904	7.223947143	26.09879166	21.83109817	10.47650346	21.41792172	21.45586762	25.1430604	23.31287272	14.85148283	21.82122463	20.87022548	30.38769218	12.27352795	18.24314308	10.19809179	18.72895907	0	26.87265372	14.28793215	27.08506858	23.42345873	26.23960664	27.16740221	18.57565904	10.24693341	25.3992961	28.17374172	18.03487992	25.20958372	27.75039055	25.4562446	23.42253731	27.99200389	14.03743576	24.83922062	17.29017625	20.19179201	14.07367544
Gene_1008_Predicted_mRNA_scaffold81	0	0	0	0	0	0	0.078850289	0	0	0	0	0	0	0	0	0	0	0	0	0	0	0	0	0	0	0	0	0	0	0	0	0	0	0	0	0.079565531	0	0	0	0	0	0	0.084901179	0	0	0	0	0	0
Gene_10090_Predicted_mRNA_scaffold980	253.0148235	153.7621916	57.85460638	159.9854445	151.5631625	90.87102127	49.80321682	245.2709866	70.31486411	121.5038124	145.7492763	78.95201827	173.9109969	104.0266576	39.17555426	159.3124504	44.60457936	121.8897553	114.8246492	14.1834896	86.5207471	194.0936682	158.8684821	192.5049732	302.9752318	76.59460174	122.9471952	162.1349168	203.4874012	94.03255537	117.8097641	298.5149319	141.6864901	141.2155675	165.2054589	330.5451486	131.6373207	255.0402553	190.9213278	187.348442	129.2228269	181.5760046	161.9669088	182.7088146	266.7961088	133.436164	380.8951796	353.9894002	113.0480877
Gene_10091_Predicted_mRNA_scaffold980	0.057051138	0.063258917	0.131393332	0	0	0	0.060100063	0	0.081278375	0.22436792	0.116748303	0	0.087125398	0	0	0.300296997	0	0	0.085121297	0	0.246376267	0.214752678	0	0.065279439	0.181698055	0	0	0.075059692	0.130737436	0	0	0.385056917	0.051373565	0.152916262	0.204297312	0	0.143858406	0	0.107087192	0.024175352	0	0.213269978	0.12942416	0.115608165	0.104510289	0	0.270716867	0	0
Gene_10092_Predicted_mRNA_scaffold980	3.018956037	1.802473619	1.247955897	0.738876903	1.287657421	1.072487596	1.304736408	2.374778763	1.764504904	1.522154159	2.13851459	2.558724637	1.063935144	0.749694305	0.699552849	1.833544167	1.036828941	1.904400939	2.771898639	1.740112609	2.139472543	1.359794379	1.19952789	1.594324765	2.383169294	1.217013463	1.179162399	1.93503244	1.773894702	1.235324934	1.457412917	2.525221914	1.533522864	1.556119008	1.293591952	2.468571608	1.561539959	2.72131872	1.162399435	1.377685104	1.882798838	1.350406059	0.96584162	1.803907316	0.709017451	1.807273245	0.857077261	1.929980536	1.070673359
Gene_10093_Predicted_mRNA_scaffold980	2.358998206	2.428848173	0.776137355	2.339412367	2.569325737	1.697840828	1.952553206	2.871825481	1.200273684	1.325336086	3.448147555	4.177266732	2.830562337	1.994535547	3.045495192	3.104232915	1.805529095	3.188764363	3.016857123	3.156483337	4.074948867	1.479962254	1.566639216	1.735218581	2.146572375	3.130786431	1.962797273	2.21687927	2.895986235	1.981358377	2.537932076	2.464065778	2.731162074	1.806545601	1.206779469	4.298759116	1.699536514	1.895556705	0.948842329	2.427655081	1.425520495	2.099634669	3.631401134	1.707236853	0.771674807	4.828055966	1.599118238	2.80071594	1.398349205
Gene_10094_Predicted_mRNA_scaffold980	1.307394233	1.169074857	1.651211893	1.280855505	0.584617455	0.478073633	1.288408216	3.73771931	1.802506464	1.575668776	2.028144997	0.232340537	0.837276085	1.089194986	0.609808118	1.479926995	0.73435009	1.396708489	0.755092295	0.210677196	1.566310588	0.687925245	0.71887888	0.386053028	0.805901736	0.904162823	0.718010823	1.442649024	0.338258384	1.381480957	1.323378435	1.612995508	1.329193805	0.678243255	1.661253459	1.344926091	2.020549086	0.593051064	0.949946919	0.9829152	0.668990628	1.786767105	1.578628212	1.025534594	1.699660925	1.163662866	0.533659947	1.007679011	1.049982814
Gene_10095_Predicted_mRNA_scaffold980	10.12511409	7.827885432	11.9536347	5.702786276	5.375969731	14.56633153	10.17694398	13.03489676	10.09076242	10.00055283	6.843246687	4.349831882	7.199294474	6.197472925	6.757680518	5.052432815	12.19310834	5.998862958	4.573632754	3.393219587	5.235021879	8.362735429	6.729351461	9.220511558	12.52396553	5.24422165	7.57438435	7.057776214	6.545671452	8.855329266	7.22876807	12.77413982	6.357149328	8.496409781	7.512073263	5.702400414	8.051690414	9.404877496	7.148756523	6.179901753	6.409702131	6.944945445	8.218434145	7.317589241	11.46481218	6.580117586	10.7624416	12.71374678	6.102838144
Gene_10096_Predicted_mRNA_scaffold976	1.200769538	2.549539554	1.735772629	1.662686196	2.62071884	1.480222654	0.349877305	1.422410975	1.6378911	1.532244603	2.03897865	0.914861348	2.028829781	2.72173927	0.923528161	1.546487182	1.129251492	1.039496704	1.715332197	0.765747721	2.18454782	1.218143423	1.385632358	1.929380322	1.112014309	2.008329692	1.533801385	2.218442654	3.190758694	1.695213179	2.180569284	1.810555005	1.909480771	2.499447568	1.73825604	1.113468547	1.739388128	1.257410455	1.726384492	1.753821174	2.053332589	2.101115371	1.825674722	1.087189618	1.170028798	1.491191605	1.535589563	1.486275561	2.332225578
Gene_10097_Predicted_mRNA_scaffold976	0.152429758	1.577480418	0.35105792	2.336746487	2.676449225	3.007833375	0.37467711	3.637108568	0.434320632	1.398759334	2.807362771	0.209937435	0.853535627	2.077694176	0.918347078	2.184137699	2.109721497	1.778865393	2.729134424	0.19036295	1.097117319	1.785087712	2.204574119	1.976694379	2.265491882	0.217861393	1.320319452	0.133696786	7.160762598	2.219153141	0.829069676	0.514399318	0.68630183	1.429970791	3.214411418	1.512303055	1.53744888	1.500427511	2.002815856	3.961638272	0.859710818	0.506503735	3.285068347	3.08882965	1.489234971	1.401944463	1.205506385	2.37525655	1.616371393
Gene_10098_Predicted_mRNA_scaffold976	11.91922124	10.16776185	10.82007048	10.9768807	10.2270428	9.02946329	11.12644992	11.1111967	11.05612331	10.09359285	9.11556395	12.4138701	10.76199526	11.27206078	18.64963543	10.02901103	11.30352704	10.98186248	11.24136703	20.38322109	11.28656544	10.47976565	10.40789213	10.71153449	13.74342447	10.44520855	10.11892845	0	9.350521038	12.81717541	11.40058105	12.17466624	10.88973991	9.794132313	10.86265749	12.54062833	12.94345622	9.958614879	13.32572032	11.22963663	10.30455497	11.46983425	12.57238845	10.40168083	11.76192523	10.65472094	10.89888943	8.803102862	10.13221088
Gene_10099_Predicted_mRNA_scaffold976	0	0.069138403	0	0.054106461	0	0	0	0	0	0	0	0	0.095223111	0.067098286	1.577786666	0	0	0	0	0.311483152	0.053855053	0.078237493	0	0	0	0	0.055872026	0	0	0.052371779	0	0	0.112296777	0	0.148856905	0	0	0	0.117040218	0	0.065939524	0.077697324	0	0	0	0.066171482	0	0	0.086243568
Gene_1009_Predicted_mRNA_scaffold81	13.02976936	29.60440872	63.77796911	79.90433068	46.53158316	39.77736522	6.632511121	35.19498637	5.516127667	28.79926986	68.41656713	7.743946821	35.88902415	97.20664564	3.407784583	54.34743057	14.11513481	67.73012559	81.27897207	6.64347825	66.41809581	38.4010121	50.81628225	81.0942327	20.01605591	40.80676166	46.97284824	147.2854617	41.0076316	91.87786603	48.59849022	25.9433291	67.48796246	30.63761148	89.17849795	22.15382423	77.25704435	30.49010006	71.98180105	76.99928141	32.11561218	36.41578271	72.29319627	45.81376441	82.06073089	90.36152454	21.94081374	31.23393686	94.44055459
Gene_100_Predicted_mRNA_scaffold15	11.90519947	10.83878394	11.42759667	8.482235815	9.819414906	10.73145291	11.74128963	11.40701996	8.30399009	13.23108567	9.968038227	2.910928301	9.103095042	10.28796543	2.238314037	9.299762757	15.08345096	10.18689582	11.89932877	2.928211373	9.683575503	12.78320047	13.25407243	11.90293512	13.32231563	9.699598309	12.4283426	12.42624488	10.10295289	11.30301867	8.14503839	11.07024012	9.397100744	9.471189963	11.29361871	4.668908269	11.90798772	9.728875668	9.763042654	8.935128434	8.276822793	10.26706042	11.38743838	8.214423809	1.058678746	10.58393848	6.294311113	9.53730582	9.066856306
Gene_10100_Predicted_mRNA_scaffold976	27.02186015	47.59122408	39.89034417	58.62671982	53.44894422	28.4351547	16.19164787	45.66971129	14.83367432	43.61304984	53.89342942	18.34647587	57.82332189	68.48895258	25.71929026	57.54585059	17.00096739	50.71510056	78.41488804	17.79169881	58.32575974	51.84304689	41.92415642	45.49935219	29.44110841	83.31313182	45.06423014	75.82141756	58.05976783	59.49563122	51.73603095	35.00718381	59.8272349	40.82086347	61.56988482	39.23001744	52.78051367	31.93239086	63.99852052	64.01764364	52.53761638	59.08431347	50.35290628	52.71405323	36.79994644	54.03785977	28.59858582	26.37170484	86.27087352
Gene_10101_Predicted_mRNA_scaffold976	3.61043893	4.890387089	3.047305994	7.458449995	3.156437697	3.100530391	0.453813329	5.151181114	1.870415164	3.973287793	4.785622683	0.254278694	6.704116808	5.827748259	0	4.697029338	0.604484189	7.220763697	7.46811649	0	5.45710876	5.328079608	7.374855048	6.454938885	5.161315372	8.150845238	8.290035613	10.98459912	6.745822221	8.821708871	6.231059168	5.238205866	4.858234537	5.195992392	8.129475129	3.445376726	5.586528574	5.134693876	7.161986551	6.110984065	8.807593717	7.106181438	6.654790955	8.791883102	8.210952038	7.924241012	5.77559975	6.307954503	6.667760815
Gene_10102_Predicted_mRNA_scaffold976	0.380110687	0.64841666	0.740744489	0.482067167	0.81063179	0.847036208	0.030801889	0.299003621	0.083311975	0.028747706	0.149586708	0.161081938	0.223263226	1.887850067	0.898408792	0.718224457	1.096578405	0.193667892	1.701395411	0.730313605	0.580843484	1.027253865	0.271854263	0.066912742	0.682895301	1.295504536	2.934386189	1.154065479	0.368523403	1.252484412	0	0.098672777	0.368612584	0.979639085	4.85130541	0.901357381	0.479237748	0.945674728	1.207431858	1.13989027	0.587495079	0.4736464	2.023101222	0.533253157	0.883782527	1.737655631	0.739974003	2.703374673	1.172815079
Gene_10103_Predicted_mRNA_scaffold984	0.99006757	3.667641973	1.11419097	2.518773369	1.777926985	0.255071584	0.071112186	2.50556368	0	1.526503171	2.256287857	0	1.752519256	2.566655287	0	3.197883243	0.21097215	2.618847006	2.014361122	0	1.768553118	2.625718303	1.18552098	2.960888849	1.624373091	3.055246672	2.01625138	2.693990243	1.778962973	2.816007791	2.79606026	1.037780212	2.188322407	1.055454631	2.873909076	1.985283551	2.241197802	0.791041715	3.927971506	1.210944866	1.237369498	3.897365348	2.986201227	1.846678869	1.009887465	2.602840846	0.889778523	0.935021626	3.859212196
Gene_10104_Predicted_mRNA_scaffold984	0.626411627	0.63669097	0.180334508	0	0	0.591736672	0.879851065	0.296562189	0.520579797	0	0	5.032650042	0.079718483	0.168519181	0.377395658	0.137383713	0.69918724	0.34575579	0.54519332	10.69141234	0.045086147	0.392991212	0.24267106	0.298648731	0.110834068	0.149217265	0.280648247	0	0.11962287	0	0.196561742	0.645922807	0.376048572	0.139916176	0.186929096	2.774475294	0	0	0.293949713	0.243321083	0	0.065046319	0	0	0.765003267	0.166191488	0.082567344	0	0
Gene_10105_Predicted_mRNA_scaffold979	1.344128836	2.483974246	1.252995598	3.915596615	2.484314317	1.048026748	0.30342037	5.672616409	0.18237374	1.29006599	2.717853053	0.088153941	5.082827967	4.442534806	0.173528657	2.975999837	0.385788295	3.391583298	5.682147342	0	2.404780368	2.208550436	2.479589454	2.746407502	2.242333775	2.287031403	3.555869483	3.663138405	2.090124341	6.209248094	3.454532102	3.779986744	3.314094144	1.50113247	5.768270826	5.613165475	4.075246841	6.210376261	1.922271857	3.200457774	2.402889837	5.184168641	3.811552938	5.544749372	1.20182216	7.20006514	1.974176446	5.818072949	6.241306854
Gene_10106_Predicted_mRNA_scaffold979	11.98308606	12.47168801	12.65480675	14.60568736	13.88381473	9.361175329	9.05415854	13.1075282	10.41861261	12.05516035	14.17230258	11.41320317	14.17257325	15.23651893	10.38024376	14.55704658	8.53088975	15.46607565	16.1147969	10.89503309	14.50349376	12.92864918	14.51948564	14.81418936	12.40490399	14.25822944	14.00498384	17.64808579	15.67692823	16.19043529	14.03049737	13.50198666	15.42531441	12.11775394	16.60452642	12.26269378	15.77204612	13.02220421	16.05823256	15.67976442	13.85958001	13.92893954	15.17006632	14.2050441	13.72421316	15.59547121	13.35887996	12.97496377	16.10696803
Gene_10107_Predicted_mRNA_scaffold979	43.57639623	31.90012665	22.28479279	39.67861321	41.72938781	33.83643059	22.07808095	43.11118531	13.53306325	41.26490165	40.57661392	20.31792689	42.06500602	45.80851876	8.215515017	48.92573601	29.93078214	33.35205552	38.7826314	6.662369538	37.3549736	37.77183905	39.2670096	39.83296449	39.58633189	38.0849322	48.97294335	39.06854139	47.65286241	37.26344549	45.50544627	46.66102946	39.01920672	39.65052026	38.07717136	29.91663971	44.5426047	54.34949868	40.9228354	40.55247231	45.27647482	38.05370934	38.4370793	44.06877277	28.99375314	38.50340039	42.87943644	38.70908745	36.63006035
Gene_10108_Predicted_mRNA_scaffold979	20.38455447	8.841955138	19.33837863	6.965378658	10.02908688	13.63562947	23.36543261	12.42085452	27.23536468	9.917078424	6.808332163	42.25812066	9.758425548	7.842283288	37.98877895	8.570794405	21.64463542	6.296182697	9.533957489	56.32282852	8.529431444	8.746632397	7.201363937	6.284335517	13.00668489	3.54749909	9.085475605	7.225863043	6.292930245	5.633172687	8.617006986	11.40576758	7.656233818	8.422097159	6.870961333	20.60213727	6.724751347	15.66908344	7.23619065	5.795917217	6.366528305	7.435951063	7.00843145	7.062883656	8.658281326	6.108708108	14.61779001	11.13677544	3.140849952
Gene_10109_Predicted_mRNA_scaffold979	0.169626961	0	0	0	0.033591063	0.122085545	0.025527451	0.082601	0.448797986	0.047650043	0	6.140939128	0.03700644	0.078228971	0.30658664	0.021258483	0.194743523	0.045858484	0.325396797	0.45394242	0.083718491	0	0.037550438	0.083182162	0.051450731	0	0.021713476	0.063763083	0.027765308	0.02035318	0	0.027258767	0.021820879	0.162377636	0.028925037	0.180313057	0.183311213	0	0.272911172	0.030805381	0.025625996	0.150977075	0.109945607	0.024552236	0.843422498	0	0	0	0
Gene_1010_Predicted_mRNA_scaffold81	3.642986056	3.096859703	3.822151277	3.582633604	3.534943332	4.333525298	5.841793263	1.195791764	3.863674285	2.507217499	3.106222309	2.229949963	3.276206991	2.700574794	7.242834097	2.663248511	4.445737143	2.987462479	2.657306181	4.19571286	3.670868742	4.520203947	3.888882821	2.501041307	6.015998927	4.628236065	4.751369592	7.029612701	3.849450604	3.60376356	5.080590282	6.055862562	3.098199063	2.332613699	3.382128678	4.819093087	2.959946973	6.830357958	2.507276099	4.528218941	4.451765122	3.429794287	5.23408655	2.378686431	5.746606244	4.252645199	4.67377295	5.340331617	6.158465308
Gene_10110_Predicted_mRNA_scaffold979	0.201487611	25.15615017	2.645039846	1.014059796	3.742657219	0.761337134	0.212255506	4.304011343	0	0.158480122	5.731250817	0	0.923102795	10.01705005	0	3.146326438	0	3.279213186	6.794080812	0	13.08671804	0.505628293	0.1873345	4.103745836	7.22985792	9.676050816	0.649955117	10.23241438	1.754557474	14.52014857	20.2825189	2.447831238	22.49807839	1.62016395	4.088597477	11.90845534	5.080650034	1.359993409	10.06012103	8.879534058	2.258593721	2.611114083	3.519574133	6.328550403	1.624036412	6.2009082	0.382436508	8.623728379	4.236007789
Gene_10111_Predicted_mRNA_scaffold981	4.141819418	6.471241591	4.862382409	3.617340253	4.548384563	1.930868537	2.408241198	9.259345258	1.877488235	4.442384878	5.421168883	8.149167551	4.476900071	7.785244205	2.236076277	7.833285448	1.80117277	6.591178306	5.457368366	1.041225511	4.552930991	6.816710223	2.375546101	5.200789174	6.309971937	15.76031203	4.843942903	10.01380989	7.272573203	7.567469355	7.797970585	7.47268649	6.103042199	4.865904425	6.228009359	20.58425857	9.494441177	3.668507338	7.219044151	13.25435641	5.802090657	5.395609063	10.12813711	4.632480102	6.823621846	5.708334201	6.295959208	3.492448074	10.11822093
Gene_10112_Predicted_mRNA_scaffold981	0	0.324820044	0	0	0.406080642	0	0	0	0	0	0.099912631	0	0	0	0	4.454540366	0	0	0	0	0.168678091	0	0	0.111731655	0.414656838	0	0	0	0	0	0	0	0	0.654324974	0	0	0	0.411938704	0	0	0	0	0	0	0	0	0	0	0
Gene_10113_Predicted_mRNA_scaffold986	0	0	0	0.375727335	0.200074261	0	0	0	0.205624575	0	0	0.19878538	0	0.465945465	0.26086911	0.126619252	0	0	0.430693414	0	0	0	0	0.165149179	0.153224788	0	0	0	0.330750088	0.121227106	0.18116049	0	0	0.77371973	0	0	0	0	0	0.06116075	0	0	0	0	0	0.919019064	0.228293772	0	0
Gene_10114_Predicted_mRNA_scaffold986	8.753474266	8.422618663	7.233255895	8.248986418	8.302275062	7.670959666	7.564051493	6.703004573	7.812203162	7.40208837	6.714475916	7.769030852	7.29310381	6.565871094	7.839505149	6.841288451	7.645777286	7.527818104	7.192406346	6.483322784	8.055372931	8.826130794	7.644088213	7.380180767	8.720172851	7.034409195	7.511286855	8.47110551	7.235773714	7.116226659	8.081589693	7.975937291	7.36630631	6.038745697	7.309986778	7.883502876	7.933630438	7.774193091	8.183666988	8.242302703	7.510069979	8.905212305	7.481732077	7.138463522	7.461836882	7.667661486	6.825020766	6.572050655	7.475717693
Gene_10115_Predicted_mRNA_scaffold986	2.35673979	3.125308949	3.341209152	2.558851771	2.987836669	1.864558363	1.734139278	1.883882466	2.007780465	2.223967244	2.3871574	1.875756783	2.513933711	3.122296649	2.761255612	1.828549223	3.267688935	2.207586051	2.509116486	2.218515585	2.57764827	3.179987078	2.183854437	2.669542807	1.885882072	3.216049129	3.3533444	3.085078474	2.34752551	3.103477325	3.166192639	2.357985847	3.007343659	1.7776078	2.869668187	3.00876835	2.224773301	2.997631761	2.423027132	3.432599621	2.680132314	2.257845128	2.512009129	2.423841011	2.440651768	3.431074606	2.210397172	2.82967071	3.439875047
Gene_10116_Predicted_mRNA_scaffold986	19.07075399	19.27437208	16.99151808	12.36597702	18.71741795	21.2148555	17.08377484	23.42841296	19.50934763	20.11875457	16.57537117	26.60115022	17.53806635	14.73606616	11.03882299	21.46238891	16.96694368	12.69417687	15.86252946	6.149735147	14.2321937	17.37894471	20.5191863	16.58495954	31.08895617	17.98068044	15.10823062	18.63477622	18.1826763	10.01113473	15.00421299	26.22838065	15.0419429	23.38932074	13.93660263	38.7316751	16.54129828	22.38853222	14.1422473	13.55962033	22.541214	21.42192106	13.85528523	13.18721569	13.89755935	14.79104241	19.73359526	15.50936808	16.14896318
Gene_10117_Predicted_mRNA_scaffold986	3.941785509	5.067273677	2.893691295	4.809974211	4.661573804	3.863222915	3.218142775	2.911210144	4.229322065	3.984514114	4.751608298	4.597613173	3.611808391	4.33451274	4.163350364	4.203664446	4.19074906	3.053775868	4.539561303	3.430524619	5.564283593	5.394130652	4.065751042	4.214308304	4.498483873	4.982415724	4.238446967	5.996353142	5.673809142	4.024649241	4.390970547	3.353263997	3.416403199	4.391208047	4.161084482	3.810380031	3.696246319	4.538282437	3.699441928	4.196696374	4.064260236	4.021503602	3.870292856	4.393188882	2.606271968	4.549159991	2.903080174	3.301506996	4.838671794
Gene_10118_Predicted_mRNA_scaffold986	48.3683603	32.98393535	46.39260678	29.7759864	36.36522164	36.04138272	53.05061046	44.75570838	78.41874299	35.00429685	28.91910821	73.49853801	37.20104262	27.9358072	61.31520412	27.63751703	45.85688827	27.85186374	31.51093177	74.44606767	37.42636034	40.50872669	37.2034609	34.30547081	51.05819779	13.00039342	34.28061882	34.25771247	31.31077072	25.70641687	31.75149935	43.82581183	34.55564227	34.94828654	30.80126871	57.30810268	28.05471441	41.66573556	27.55187281	25.73997625	29.43496287	35.41323475	29.31359593	23.81117089	22.52658461	23.0756642	47.54562217	43.39336625	18.84431261
Gene_10119_Predicted_mRNA_scaffold991	3.040454198	4.004681978	4.647053327	4.748956532	5.875018852	6.336137297	3.45529507	2.931229127	2.730225797	5.779385522	6.052235593	4.187536378	4.896482799	4.441729028	3.46374733	2.392498459	4.097109194	3.957976723	4.618891119	2.439344023	4.695059437	4.323636275	4.968461603	3.942831642	4.362386085	5.399069252	3.913230107	4.751744274	1.857987778	4.271683116	4.741410488	4.995522665	5.276634763	4.321673337	3.585248091	4.230976037	4.34447263	3.757246965	4.288934639	4.232162147	5.144490292	4.890781775	4.096676227	5.302333786	4.658309567	2.972398722	3.876465413	2.660840408	3.874029504
Gene_1011_Predicted_mRNA_scaffold81	12.42443339	17.53353091	8.767394545	14.15702417	9.452238132	16.22849591	8.417131785	12.88120952	13.70751356	8.925166731	14.12506172	9.103268598	12.58539447	9.363387537	15.50002316	6.092052829	13.7838386	10.64793227	19.97303407	14.41922411	6.937227368	15.16949103	14.13171286	10.195578	8.704441866	21.7038752	11.50776639	15.30056281	11.69541477	13.00041726	11.65661066	15.01136537	8.400408367	10.98842835	15.67930753	12.54011572	11.02319187	16.94181165	13.66289128	16.06041751	10.88276256	11.83287183	8.446196754	8.180345636	13.25748011	9.544815971	13.1013209	8.4743083	8.158382632
Gene_10120_Predicted_mRNA_scaffold991	23.81620874	27.77919412	44.01087321	20.73893125	12.81621526	45.8935317	27.91592272	34.13561232	41.15799589	21.10720434	14.88709771	30.60696657	22.18748082	23.37241413	26.75206685	17.85866359	32.23673982	16.58415818	11.47979896	12.4889332	31.50707612	17.07229936	20.46694462	23.00514681	23.70328942	31.22284919	10.85812042	29.59623629	18.54459087	21.67643084	17.31487513	23.25308512	10.74192105	15.42502966	16.716596	29.30571641	29.92138286	25.41258131	35.84973048	21.28578156	19.15543165	34.92769004	21.63997417	24.13052829	43.72421992	24.38449734	20.65913314	18.57773799	21.28409414
Gene_10121_Predicted_mRNA_scaffold991	7.003813597	15.66853174	11.81377213	18.95994987	18.69952059	13.60497539	7.637903839	10.76005953	9.872639162	15.39665667	20.38843408	7.472381682	16.8346552	15.39195388	4.992207232	26.37274737	12.58508474	18.92474126	17.03613809	6.067295291	19.17005265	18.1947708	23.19653402	18.68040698	12.82853413	21.85337127	16.63963264	0	19.32760316	28.23238187	18.47947989	14.95251938	15.78924024	18.14462305	20.48814156	11.14134088	19.58834418	15.64011707	18.05319476	20.4405972	22.21977913	16.47119805	12.44793463	19.06491964	12.26537445	24.91507186	13.88660199	17.44668245	18.31704192
Gene_10122_Predicted_mRNA_scaffold988	6.692798843	7.564680703	6.265065837	7.268838634	9.098013336	8.103446206	5.140023852	8.634872959	5.844002385	5.179315487	8.350147551	4.579171683	11.20999603	9.757642211	4.838671146	8.8639513	6.014843648	9.111162539	12.69159549	6.363129301	8.913300167	7.097418165	8.899095824	10.86953237	9.488796537	8.393159919	9.324501762	11.24821818	10.04333089	7.724868625	9.538672004	8.840092957	10.61485617	8.795874591	13.50375198	8.858611915	10.39801355	10.86866802	9.80696591	9.606028438	10.82201979	9.146799424	8.424139886	9.931072062	11.19250385	14.57176473	9.083588797	12.6495387	9.615386916
Gene_10123_Predicted_mRNA_scaffold988	4.528434056	15.37735306	10.10342866	22.96290874	15.49715825	2.851842016	1.341686951	5.627730922	3.024127057	10.01767706	18.67858837	4.677668476	6.915578436	14.16219399	6.650124268	9.683405131	3.790905815	17.40741483	26.39258958	4.594984858	21.51172783	13.67230754	10.30656854	17.48774977	5.107891946	58.25068984	16.99164346	35.00244535	11.67444451	23.1775809	9.769220961	4.775608253	16.6933984	11.94807626	14.52692212	4.362428888	18.19865027	6.964875099	18.59385033	16.37077378	14.51622555	14.10692044	20.22505278	17.06236519	10.49899747	30.0356491	4.700533101	4.410307084	34.05745037
Gene_10124_Predicted_mRNA_scaffold988	18.58245561	23.7227538	20.78904637	22.54039926	24.71109176	19.36776848	18.47650514	20.99373146	22.1654882	19.16198958	21.59697427	21.90721085	23.85239574	22.04651952	23.93942256	19.25986627	17.82168744	19.34286363	23.23605349	17.29654503	22.98414994	24.94767042	20.96971001	24.54967357	23.46730991	23.68494011	24.02107701	24.72662356	19.12607938	21.06847164	22.60279552	24.37287613	23.9901254	18.11540745	20.46639554	26.93751495	23.56191742	13.43740844	24.18043098	22.88606684	24.54389615	25.24644191	23.77034584	23.69931191	20.63489352	23.55516948	19.56294689	18.22043394	23.98719433
Gene_10125_Predicted_mRNA_scaffold988	13.99789657	14.56495976	14.36604556	11.67884635	14.84708751	11.81038032	12.81579641	10.02664741	14.20331299	14.29239922	12.14449366	14.47311332	14.6078414	10.62675647	19.43159577	11.51175715	17.55799828	11.39666044	13.22656431	16.05122839	14.16127538	17.17489002	11.77455506	11.345853	13.57307222	14.74981312	11.32354968	11.4858914	12.39562523	10.86310283	12.91932325	10.45696593	10.59099759	14.04708455	11.2891549	11.95820519	8.985532976	13.50778008	10.36822255	10.32747828	11.45479141	13.01047329	12.0113225	11.31607886	7.823502636	10.76592043	13.33986139	12.27428863	8.534489044
Gene_10126_Predicted_mRNA_scaffold988	22.29814971	16.35839624	15.47962836	12.0057343	15.88310455	12.99319856	20.64972936	16.55022388	23.95212819	15.2045501	13.27536809	32.128854	16.26858555	12.87382035	46.25768809	15.88250386	27.23339718	14.38487035	10.97800786	51.27531821	13.01719777	14.5647079	13.40346885	13.17480775	16.57630889	7.626274639	13.68925278	13.49833155	13.98654093	12.94172972	14.35811572	17.71178905	15.69575241	15.73200128	10.83866745	15.08546023	11.44826679	22.50973587	9.523565601	13.41557105	14.75017735	12.94774713	13.12401112	13.60098693	10.9234856	14.2060083	21.44002971	19.29382092	10.53940975
Gene_10127_Predicted_mRNA_scaffold988	6.368185544	9.301042841	7.554767683	7.946609852	6.027303508	14.32130542	5.938352203	6.536211755	4.577358114	7.623057966	9.074964019	12.93086757	9.166905882	11.22112815	4.450983946	8.894750283	30.02123606	13.54420466	6.975380615	12.27782056	9.903724068	7.604160811	8.138952803	8.783603352	3.860239354	10.75164677	7.63702056	12.45361068	11.7495324	7.126261077	8.645097887	10.88591828	7.310979376	13.56228373	8.060684422	20.32854954	6.403723614	9.036107737	7.258669014	4.280115698	10.64077616	8.294839249	5.564792106	6.608176209	9.515819978	10.00443925	11.28993328	8.913988699	8.169413993
Gene_10128_Predicted_mRNA_scaffold997	11.7313795	14.01885522	11.1293018	16.03439517	16.59911403	13.62759406	10.62944233	14.57274753	6.841157225	8.067927833	17.60088406	4.604416397	15.31638177	18.05304139	2.966291878	14.9308742	9.932682081	13.68868058	15.78028873	4.251013353	12.54741416	16.01637003	11.39712506	13.14515419	15.42248622	8.774525987	15.6861651	16.71400503	18.17765857	12.71237065	20.82828903	13.12811504	14.06696126	12.62649584	19.44480788	20.93481264	15.40383189	13.84694631	17.22828088	18.59676758	16.19855294	19.01120553	17.02980901	16.13567985	10.07708896	15.09442553	9.806673085	13.44995664	18.07569687
Gene_10129_Predicted_mRNA_scaffold997	9.299170439	11.09523891	8.687350873	12.84255772	11.40177352	10.16187813	6.705524369	9.375482318	5.187299936	4.841837004	13.40115192	3.571668772	12.40103725	12.96651322	2.935390522	12.86883734	6.490864041	11.25290273	11.72495086	3.5657839	10.70142354	11.73375713	9.90430143	9.561337383	10.62292053	13.32834938	12.20539158	13.47519565	15.18700133	9.768643253	18.31345238	10.72572378	11.1335393	8.32000462	13.69515818	19.35231625	11.75727809	10.498033	13.02971601	14.1747446	15.37420762	15.34114847	14.0836507	12.47406247	9.30919919	12.56502179	10.68969494	12.27275041	14.60110471
Gene_1012_Predicted_mRNA_scaffold81	15.91673514	24.70129242	20.24832259	19.35744679	13.44913943	15.11306948	15.89338262	16.33071638	13.54863641	19.26686961	16.86748092	14.23005734	11.71952987	14.87942896	15.3698703	11.44967204	17.6458788	19.02947198	13.46716021	10.87902463	13.32934265	18.47733681	16.79613747	20.19004742	24.90565605	17.59982204	20.40898727	22.14364362	16.78497083	14.89139788	17.28795811	16.5478809	13.8762003	17.65581337	16.00978742	15.16381353	17.76251704	15.29588855	16.94241542	15.94378795	14.61434332	14.79850653	17.66196566	16.91290334	17.52680314	18.3749898	17.09574719	13.25511123	18.997505
Gene_10130_Predicted_mRNA_scaffold997	0	0	0	0	0	0	0	0	0	0	0	0	0	0	0	0	0	0	0	0	0.059713332	0	0	0	0	0	0	0	0	0	0	0	0	0	0	0	0	0	0	0	0	0	0	0	0	0	0	0	0
Gene_10131_Predicted_mRNA_scaffold997	0.116113694	0	0.13370956	0	0.160957178	0.146248309	0	0.131932153	0.165422335	0	0.356419098	0	0.354645048	0.499796204	0	0	0	0.43947714	0	0	0.200575551	0	0	0	0.123267377	1.991476576	0.312131223	0.305531438	0	0	0.145741292	0	0	0	0.138599138	0	0	0.326558246	0.217949894	0.049203039	0.245582457	0.144686363	0	0.117646129	0	0	0	0	0
Gene_10132_Predicted_mRNA_scaffold997	0.089671961	0.497146189	0.206521697	0.389057595	0.497214251	0	0.188928415	0.101888198	0	0.264493124	0.734011608	0.247005596	0.136942147	0	0	0	0.480431628	0.084849547	0.133792137	0.111987445	0.309799861	0.562574053	0.555820844	0.410420237	0.190393177	0.384493002	0.482103671	0.117977486	0.102745386	0.376584204	0.450210723	0	0.161496107	0.961404219	0.107036958	0	0.113057039	0.126096749	0	0.075996774	0.379315478	0.335213951	1.423986114	0.726843413	0	0.570974715	0.141835982	0.279465003	0.372085494
Gene_10133_Predicted_mRNA_scaffold997	14.33908217	20.77376203	23.72112938	20.87069066	16.36732021	21.62616665	16.56016377	19.01231181	17.73949601	13.75857157	19.56998993	14.42330644	19.96466862	20.82949896	11.06555718	18.25312245	16.40060498	21.01616538	20.74169134	11.12389649	18.40809516	20.64868374	20.1868198	20.27851448	18.37451406	25.82340338	21.48985794	19.71318342	19.56783922	22.54069393	21.08896862	20.60894425	20.91220685	16.07053729	23.15996874	19.54845232	21.24150703	17.93041289	19.70023337	20.35467847	19.08241222	17.35133289	21.32929065	19.70535294	21.33430807	20.8593194	17.65650723	19.08032218	22.22048552
Gene_10134_Predicted_mRNA_scaffold989	20.25138211	12.31458019	13.65901887	10.8365831	11.49636998	11.90334059	11.3102239	17.58642729	11.12835823	20.05313172	11.01831534	6.441651708	11.02074434	12.71220779	6.710493289	18.80941907	17.50207732	11.48216893	14.62809863	7.266166759	17.40789333	11.39424609	12.27861015	14.52858504	20.49235381	9.808949843	14.99226919	19.39080889	11.38094324	19.61485772	14.52498837	21.24375869	11.80999394	15.33640199	19.28089868	12.95047274	11.26678099	10.69036375	13.54576963	12.98121999	17.40475778	13.01792125	20.45493148	14.52590433	16.82655062	11.93963691	12.12641015	10.03478567	15.05003834
Gene_10135_Predicted_mRNA_scaffold989	0	0	0	0	0	0	0	0	0	0	0	0	0	0	0	0	0	0	0	0	0	0	0	0	0	0	0	0	0	0	0	0	0.141221704	0	0	0	0	0	0	0	0	0	0	0	0	0	0	0	0
Gene_10136_Predicted_mRNA_scaffold989	4.879120868	3.178387825	2.809251369	1.534747065	1.69086328	1.305893987	0.321241919	6.583281194	1.737769981	1.499091217	1.622486939	4.535920947	4.377537865	1.443855699	0.55116285	1.712131029	0.326758212	1.269600626	2.183920139	0.076166545	3.160584438	1.377454046	0.94508258	0.837423109	2.848846053	1.133197109	1.420880181	0.641924637	1.467494708	2.76618215	3.291692205	4.047743381	1.757425652	2.288595227	0.509596829	13.67937762	2.845078486	2.058306523	4.922585485	1.989989595	1.35442446	2.811884477	2.836328282	1.421260309	4.58068244	2.394761517	4.437508241	3.991550654	0.59049258
Gene_10137_Predicted_mRNA_scaffold989	63.07701715	58.34996216	84.67287431	144.0917943	90.83239476	105.2524842	25.9877032	88.02669903	28.50773689	84.01010993	158.5685943	29.04036445	108.0038894	131.2861207	18.19137297	91.28319033	48.8836211	189.8497767	131.8994142	12.08467322	133.1815044	102.8661787	134.4440352	150.08997	85.92335766	266.9169652	151.9515522	174.8949605	124.4247474	135.5087186	109.3485017	75.96038655	168.005745	103.866133	164.4514761	108.6716913	134.0127625	97.35043228	126.8069497	146.5275438	100.7831532	122.9965297	99.69848182	160.6210092	202.4568059	152.387958	100.7150066	122.4598903	208.3200239
Gene_10138_Predicted_mRNA_scaffold989	14.9264078	20.77069471	20.3085919	15.88781364	16.50072025	11.6194376	9.68525635	17.79629567	10.01888631	10.47147297	16.42640548	33.75956727	16.1692383	17.7981901	7.926450955	18.46703195	9.14668706	15.36858968	17.45649006	5.496438703	14.94821161	19.63273996	14.90215037	12.63466189	14.6155779	8.170822613	17.8096975	18.19556615	9.403712617	11.27401605	16.69049688	20.2085517	12.21393732	13.55983131	16.975608	28.03733833	18.04884999	10.13135312	13.20024416	14.10359496	11.11395991	22.32711385	17.16171073	11.69564269	20.98802007	12.99804726	14.83949	14.02552651	13.01972132
Gene_10139_Predicted_mRNA_scaffold989	10.31847707	12.16536767	11.81377213	10.66408016	12.55877478	12.77206467	12.93382507	10.52343785	13.56690865	9.502911688	10.2054318	11.4312344	11.78662991	10.75864158	11.56759129	9.01046833	10.76711682	11.46011185	10.45253813	8.689726551	11.65034311	13.03637679	8.850321999	12.10558096	11.40798973	10.58987741	11.16101866	0	11.41467228	11.71842159	12.26577054	12.40854646	11.55837855	12.07805408	10.64419572	13.48029428	10.88356501	11.83829836	11.23309896	12.96134816	12.77028777	14.01167214	11.78487361	10.04561442	12.06124435	10.03039074	8.845990841	11.70608155	10.93792323
Gene_1013_Predicted_mRNA_scaffold81	11.8512882	19.3728135	9.417317392	18.00118176	18.22285898	13.20364741	4.82310862	8.407167582	6.057860095	13.48366785	20.5799411	3.899416061	14.73930372	20.96443239	1.559909362	10.21216271	8.599474899	21.42202079	25.00023862	2.471141904	22.071935	14.46086634	14.98859236	16.70381745	13.10659549	21.48156372	21.47448306	26.3932294	23.50415634	19.27165832	15.3508515	10.6082696	17.63798362	14.6132324	23.80748233	11.84828309	18.13997237	15.76245992	20.30923219	18.3306338	22.59472763	17.31192095	27.12417545	17.93689899	14.8846699	33.65388894	13.68449381	12.63963429	30.60023031
Gene_10140_Predicted_mRNA_scaffold995	9.875708242	9.620482483	10.07693859	11.52647968	10.83484343	9.678031901	8.504021683	10.39408495	7.30577544	7.806774208	11.14566462	4.670548737	9.928118083	12.30046383	5.86014463	10.23826504	9.372365499	15.87957331	13.36491813	6.042719813	11.58007831	13.67830737	10.80462423	13.01303889	12.46857964	11.53783324	11.87295864	11.65455948	14.35761212	11.44176301	12.5513199	10.57873551	12.378566	9.588251091	11.73877738	11.07813779	12.1591555	10.0257855	16.4877602	14.59079064	14.23974554	13.94459423	15.39549136	12.45308452	11.94704117	14.24594951	9.759610888	10.92091383	17.78931119
Gene_10141_Predicted_mRNA_scaffold995	6.733730938	8.013971928	7.547382768	4.284936685	8.525345227	6.389256958	7.330047942	3.876549224	7.610657303	4.413681205	4.455459558	5.502684767	2.536569042	3.86459518	11.03473103	4.135130587	8.478100142	5.394622735	4.286653657	7.792771956	3.760977988	6.533945586	4.869458942	5.187976249	8.435337848	5.32541072	6.154438691	7.087420714	6.069489532	3.657393251	4.733070352	7.37270277	4.244525941	5.895897742	5.626403656	4.771959985	4.527885383	10.60525219	5.224315675	5.592684512	6.171514536	3.691922672	6.51771729	4.775820564	4.851893396	3.430093458	2.059170221	6.015943046	6.209109441
Gene_10142_Predicted_mRNA_scaffold995	30.14141115	26.8863848	19.25076465	21.30819428	22.50628018	21.95357384	21.26283352	22.51810421	25.4629033	16.85294126	14.12943079	24.27115594	17.08857447	16.0620311	22.83554715	18.11254404	20.40519043	19.24447265	15.25870518	26.65027328	15.9859034	14.98283348	15.93707677	15.16176576	20.85518881	17.12182838	25.29972079	20.16994781	18.82365393	13.6206162	18.37223556	24.06981033	16.25040627	19.64234174	17.74776326	19.98165012	17.36185876	28.05796786	17.0633563	18.33837301	18.12688376	15.76735222	19.07148593	17.2697763	17.95815683	17.14826384	8.773471671	22.62879092	16.22300666
Gene_10143_Predicted_mRNA_scaffold995	0.667348177	1.004235302	0.823369398	1.561451943	1.552813192	0.675436267	0.251075921	0.731181882	0.271640886	1.101358647	1.377841198	0.164128718	1.528706812	1.654259671	0.387699552	1.662252541	0.207502213	1.556096031	1.742466545	0.401828635	1.513025833	1.315831102	0.867921561	1.799908748	0.784369785	2.810340299	1.484266106	2.336109454	1.856987665	1.921768651	1.585511842	0.911554698	1.953040423	1.277655606	1.863428933	0.861401566	1.712814143	0.971940465	2.013168758	1.984565751	1.51227092	1.752228012	1.811299631	1.400608129	0.993277474	1.833755418	0.546628411	1.015144367	2.159238233
Gene_10144_Predicted_mRNA_scaffold995	2.637248952	2.000775315	4.63526476	2.047546025	4.425397342	0.874127821	1.462204595	3.311951991	1.779716153	2.183503897	1.562235435	1.529352656	1.695774023	3.286016419	0.50174825	2.922430549	2.788712323	3.677463883	6.627068009	1.733445511	1.678379322	2.089930277	1.935789836	3.176432482	1.91560338	1.388692478	2.114360163	3.104480357	2.385582531	1.981900621	2.787511603	3.747297204	4.499615677	2.604263535	3.479316284	2.655842557	2.975002853	2.927763588	2.344840239	1.588070514	6.16496651	2.940292995	2.361619007	2.812689068	3.941159072	3.68253169	2.854109498	3.172266858	4.031638992
Gene_10145_Predicted_mRNA_scaffold995	19.20753184	19.16510105	34.40922818	16.24985403	23.49312593	37.66626642	20.63920706	22.3705105	24.11060715	14.53571367	21.96506602	43.70376387	16.99754647	22.63509681	26.19994852	19.19117673	55.60733084	15.03554239	22.63226728	30.50219952	15.55145963	17.40418214	18.51396078	15.65125453	12.65817729	20.2028493	23.86695761	26.7253843	14.26790476	28.20698148	24.65165111	17.55006984	24.87254379	13.65997819	19.1680676	16.35449166	25.12582038	15.3133498	16.96624948	19.75200024	19.4732059	18.33244392	21.54135028	19.31488701	39.87566838	21.32750324	18.28940639	24.74844649	23.30813984
Gene_10146_Predicted_mRNA_scaffold987	7.024184564	10.98924155	5.817164937	12.56599198	8.736576045	9.87729612	7.500934807	8.855748693	8.019358442	10.31183638	10.18989422	6.228608578	10.13917476	9.888398196	7.565204193	8.736728381	9.343852845	9.423370384	9.618819578	7.029777631	10.72080315	8.692777724	12.67389627	11.12004471	8.835962758	9.489266871	10.51878077	0	11.85187815	12.76925518	12.07736601	7.793183826	10.91739421	9.929403197	9.877535359	8.23381733	9.401901447	7.780152643	9.662734743	11.25357804	8.038667202	10.19145381	11.73282431	8.091803888	8.548886109	9.802870016	9.283946741	10.79558834	9.981576332
Gene_10147_Predicted_mRNA_scaffold987	6.978885384	10.52056031	19.05274411	12.92816493	12.60900903	21.53078994	12.22554959	15.85927289	16.75706767	25.05623892	7.782588449	10.47581742	19.04029388	17.29814133	0.992093131	18.09202744	12.60353102	14.61689552	13.80549517	1.175140983	15.1708053	11.41319067	14.58127409	8.972390453	8.07481365	9.414252904	17.77661633	14.34013787	12.84806592	18.11190693	11.71230017	10.14386053	16.80538279	12.92589243	14.78870799	6.084868716	14.33524102	9.593178614	14.42432026	6.545921247	7.877774923	15.53593315	13.87527843	17.24050549	18.02745929	13.48093549	8.930140808	6.924118481	15.29255273
Gene_10148_Predicted_mRNA_scaffold987	8.020012865	18.78266303	25.0304297	20.46582474	20.29525703	21.20983745	23.66139476	16.2948038	16.30219996	38.09941363	11.98944685	10.97692869	23.6178927	22.55700907	2.34818181	20.73464475	23.42518352	18.39257293	20.27882811	2.215343363	20.65125872	18.1196955	24.35223613	19.61129414	15.25114999	18.46167457	23.93206957	26.19816188	19.80987734	26.29399212	17.46724458	13.57458412	21.03570329	21.79768578	22.99331019	10.3843444	23.02652208	11.91014228	21.15045896	16.51593335	14.00328107	23.87863829	24.03183502	27.11150993	20.29824056	20.97275448	11.81601332	9.707136585	24.4662892
Gene_10149_Predicted_mRNA_scaffold987	6.016666782	20.84795314	16.74860444	25.55130964	27.21207061	12.31449867	3.464529663	16.48251326	3.48679083	13.56056183	29.60711496	4.336417035	28.53831946	36.52873632	1.912275218	20.54274842	3.363528537	27.51262975	31.85684	1.130277226	34.02021061	25.04717459	22.95293662	28.71916327	12.51758096	32.61200557	22.2160112	39.71349662	26.96195113	32.96545504	35.29544347	18.98503124	32.43855588	20.67086727	38.38913259	18.92965333	31.40360155	15.59482238	34.11981817	32.28536552	31.35505562	32.19673776	38.51848797	30.09290294	17.59510879	33.04809154	9.294898201	15.53321949	34.25717738
Gene_1014_Predicted_mRNA_scaffold81	3.065015006	3.147811072	1.533301866	1.438811611	3.169137438	1.487229678	1.323285018	2.198015295	2.326466677	2.519471253	1.722280358	3.460133871	2.225262409	3.379343263	2.40661704	2.005624364	2.523765314	2.020619582	2.586400567	1.945257646	2.321780233	2.301169762	1.051125826	2.328465988	4.800759992	1.867181921	3.466777858	2.875639857	2.187721455	1.730302565	1.608207652	2.091288089	1.674094182	1.9191415	1.979218754	4.753626658	2.407283862	2.366981131	3.536773592	2.40596721	3.58666196	2.942691863	3.847047883	4.327288972	3.175532805	4.025860095	2.702162348	2.818681698	1.806928353
Gene_10150_Predicted_mRNA_scaffold1001	26.06760875	33.40629418	27.52820993	34.79145184	33.40599448	24.77408028	22.83146275	31.33647901	29.09892039	29.82890395	29.51378408	23.65237381	30.33325039	31.70177492	21.03179674	32.95338218	23.42599537	33.14821897	33.12358351	22.87391111	27.4032332	37.97923514	31.81420345	32.98496263	28.4013779	41.95531923	35.70623689	37.23303053	34.80241973	36.09726779	33.86628794	29.42201036	35.74039711	34.5345165	36.52884173	31.14784006	34.7715399	26.5467612	29.72747725	30.59841768	31.91642518	34.62869086	29.90696559	33.28614851	28.20712919	34.13658634	25.16160691	22.38721236	35.0825529
Gene_10151_Predicted_mRNA_scaffold1001	2.542278768	1.585634688	3.750905036	2.068148268	0.881028761	2.001292643	3.933522756	3.430235991	4.074613297	0.156221085	1.463194193	7.878178487	1.819889062	1.025897471	3.15903339	1.603010836	2.979518956	2.33038536	1.659491948	2.97650841	2.470246258	1.295894267	0.98487553	1.181758269	1.855498416	3.860669502	1.067817343	4.912623908	1.820576142	1.534745798	3.290684955	1.429889723	2.432358036	1.490598207	3.413915602	1.857924947	1.302139407	2.234345896	8.350922255	1.885253301	1.680301022	2.177910523	2.252860237	1.04643136	9.314250302	2.192075443	0.628308518	3.218750433	4.395395893
Gene_10152_Predicted_mRNA_scaffold1001	0	0	0	0	0	0	0	0	0	0	0	0	0	0	0	0	0	0	0	0	0	0	0	0	0	0	0	0	0	0	0	0	0	0	0	0	0	0	0	0	0	0	0	0	0	0	0	0	0
Gene_10153_Predicted_mRNA_scaffold994	3.82377668	5.946694106	3.164822796	6.648250002	7.259000069	2.717937133	1.044054934	3.697786411	1.111545653	5.107101865	6.53033921	0.513085354	6.27957064	4.598823275	0.381130074	4.273289199	2.353686187	6.105611393	7.037040694	0.272124711	6.362377894	8.793095764	6.665967793	5.099117079	5.529381352	11.25180401	7.633588751	8.9240789	8.21484648	7.043191376	6.802165155	5.574322711	6.538367619	6.57519156	9.078162844	5.573971467	7.320059407	6.108425964	7.480831985	8.202874123	8.622545875	7.383552302	8.634617946	8.068963158	4.204085546	8.99600908	4.402694566	4.607575767	9.508177706
Gene_10154_Predicted_mRNA_scaffold994	30.8161914	24.07827029	31.35884743	22.41062314	40.33077927	21.59765515	23.17204267	15.49095904	15.61869229	9.846019483	17.22150708	49.65315597	18.5667518	24.38869738	29.53185081	24.96892348	16.70793019	27.52976877	21.12799753	23.91599968	14.53715564	14.46126343	13.72138906	8.443271792	8.728908517	14.21269122	17.06519184	21.2656993	23.31114429	23.75804358	27.78555606	21.42338171	25.75604454	12.2907743	18.58061922	35.44686858	16.61313426	9.042274314	25.65678248	20.16074258	9.995753861	30.78072571	33.28027406	14.24077297	14.96570103	31.7707832	21.1755206	12.00949576	22.35640743
Gene_10155_Predicted_mRNA_scaffold994	52.95558048	52.07650802	65.41342247	44.75391198	47.4304361	80.66789644	67.78678121	50.09498865	75.82567953	49.24722727	46.4545351	57.79801427	44.64195728	39.59135164	58.77279664	42.72161679	73.62355367	44.07554462	38.58000687	37.60940484	45.06231047	50.08290349	49.72239201	46.68834018	63.34178971	48.36855554	50.2294427	52.51446458	49.97228808	44.27640568	44.79804996	53.10814195	43.5751068	46.34201122	49.15848922	43.73620552	44.47047371	48.05180701	41.12113491	43.11115072	47.36862911	44.86366208	48.29787679	50.37112286	55.50976791	49.69945677	53.52816473	52.74302838	41.17409473
Gene_10156_Predicted_mRNA_scaffold994	28.83998468	16.46775686	15.09161678	15.76787788	21.65146847	12.44659863	8.671694189	17.76891313	18.37029046	12.18723047	14.1359439	20.82487435	12.71763153	20.50382159	18.48509118	11.80020338	14.23838523	19.68149954	14.9158391	16.19926865	16.25809322	15.8421807	11.35841091	16.86201107	20.4723087	17.14062201	17.74386649	20.39810735	14.0489078	13.94079616	20.7607235	23.24668967	15.25710522	19.44093764	12.27659481	20.84583202	15.07179676	23.98750203	21.14206324	17.97766478	20.23089551	19.94096889	20.32843615	21.73562089	17.78612336	20.85186758	22.15586224	21.26914196	15.55243788
Gene_10157_Predicted_mRNA_scaffold990	19.97155532	7.724886939	14.83594774	8.568635702	9.153564707	15.41329999	18.25212779	11.63297423	21.31790435	13.71924162	10.31032638	28.73002771	7.15457836	8.344423573	23.86995981	16.52847061	19.44730457	10.91049769	10.27410256	32.00294059	6.488183038	9.527006579	12.73585698	8.133366917	9.925703597	9.870796941	7.002596138	7.226482703	8.399005787	7.8190132	9.809022591	10.26746901	8.473774563	13.66678433	4.72442278	10.36800075	7.026929816	14.53894106	9.96883863	5.408055813	7.794573639	6.290711454	4.329108287	6.219899705	5.160413969	7.564831487	14.5330492	13.86649059	1.843420218
Gene_10158_Predicted_mRNA_scaffold990	0	0.096561087	0.501410851	0.075566956	0.120717883	0.329058694	0.091739279	0.19789823	0.620333755	0.085621171	0.089104775	3.238385868	0	0.093711788	1.101795737	0	1.516362326	0	0	0.870056304	0	0	0	0	0.092450533	0	0	0	0	0	0	0.097961195	0	0	0.103949353	0.277714306	0	0	0	0.03690228	0	0	0.098779257	0	0.957173559	0	0	0.180935675	0.120450753
Gene_10159_Predicted_mRNA_scaffold990	1.18629003	0	1.260978826	0.158367021	1.13845782	0.68961419	1.057428058	0.20736943	0.780026727	0.26915673	1.680646227	1.75952601	0.139356744	0.981967352	1.154526515	0.480323913	1.100031108	0.690765076	1.769965503	0.22792407	0.788155817	0	1.555458331	1.879455894	0.678125824	0.260848317	0.98120848	0	0.209114035	0.766448455	1.145372368	1.026495141	1.643436456	1.100650421	1.307091112	0.388007225	1.955858299	1.154881053	1.541570031	0.618694138	0.965009151	1.705622622	0.621040364	0.369829646	0.585073342	0.38736152	0.433010606	0	1.262153985
Gene_1015_Predicted_mRNA_scaffold84	11.90229826	10.29816737	8.923868634	9.783921801	8.67591778	9.566989285	10.33232351	9.974794664	9.18628798	10.58548356	10.31403771	9.125170814	10.98542571	10.45262877	12.93738691	9.673512356	9.222969287	8.340305877	11.12108908	9.766680371	11.32236539	8.580522035	10.37689561	12.18393191	12.32158481	6.645626274	9.657923126	12.950861	10.65518645	11.74588514	10.79608842	13.33551953	11.2505087	11.54313021	13.03501805	8.942001582	11.63505361	12.17842563	10.61534141	9.550724533	9.108526613	8.934075803	11.33993608	11.61584552	15.7457447	10.22036039	11.37800653	13.06518665	8.918548232
Gene_10160_Predicted_mRNA_scaffold990	7.945450876	7.429068815	7.769817169	9.288487662	9.571698894	5.837713161	6.260946281	6.502222792	5.906829895	7.610373366	9.371743948	6.622286674	8.041090331	9.856294323	8.662035064	10.89807162	8.319537078	8.920353224	9.996566565	8.347694256	9.789972189	8.070514045	8.208153246	9.361974926	6.158863007	9.215562188	8.193105041	11.84313244	8.146484052	10.96361489	8.548126312	7.430386476	10.06490404	8.134073768	10.12388897	6.870750219	9.759115104	7.515102829	9.291608014	9.800012168	8.319025584	7.700487813	8.332877092	8.401715217	8.519316733	9.720152968	6.832321974	7.680869012	11.79641629
Gene_10161_Predicted_mRNA_scaffold990	5.138836116	8.4248256	6.638240481	8.168732781	8.553052939	5.795276039	4.837762604	5.899004375	7.044818027	6.291718666	5.808157062	6.591984383	5.101711391	5.046117583	5.512272199	6.619198537	5.761438949	8.498910469	8.101227846	4.612356876	4.978958639	6.890286553	5.504519662	6.414538763	4.819124619	7.054963247	6.70558114	0	10.24094013	8.069713862	10.07891456	4.273491583	9.119932724	7.879187103	8.964228024	8.310977871	7.923675482	8.155851794	7.925103591	7.593501485	6.22668046	7.919096552	7.368596064	8.957593458	7.742470564	10.06508486	6.441217135	10.3655451	7.156474511
Gene_10162_Predicted_mRNA_scaffold990	22.79567652	16.28336337	21.33007428	23.8432958	22.37850386	19.8178852	15.76671671	15.17443379	28.13861951	17.28096457	11.15168907	53.70069121	19.22296379	17.7025274	23.7681973	21.16517697	25.04996294	16.19547748	18.74261548	34.6031715	20.37371655	19.29311165	14.47057585	17.91588677	16.32352574	19.56316326	23.75018822	20.70104954	18.5559909	14.54785203	21.22635457	19.08084834	19.74381152	13.1663493	18.445431	15.63777353	15.90239873	25.50751997	16.51986315	18.32187757	19.72360124	21.10459057	17.09271791	20.34879236	19.70768082	18.92415586	18.12936307	23.52163778	18.04719755
Gene_10163_Predicted_mRNA_scaffold990	37.85640556	34.38964056	34.36431896	30.61603375	30.25763345	38.07927181	32.46646472	30.02073441	39.91557631	32.44734408	30.86743241	33.56255175	36.26947252	30.53521086	11.89441153	32.2101386	29.97815591	31.53564649	35.87265585	13.5484667	35.45425385	37.03518081	36.39876769	36.6063848	38.59776496	18.43906729	34.50509623	40.20485992	23.25556812	31.35835628	39.50113255	17.22425615	32.12349277	30.30065975	35.81541314	34.52714742	34.17413349	31.74780477	33.51097219	32.75966684	30.55911489	31.29909541	20.28741163	31.35819489	36.28537078	28.55763586	31.02126401	38.68378703	27.8024601
Gene_10164_Predicted_mRNA_scaffold990	0.324910067	0.180131893	0.561220397	0.352419884	0.112597846	0.102308234	0.17113695	0.18458669	0.347164362	0.239585699	1.080445338	0.335617469	0.2480925	0.349633219	0.293623976	0.285035267	0	0.461155384	0.484771511	0	0.280625883	0.203838491	0.377609228	0	0.603623211	0.348285141	0.072783962	0.641204991	0.465349059	0.20467267	0.407814197	0.365487508	0.292575907	0.544292747	0.969572443	0.690757257	0.204820824	1.142221669	0.15246719	0.068840127	1.54617834	1.113371299	0.276404736	0.164599069	0.074399141	0.258602898	0.513916922	0.168765114	0.224697369
Gene_10165_Predicted_mRNA_scaffold999	0.368414974	0.272334997	0	0.106562216	0	0	0.129367932	0	0	0.120740364	0	0	0	0	0	0.107733669	0	0	0	0	0	1.540880797	0.190297984	0	0.130370921	0	0.220078964	0	0	0	0	0	0	0	0	0.261082828	0	0	0.230509718	0	0	0.153024222	0	0.124425737	0	0	0	0.127574985	0.169855977
Gene_10166_Predicted_mRNA_scaffold999	0	0	0	0	0	0	0	0	0	0	0	0	0	0	0	0	0	0	0	0	0	0	0	0	0	0	0	0	0	0	0	0	0	0	0	0	0	0	0	0	0	0	0	0	0	0	0	0	0
Gene_10167_Predicted_mRNA_scaffold999	53.66117079	29.44842906	62.1346958	29.8908834	32.15364079	78.48892156	95.39582472	49.1706183	87.37009264	37.32031074	25.40331506	56.298055	38.44400736	32.27830581	28.78356753	41.58703452	75.35233947	27.07239178	27.41341531	25.4163342	29.23939724	29.50760432	49.66192845	31.94526222	56.9146937	13.04179267	54.33171261	0	27.00218883	26.44016972	21.85104658	42.39305816	25.40747153	40.82916373	35.21420931	53.78217143	37.84949022	30.98313311	25.90048106	26.83604301	25.3923879	33.0939687	24.85164728	34.45064127	55.40151048	39.20667063	37.27546431	37.01808059	29.03841549
Gene_10168_Predicted_mRNA_scaffold999	9.09630295	10.55248706	9.65736221	5.155662505	7.507285716	4.238441545	8.834665629	9.528986482	9.88788597	4.859405353	3.416243432	12.27463658	5.901828912	5.403457069	9.313292265	6.27325803	8.6271993	4.303559162	3.412573324	10.27651409	6.743879844	8.840496069	5.458983528	5.685422275	6.809941145	4.959903925	4.805642984	6.295100568	5.090743099	1.965233907	7.094576088	4.465551829	4.024511119	7.821700068	4.299188346	17.2427398	4.176382815	8.539806217	4.83602029	4.701211164	6.116393271	8.15703498	3.011835445	3.675886605	7.103552196	3.40374961	6.902821711	8.739534502	4.108961531
Gene_10169_Predicted_mRNA_scaffold999	0	0	0	0.087809647	0	0.127456626	0	0	0	0	0.207081487	0	0	0	0	0.08877495	0	0.095752003	0	0	0	0.126972021	0	0	0	0	0	0.133136604	0	0	0	0	0	0.271234151	0	0	0	0	0.189945159	0	0	0.126095378	0.1147826	0	0	0	0	0	0
Gene_1016_Predicted_mRNA_scaffold84	2.40992586	3.979182542	3.016441275	2.77308326	4.06687463	3.728221522	4.387565328	1.666752412	3.843826572	3.373833232	3.457497196	3.210894148	3.200267678	4.115458544	3.929635698	5.469255871	3.262974896	1.908531961	4.963562529	2.682516328	4.185546203	3.944120045	2.273118361	2.098099112	3.420469176	1.797080815	1.173595344	3.790975758	4.502075492	3.850253534	5.096203086	4.361008568	3.632553076	4.4583991	1.750979128	3.480632419	4.227335941	3.462509129	3.146799337	1.198803772	2.991737699	2.415414866	2.258138088	2.22940691	3.095068803	2.390689987	4.309024318	3.483175284	2.282554831
Gene_10170_Predicted_mRNA_scaffold999	17.76371233	6.015709056	44.63961497	3.303042597	48.70237613	1.818565923	1.751466808	4.325080162	3.552984059	1.978800407	0.984887557	2085.351308	7.349890125	3.248675323	76.15393141	2.226235591	1.289274248	0.869400429	10.70595634	5.026991981	1.473794265	12.84625621	0.27119761	0.75095007	49.14259441	3.064180142	1.489785742	2.302555763	0.250659034	0.99221751	1.647510254	111.7723037	6.106815359	5.042727683	2.036804719	850.888012	8.605443036	3.999155336	0.985512564	0.352265239	0.97165233	61.22539768	1.290333863	0.265982553	2.404493964	0.232159607	1.591714913	0.636334162	0.484130562
Gene_10171_Predicted_mRNA_scaffold999	101.8274483	190.5590229	161.0648191	237.3310819	226.9437137	130.1381852	59.06887354	171.5275346	49.50073662	163.101262	233.6419836	62.55964364	216.3285988	294.4223778	75.41500605	260.5688679	66.99817396	260.160387	340.5732043	85.9373503	282.1463152	208.2356676	212.9635212	243.0101986	139.062565	267.0268626	209.3006894	376.2745794	245.2942408	298.3479715	207.8190596	173.6783084	310.7839483	181.2121999	335.9261632	174.3389065	295.6830531	153.0824168	258.3805991	284.0234166	218.0760954	227.3155509	268.4028751	234.0262135	198.9525734	344.0560641	156.769316	175.326116	352.6488629
Gene_10172_Predicted_mRNA_scaffold999	60.21504704	58.98063133	32.0815743	43.7083654	50.62803048	52.65574969	66.99360542	61.74424783	59.04498508	58.7187512	47.87896553	61.374626	56.32688523	53.00284414	65.41883672	51.1842269	51.68817667	48.2517238	58.50739857	59.29938095	51.72451027	53.81428483	49.22236618	40.4762088	61.10310298	49.15195085	51.98568141	58.54248028	45.00582956	45.53175908	50.207875	52.82237998	49.93799011	50.17807226	45.39724364	80.15881327	47.3299367	52.88113864	49.0908446	39.2822092	47.50685858	46.6550615	48.98305858	45.58276005	51.45617083	43.94781352	50.24282724	48.13413412	38.80609037
Gene_10173_Predicted_mRNA_scaffold999	37.52520252	20.39775724	34.97552523	17.88843629	19.98034463	28.97228181	43.70492349	19.97922521	35.04293711	19.57697531	14.56552404	39.10293786	22.20851877	16.69376721	49.54280332	14.83481127	40.07143975	15.25083016	18.54943654	77.00081564	15.34970631	19.60188297	14.26090073	11.95852565	20.27611842	11.69509186	18.72958043	18.429135	12.06568543	15.05175242	12.79462681	19.44544452	17.42170721	19.2769827	12.46323468	26.88414211	14.93775018	28.20884606	16.9024702	14.46981067	15.42072485	16.44225804	14.96712371	13.37942428	17.54826915	17.08344275	20.96519658	18.85332914	16.29145014
Gene_10174_Predicted_mRNA_scaffold999	1.414329953	1.747916671	1.594727119	1.802543867	2.042238284	2.022615891	1.132955842	1.205255753	1.616147283	1.274672568	1.447128214	0.689887936	2.294880847	1.981705159	1.970468829	1.008113751	0.907720758	1.407971089	1.692560311	1.766295678	1.1452138	2.606463471	1.849194926	1.888033231	2.299119558	1.473968023	1.966972523	2.054602625	2.194464288	1.435399928	2.403931189	1.458382848	1.936902478	1.026696819	1.81131431	1.847965277	1.708867031	1.222302603	1.410337012	1.673103435	1.776103464	2.258025166	1.821491098	1.328506595	1.295434568	1.391484809	0.908811605	0.933595709	1.446780576
Gene_10175_Predicted_mRNA_scaffold999	0	0	0	0	0	0	0	0	0	0	0	0	0	0	0	0	0	0	0	0	0.038251572	0	0	0	0	0	0	0	0	0	0	0	0	0	0	0	0	0	0	0	0	0	0	0	0	0	0	0	0
Gene_10176_Predicted_mRNA_scaffold999	21.19630073	9.505241758	4.935768148	4.279759658	5.290456339	2.588381733	4.577150656	15.2109006	1.254743155	6.46557799	9.071645898	1.374744274	6.097365752	5.81286476	0.7428639	5.305490307	2.202043183	4.944652033	4.993460837	2.053163662	12.27249303	4.273009796	3.821380907	7.591776596	12.34192139	9.818592778	6.944793245	6.952449574	7.938538172	4.438444616	12.16006758	25.23048527	5.392975354	8.340999646	7.078664549	11.23460142	5.181933657	20.72401085	4.959508123	3.632571884	6.5196769	6.877409509	7.658994544	6.603437195	3.925911214	4.299430354	13.09488638	26.96029536	4.141787962
Gene_10177_Predicted_mRNA_scaffold983	11.83526988	19.34675536	19.40901698	22.15399693	25.16489588	14.94723748	20.49241874	11.0241316	20.28829144	17.48597332	19.44448414	20.54115595	21.84575818	21.57154929	28.08690752	19.61191524	19.18174848	18.20941137	20.48186457	26.89741128	22.38348565	22.95939672	18.76233663	19.04720529	14.74362957	13.01909078	20.60646397	24.83366019	19.38563015	19.16735245	21.05487474	14.81065723	20.72283161	20.1596974	18.26195491	13.51846199	14.9419466	16.3721473	19.02444971	19.19088429	21.33469059	18.46451631	19.93670612	17.8572138	9.004239149	19.82698536	13.77372426	14.76063467	18.74318222
Gene_10178_Predicted_mRNA_scaffold983	16.88921069	16.42129665	11.6531975	15.93845898	17.10252133	12.80418864	12.07214018	15.27855112	12.37629141	9.926813775	15.03506686	12.31467823	15.27778297	21.35672528	6.806720601	13.88410783	14.85416156	18.25455747	14.37480471	10.32969908	12.47201289	11.74086309	15.5381702	16.60212676	19.15612778	12.15207135	9.957941524	15.22902746	15.88359797	18.47414507	16.18174485	18.01086541	15.02119787	15.45083266	13.29278873	12.23076474	14.76865256	16.47203114	13.83425832	15.3219771	17.66502179	20.81490505	12.73647639	17.4398382	20.01925242	21.47855397	13.99653394	28.44198038	16.52141857
Gene_10179_Predicted_mRNA_scaffold983	0	0	0	0	0	0.028554113	0.04776413	0	0	0.066868099	0.023196237	0.062446972	0	0	0.368775544	0.039776511	0	0	0	0.05662444	0	0	0	0	0.024067223	0.064803994	0	0.029826598	0	0	0	0	0	0	0	0	0.057165261	0	0.042553421	0.009606601	0	0.056498305	0	0	0	0.024058593	0	0	0
Gene_1017_Predicted_mRNA_scaffold84	13.39581176	16.79156893	15.2298729	16.98636756	20.50987557	12.71273725	11.2274462	12.8040662	10.66613831	15.84730164	17.05393858	9.93854754	16.72495143	15.10592411	10.30260335	15.66002254	13.89200259	17.84948976	18.91359232	8.364725769	18.12322572	17.47784507	16.38354322	18.75271746	16.87320914	18.04063494	17.36046675	0	17.82127937	17.10438377	16.85272146	15.30369697	16.94488596	14.84306308	15.98991384	11.87191107	17.17202223	16.17258103	16.07096631	18.58614352	17.37238977	19.05337776	19.27401774	17.71021321	14.93332434	19.70707935	14.12969813	14.81602052	18.93473491
Gene_10180_Predicted_mRNA_scaffold998	14.11805911	41.35086538	21.47218234	53.27914907	28.98649407	25.16331191	0.982149925	40.40616219	2.656488081	19.64250404	48.92376269	2.201255754	44.13766237	68.93880135	0	38.90888578	8.919778387	46.88187018	44.3147104	0.831671467	28.4138865	26.90593142	37.56286306	48.61518236	25.0269031	85.47241745	24.10754683	46.26105417	41.2039218	46.08947611	38.28280813	29.06566278	41.1375709	26.59590457	61.04884371	22.93593444	60.95603272	30.52839371	33.25017942	27.42924734	24.36683586	29.04365972	35.04920444	44.80241417	42.08748442	35.47740199	27.59752767	43.99929891	40.15969807
Gene_10181_Predicted_mRNA_scaffold998	24.35637285	39.44949528	28.31002827	30.05020937	27.45058589	26.16870678	18.60576553	27.38539579	28.4245971	28.39811017	23.82595636	23.27392133	25.25718644	28.17354468	19.60062709	24.69237941	28.6863875	33.38259413	30.84198771	15.66902078	33.60867054	33.12595166	29.54411918	31.96526552	33.20606404	34.32246454	24.00227875	39.03994729	33.49683731	31.24600035	31.60634107	30.1518342	31.43710054	28.51440158	33.07366819	33.02564984	32.98691708	25.50238791	32.29564533	32.83307263	32.75305098	36.84403729	38.58424459	32.25185008	38.48599612	34.51633653	26.04876727	23.41567932	31.96492849
Gene_10182_Predicted_mRNA_scaffold998	51.75353206	39.73147489	41.35666862	47.63831811	52.63517543	41.30668015	39.79912021	52.83079251	38.41778252	48.08484988	44.87128858	44.36164791	52.10082401	47.51370856	36.06221234	46.89553439	47.83040022	50.46519301	44.48115764	32.4694546	42.18239563	50.34335618	48.4558761	52.142811	47.39473097	32.35176158	52.35355885	59.48903845	50.8096793	46.07669124	49.62523857	52.08883989	55.10210751	51.03321536	45.03117246	47.70282623	50.08800856	52.13048168	49.64538067	52.63896537	56.65975047	46.8222478	52.55472361	52.07778401	44.62108035	49.63244222	42.91167662	51.75467729	45.04024963
Gene_10183_Predicted_mRNA_scaffold998	8.055297618	7.225992737	7.935037431	6.526346502	6.24956232	8.558049058	8.834673796	8.642859424	8.355901171	6.837977932	6.427526009	5.400033283	6.477109145	6.541419967	5.097679361	5.942031268	6.825642743	6.489901873	5.977442876	3.789145238	5.923928804	7.010757705	7.847056055	6.857806259	10.8992935	5.924510674	7.438130311	8.166366086	6.07152211	6.370947387	7.81768151	9.289644805	6.734163834	6.929708614	7.370809229	10.03910053	6.81556242	8.247642127	7.359520691	7.07583527	8.202207833	8.453335985	8.870383064	8.692005499	7.446627753	6.3717029	8.736360351	7.225048042	6.738138016
Gene_10184_Predicted_mRNA_scaffold998	0.507269159	0.374977009	0.63281911	0.220087657	0.292990895	0.958378647	1.024225692	0.096062618	0	0.45717909	0.086505452	0.407544823	0.258224632	0.181956144	0	0.296676147	0.622823266	0	0.315356029	0	0.219065012	0.265204105	0.06550514	0.290215476	0.359014438	0	0.227269409	0	0.24217699	0.390557806	0.371410713	0.095103517	0.266459155	0.339913043	0.151375488	0.404419433	0.053296434	0.356661049	0.079346986	0.071651567	0.044703458	0.368722308	0.335642001	0.256981977	0.38718806	0.179442851	0.200589511	0.087828753	0.233874041
Gene_10185_Predicted_mRNA_scaffold998	2.043806521	0.488787094	1.384426422	2.12122464	3.610853497	0.757126199	0.633244578	3.369523849	0.68511197	0.551612503	1.107107111	4.084335897	0.428398664	0.388116078	3.404284172	0.562503225	3.00588638	0.796309242	0.239168245	3.353181598	1.869080134	0.20113267	1.738784675	0.917089467	0.680697729	0.744600755	1.041358152	2.108978066	3.351954569	0.908800994	3.923407163	4.462869306	0.974336027	0.805601433	0.430515906	3.83393201	2.627325529	1.127059434	2.557535924	0.611336879	1.864688037	3.845072119	0.545471293	1.867762442	3.046578967	2.254002693	2.598861959	1.665248692	1.053144636
Gene_10186_Predicted_mRNA_scaffold998	16.68325087	26.10438483	35.20772462	45.40402082	20.54616074	34.47174212	14.9240865	42.45528998	16.15630049	30.90769503	27.54499033	16.33104173	31.63663284	48.33138664	8.161405527	42.57683784	22.99215036	37.54079796	40.68044772	7.834645923	35.48755932	21.79811198	30.76634959	39.95368759	32.05561696	44.33925012	27.79779495	58.27481639	28.94975901	46.43817112	29.37678513	31.63988143	35.8813311	19.58666711	44.31268948	31.14487109	37.46135848	23.75082051	35.1971452	30.43978103	29.27081183	29.80841951	38.47259371	33.24807222	36.90749526	44.48133882	31.94939847	32.47821194	46.24575432
Gene_10187_Predicted_mRNA_scaffold998	0	0	0	0	0	0	0	0	0	0	0	0	0	0	0	0	0.162830854	0	0	0	0	0	0	0	0	0	0	0	0	0	0	0	0	0	0	0	0	0	0	0	0	0	0	0	0	0.129012184	0	0	0
Gene_10188_Predicted_mRNA_scaffold982	8.869317736	7.647483263	7.56597825	6.047779465	5.719624594	8.671733372	11.21707252	8.757756818	11.22219815	4.79432804	4.122747566	11.71552327	6.670738318	5.182255626	7.982472786	9.033399741	7.163469852	5.163636214	4.386987875	9.399165367	6.040579918	6.05776133	7.78130617	4.693513186	7.707298941	4.046808112	4.59710702	5.5718158	4.339465457	4.034708566	4.905552577	10.00421341	3.868031346	6.048594042	4.419618194	9.762483388	5.873377376	11.16187866	6.450268607	4.148043012	8.13817938	5.955627064	6.670272202	5.161340806	7.137347614	5.983855702	8.823012922	6.611827106	5.706967935
Gene_10189_Predicted_mRNA_scaffold982	11.2842148	15.1117496	11.60074195	14.5563097	17.23579189	11.33592317	11.02679316	8.593493088	11.59379182	10.33603052	14.57940134	12.58315606	14.2758329	13.15204841	14.87269803	14.31823189	14.16200105	13.79756371	14.33112104	9.275272469	16.50062616	17.08158044	11.79013208	16.61559338	13.6334234	12.66895078	14.90931605	0	16.58632283	15.20764942	17.1442875	13.06781889	14.88771588	14.85921472	16.46661922	17.70321441	11.04210871	12.59219506	15.41720219	15.24879232	18.37961668	15.11649295	17.4148448	14.11517768	12.85716555	15.7153539	13.68542525	12.0839345	16.9465911
Gene_1018_Predicted_mRNA_scaffold84	4.961717795	5.863987439	3.375709491	5.104673889	4.448015081	6.960427972	5.67549637	2.734436345	6.405615874	4.790666048	4.205316643	5.31960111	4.930516282	4.976920862	5.710095346	3.86624859	6.234578836	4.488721951	4.787549371	2.881793927	2.882629268	4.572936559	4.266358025	4.249498759	6.339811726	5.661934497	4.321711917	4.286794837	4.64112538	3.526920051	4.611767633	5.581377912	5.573778988	4.963926046	2.636187426	4.905830552	3.895739111	5.86305068	4.442888927	5.942457408	4.702454244	4.146462781	5.055078411	4.655930794	3.837067541	2.785153683	4.856079394	4.547430902	4.712133553
Gene_10190_Predicted_mRNA_scaffold982	1.823329884	0.099429238	1.135869335	0.103748692	0.331476168	0.451776953	0.944642077	0.645291919	2.044030433	0.088164375	0.275254353	5.475290714	0.091294765	0.032165102	5.996760954	0.026222304	2.722445892	0.169699094	0.178389516	12.7292396	0.335616516	0.187524684	0.231592018	0.068403373	0.666376119	0.085442889	0.267835373	0.2752808	0.034248462	0.025105614	0.225105361	0.437107378	0.026916018	0.080117018	0.214073916	1.143852983	0.113057039	0.378290246	0.280529567	0.075996774	0.284486609	0.111737984	0.406853175	0.211995995	0.711825441	0.158604088	0.992851876	0.403671671	0.041342833
Gene_10191_Predicted_mRNA_scaffold982	0	0.383174042	0	0	0	0	0.060673354	0	0.246161058	0.056627039	0	0.317298127	0	0.185933723	0	0.303161516	0.231432088	0	0	0.071928343	0.149235863	0	0	0	0	0.164637173	0	0.075775683	0	0.048375205	0.144582776	0.129576652	0	0	0	0	0.145230664	0.323962394	0.108108691	0.170841714	0	0	0.13065873	0.116710945	0	0.122243659	0.273299222	0	0
Gene_10192_Predicted_mRNA_scaffold982	147.371951	114.5933228	162.7517961	97.41045274	129.0814056	145.5639232	199.000012	136.6099809	237.0967809	129.1887702	110.6929294	127.6443385	125.1965883	97.55488131	225.783059	143.8135521	149.4181233	73.10680887	85.45117623	200.1889744	133.943574	138.6481051	122.1771562	85.28605568	141.9513607	54.333797	168.0074088	171.9103781	110.6238625	83.01232063	96.09303499	135.8065529	71.86916488	85.16050118	100.865186	185.2267541	116.1831211	100.6909063	81.69946998	72.6332402	124.4483141	91.4164967	122.0131606	121.3125766	135.4663886	109.9557484	116.3651776	131.568928	37.21577436
Gene_10193_Predicted_mRNA_scaffold982	7.190604379	10.89443146	8.849141814	10.00231708	8.978484014	11.54563919	9.772179163	7.172311617	9.696756493	12.79024627	8.368288404	2.570355203	8.885470475	5.020680045	1.587349009	5.826595908	6.543333188	7.47910187	6.551760418	0.685498907	6.257957188	10.12428724	12.1632128	8.792942644	9.556583577	8.394375506	10.47625887	0	7.0439746	7.007661446	6.062837736	7.77989999	7.562422257	4.413719367	7.665792306	5.192977	5.882392005	6.560852041	5.04851209	7.187222161	8.0685	5.608569579	5.603477826	6.673744061	8.094401044	5.650342715	5.816994498	6.386481046	5.238512742
Gene_10194_Predicted_mRNA_scaffold982	10.34276266	8.1695274	11.3338093	8.226881124	9.19197659	10.0153715	9.196739476	9.477244487	12.37811023	8.583407444	9.274008525	11.66006693	7.791304024	7.928463184	9.045331078	7.780719018	8.863097064	8.418533699	8.441739656	10.98955231	8.092600048	10.48313357	9.801514536	8.891756	12.07206714	6.83490656	9.940289515	10.04103395	9.222482642	8.640338718	8.480062758	10.43034869	8.562392227	9.128913042	9.491541254	11.27510136	9.201610897	9.050901389	8.558756851	8.724231327	9.717375536	9.700537767	9.571353657	8.845399841	10.23727607	8.232026865	8.993250334	7.755100223	8.92167541
Gene_10195_Predicted_mRNA_scaffold982	1.4614995	1.154011227	2.549962276	3.343422091	1.964543351	3.374795931	1.656241647	3.698616313	1.861304607	0.892637347	1.31413203	1.250428085	3.381700947	1.334419204	1.8810959	1.204430806	2.4617716	0.60763893	1.982348048	1.410384669	2.964496834	2.306140973	0.960795444	2.761807081	2.468361418	1.139377796	2.004050348	1.922831103	1.471595287	1.71111023	2.418093901	2.740039291	2.033903297	0.296765972	2.16743297	4.849023055	2.512685784	1.899467159	0.955995379	2.664903984	2.435409404	3.255973812	5.751899203	2.894267366	1.703722129	1.386486687	0.560408184	1.840323738	1.868311922
Gene_10196_Predicted_mRNA_scaffold982	2.268718453	4.532036055	2.550317142	5.202852522	5.04183159	1.632863818	0.398327206	4.480447407	0.820863116	3.257349377	4.274194832	1.215139856	6.104407208	4.979579869	1.334296229	6.270988367	0.964683786	4.838617098	5.883396191	4.070064581	4.230030704	4.49589499	4.631656197	6.613436625	4.568489955	3.57713536	5.130618198	9.617862399	4.806972513	5.293141787	8.136014855	8.101760853	8.366333125	3.69199289	5.781485302	4.63188446	5.766133761	5.418399849	6.151126631	6.592229093	5.083996274	6.282207112	8.741276874	3.758127247	5.491854653	5.159204934	2.506238987	5.630229003	5.777804701
Gene_10197_Predicted_mRNA_scaffold982	0.039942086	0.708611459	0.183979638	0.13863662	0.249155322	0.201232513	0	0.226917486	0.170711472	0.314164563	0.245210052	0.027505585	0.457480382	0.128944114	0	0.89352428	0.026749501	0.377940649	0.029797146	0	0	0.075175276	0.247576208	0	0.084805781	0.342525188	0.250530905	0.972176108	0.366122479	0.369027608	0.626671486	0	0.845228248	0.294410167	0.52444569	0	0.327329421	0.421249337	0.187432103	1.007061989	0	0.34839583	0.906111813	0	0.878024698	0.52984607	0	0.643149523	1.187774568
Gene_10198_Predicted_mRNA_scaffold982	24.63468126	22.03579177	20.67990263	14.32576761	20.94834672	29.39841713	29.65852246	24.99171936	25.58469092	14.8579642	12.86774779	25.303959	19.60072517	12.8090627	25.6300174	17.07116931	30.84714217	13.907568	17.52829903	23.2031587	20.38306056	24.48129398	17.24235661	16.995502	24.88874005	16.64305424	17.5292895	0	16.72225195	13.08404157	17.73380038	28.35164915	15.75186888	17.82512093	9.884098505	78.83489225	15.00751439	22.05107884	14.66865058	13.70656099	18.22502497	27.79466381	14.20615045	15.2590391	15.02671328	11.2590776	27.58669331	22.04313483	10.59415993
Gene_10199_Predicted_mRNA_scaffold982	20.98484449	23.92396265	25.5269083	29.21763125	27.42323805	22.17798994	16.33857713	27.74535272	15.95371673	18.55008154	23.07208368	17.97170574	26.86114089	34.63200803	19.2055438	32.91947193	16.12342711	34.82075272	33.44451161	17.89227952	32.41022061	25.01395617	23.02866149	26.10696308	22.62199792	34.54619345	27.50436565	36.92055409	26.95142956	32.76738676	25.64494161	27.31812221	31.05895855	23.87917471	32.85916239	30.11423374	34.89967802	26.02148175	29.6852576	34.36470861	26.30719629	30.02344899	32.84776996	28.95470106	27.48568313	30.1248545	24.07940285	26.41756138	37.67958338
Gene_1019_Predicted_mRNA_scaffold84	4.436017034	3.432845165	3.19265685	5.132384274	6.149221151	4.36506431	3.456136907	6.615455125	4.410699598	5.088343903	6.524651656	3.182087399	8.256353847	4.773563741	1.753878928	5.959018542	3.218401671	5.50915986	4.6192418	2.769975173	5.826924423	4.406447382	4.869104025	4.071222168	4.218763096	3.302193302	7.742765343	9.909506889	5.082751351	6.675531412	6.437898489	4.470229222	6.033445128	2.97250488	6.287875165	5.255790469	4.835495709	3.053986049	5.204109714	5.032265962	6.890091488	5.52760964	6.761339316	5.805476339	6.560220139	5.148968416	5.043137554	7.392514731	5.240836838
Gene_101_Predicted_mRNA_scaffold15	3.107377344	0.756327843	0.523649157	0.657653843	1.155659066	1.145509764	0.9580805	3.358473732	1.079744109	0.596123972	0.697925264	3.027110423	1.504644681	3.996278431	0.547934281	1.130301983	9.542296812	1.075707643	2.826988674	0.473252383	3.403909768	1.331346798	0.469773266	0.867205939	1.045967536	1.19155293	1.018670938	0.997131889	1.042070361	1.209481316	0.475641036	3.069177522	0.682473089	0.609425687	1.085596593	0.48338557	2.006644184	0.746028462	1.707122182	0.770778994	1.041927245	0.755517078	1.461437034	0.921479305	1.318950455	1.126022661	0.839146774	0.787335156	0.733792034
Gene_10200_Predicted_mRNA_scaffold982	110.0471509	145.6141188	116.865819	131.1800949	131.565956	141.9670395	94.36327338	143.3650686	124.8757342	142.7785814	129.7365518	115.2543338	147.500762	129.9025105	69.29023052	129.8467419	99.04130917	137.1755649	140.5907939	84.44313585	144.3402112	150.84537	128.4250709	139.2631762	141.1276382	156.3991125	129.7910038	0	144.0025849	124.2129464	141.6305887	127.4891146	133.5611522	131.602903	145.6487075	153.2475728	142.6563012	122.9961505	139.0281475	112.7956089	121.2302661	142.6151682	147.6222161	121.9958129	146.1940565	111.5844936	126.3778032	115.6749036	140.2838768
Gene_10201_Predicted_mRNA_scaffold982	1.119993203	1.910554677	3.125083375	0.710203591	0.119426015	1.193636611	0.045378763	0.195780413	0.184108568	0.465876909	1.542646275	0.533955022	0.328921685	0.046354464	1.946437177	0.113370151	0.807764949	0	0.257084535	0.10759317	3.571723484	0.216199684	0.73426511	0.394315756	0.091461169	0.061567647	0.231593202	3.740489517	0	0.180903708	0.216272452	0.290738576	0.116369371	0.346379879	0.308510804	2.10635789	0.380172778	0.242297676	0.32342624	2.135681036	0.136661819	1.395595458	2.882803892	2.138613584	0.07891086	0.639998611	0.13627048	0.536998151	0.119161744
Gene_10202_Predicted_mRNA_scaffold982	2.490136687	2.493888112	2.15061896	1.829692149	1.837267295	2.251121414	1.692396449	2.943461926	2.431818357	2.092877592	1.684890283	1.991379928	2.637426809	1.793614536	1.379251426	2.818752304	1.586968997	2.337219334	1.498115949	0.87777299	2.549666593	1.990589079	1.92935151	1.769311629	2.089259051	1.836927396	2.519196569	2.034392257	2.462016384	2.108370541	1.638377714	2.055664632	1.826409967	2.475988913	2.085440684	1.942563334	2.076138355	2.061444185	1.771628185	1.931682963	2.272318389	2.352196046	1.936161037	1.912597383	2.225623071	1.832773976	1.588185611	2.107038063	2.638699419
Gene_10203_Predicted_mRNA_scaffold982	2.054919655	7.510667386	4.820285832	5.085211625	4.114552388	8.05225981	3.607897682	12.53909795	1.084280849	6.210772705	0.311492321	1.153038728	4.997812987	0.40949689	3.43897829	3.471921168	5.402837195	3.096651947	3.406640133	4.467263882	4.009825509	3.819830548	7.901763972	3.744653545	7.594927817	14.03237907	0.409180427	0.400528608	5.232244038	5.625345212	4.394283653	5.907307016	0.068534062	1.223972598	0.635925455	8.737498833	4.797798719	1.28427949	5.857174462	6.869405859	2.816975243	1.896728798	0.863280898	5.783444171	7.668113103	6.703754958	6.019090005	4.111345091	1.579018273
Gene_10204_Predicted_mRNA_scaffold996	0.031176827	1.313629655	1.974574919	0.243479073	0.38895676	0.078536097	0.065685955	0.673058353	0.310914268	0.490442786	0.255198528	1.631682406	0.238057777	0.067098286	0.338097143	0.574363233	0.041758687	0.059000373	0.232581857	0	0.780898272	0.195593733	0.096622901	0.071346719	0.231683263	0.178238867	0.195552092	0.738323819	0.357221481	0.183301227	0.273923392	0.07014089	0.140370971	0	0.372142263	0.894804097	0.314458133	0.263045197	0.175560328	0.026422286	0.164848809	0.427335283	0.070726628	0.063176579	0.057111905	0.198514445	0.049313027	0.032387797	0.215608921
Gene_10205_Predicted_mRNA_scaffold996	0	0	0	0	0	0.093121372	0	0	0	0	0	0	0	0	0	0	0	0.069957586	0	0	0	0	0	0.084596824	0.078488616	0	0.06624826	0	0	0.062097967	0	0	0	0	0.08825088	0.078591259	0.093214375	0	0	0.031329282	0	0	0.083861573	0	0	0	0.11694232	0	0
Gene_10206_Predicted_mRNA_scaffold996	2.681207083	1.521044864	1.292449038	2.434790732	2.506610228	1.099505356	1.970578654	2.40884042	1.154824423	1.961771143	2.105387858	1.288170321	2.475800886	2.348439993	1.803184761	1.91454411	0.918691117	2.006012693	1.953687595	1.245932608	2.369622343	2.425362287	1.73921221	3.067908928	2.184442197	1.069433204	2.849473335	2.707187335	2.786327548	2.251986501	2.034859481	3.01605827	2.414380701	1.58772349	2.381710483	2.51870783	2.122592397	2.104361574	1.872643495	2.483694906	2.835399522	1.942433106	2.263252088	2.590239735	2.512923812	2.448344821	2.367025274	3.562657702	2.242332776
Gene_10207_Predicted_mRNA_scaffold992	0	0.13155921	0	0.13727447	0	0.099627669	0	0.044937589	0	0.038884724	0	0	0.060398065	0	0.142965386	0	0.052973356	0.074845452	0.177026278	0	0	0	0	0.362030078	0.461848951	0	0.035438479	0	0.045315651	0	0	0	0.142455081	0.159009541	0	0	0.149590755	0	0.148472417	0.150832025	0.292768606	0	0.089720897	0	0	0	0	0.287600811	0
Gene_10208_Predicted_mRNA_scaffold992	6.521381253	11.43897165	9.016580637	12.24503151	11.94242177	7.554548387	6.042751957	7.484151253	6.835995819	10.33598575	13.05511014	4.626038582	8.993166419	10.91367147	5.440086837	8.571993761	7.303370624	11.92858963	12.235738	5.066336289	11.90556575	12.42445305	12.13335821	10.95582352	9.354368677	19.32727417	12.60551623	16.93023091	11.87046335	12.54857465	10.51232551	9.102311247	12.45182629	8.155150353	12.78282908	10.43309614	11.57687745	8.679646876	13.18249136	13.7616843	11.87844347	11.38745269	13.97777029	11.15973759	9.708886283	15.091241	8.314099085	7.114551969	16.10921857
Gene_10209_Predicted_mRNA_scaffold992	5.103473301	11.57944787	2.34128169	6.201630998	6.704359172	2.159898488	3.67789217	3.068544441	10.50375559	6.138319629	4.349767771	6.463173072	8.766005319	1.668537326	8.333244852	3.828545549	5.281479666	4.080859155	5.423587387	6.732578546	0.869160721	2.718597654	3.182420932	5.017061661	6.21368208	1.423612223	3.588447396	3.215354655	5.106282608	3.346390424	6.431454146	8.062583971	6.759307876	3.13764404	8.35931942	3.65667665	5.748219799	6.281247902	7.690517689	10.25163736	3.996144472	9.494181372	6.673983511	11.6005486	5.99119746	4.740320129	6.837877328	6.66713089	0.653329254
Gene_1020_Predicted_mRNA_scaffold84	14.39709488	16.83666638	19.09606442	19.51161652	19.07603284	15.2200899	17.52596691	12.58555808	19.21507253	14.21274461	16.16703173	12.2851941	14.13735419	15.47681554	18.72066881	14.12317426	19.42777822	14.55756161	15.76760565	14.05901996	17.98909265	21.15102257	13.15542704	17.04429591	17.82278547	15.11833959	18.36046191	22.75697793	17.63353822	15.1564975	16.56068056	19.08868036	14.84028888	16.12902227	16.57217616	20.63763186	15.7162104	18.21655453	18.60647189	16.48280567	20.59312334	21.38889448	20.20217141	18.63522311	15.55630994	17.87867147	15.3077939	12.085956	20.38661511
Gene_10210_Predicted_mRNA_scaffold992	0.96959172	0.781886367	0	0.76486262	0.977491765	0.222041228	0.55713197	1.802751762	0.502304316	1.906581414	0	0.121399344	0.673048996	0	0.637256902	0.463962514	0	1.084257469	2.367241903	0.220160233	1.065832124	1.990773001	0.546354309	0	1.122902824	1.763740812	0	0	0	0.148068144	1.659535877	0.99152937	0	1.181287422	2.209492823	0	1.555840908	0.123949115	0.827255072	0.634970611	0.186427559	1.427853747	1.699676161	3.21508838	1.614696676	1.683750256	2.370144833	0.915684196	3.169818352
Gene_10211_Predicted_mRNA_scaffold992	0	0	0	0	0	0	0	0	0	0	0	0	0	0	0	0	0	0	0	0	0	0	0	0	0	0	0	0	0	0	0	0	0	0	0	0	0	0	0	0	0	0	0	0	0	0	0	0	0
Gene_10212_Predicted_mRNA_scaffold992	0	0	0	0	0	0	0	0	0	0	0	0	0.240541859	0	0	0	0	0	0.94003519	0.590125146	0	0	0	0	0	0	0	0	0	0	0	0	0	0.211090926	0.56403823	0	0.198587147	0	0	1.134664875	0	0	1.071969671	0	0	0	0	0	0
Gene_10213_Predicted_mRNA_scaffold992	10.87129547	10.09032155	5.837385966	2.720495345	8.282759575	3.525738935	12.65326696	6.985768604	9.991713529	4.433535949	3.884858011	11.31367526	6.544441745	0.810571421	15.28865969	8.05474905	5.753570342	6.472501759	3.265295038	16.06829468	4.492576739	4.712913155	3.659453221	6.895152229	8.763863729	4.626447971	8.135934058	7.071091169	6.647993127	6.198455365	5.621625324	7.477089823	6.672933842	9.521926749	4.556363897	7.660825988	5.621148971	7.715179429	5.846617668	7.017882464	6.986161924	7.305949915	6.20019547	6.621239191	4.633734841	5.941302884	9.805214313	7.169506228	2.42160502
Gene_10214_Predicted_mRNA_scaffold964	60.61251902	49.9135888	73.74745184	53.41453457	66.18450935	100.6149035	132.5675234	40.98987881	99.29121165	72.93292928	53.85702233	65.91188656	52.34918534	31.73327896	72.17269104	44.51180984	92.7249191	44.62059411	41.39446278	60.61538482	53.21893004	71.1634431	62.00329421	46.51498326	57.66758668	35.0555661	66.34178657	53.4171653	60.51962271	48.26716657	51.90349532	51.64184916	43.13076988	76.90627821	38.34933317	41.92920736	42.0798933	78.01284413	47.20025469	52.48699087	62.04857469	45.06627624	35.41753763	55.17148697	50.0146868	42.07481224	60.60822363	66.0239854	33.82608033
Gene_10215_Predicted_mRNA_scaffold964	39.51736043	11.63024645	27.78930363	14.32413632	12.55465985	34.80709743	34.65706083	29.48683631	49.04772224	35.12370722	22.45440319	34.99589008	20.33298275	9.662726603	6.33095328	17.55448767	65.94232063	12.81808324	9.759393123	14.98430302	13.47199117	15.54050719	32.65714679	26.37278882	34.43268739	13.02757593	33.484744	0	17.53938387	19.34258779	12.82523367	21.48615542	8.225259	39.94038786	12.40462282	17.36228697	15.10301929	31.97549496	14.67529286	10.39824233	9.823298285	16.25310149	14.68518281	14.68615847	36.07126281	10.20698639	33.76272209	37.45368477	10.03756274
Gene_10216_Predicted_mRNA_scaffold964	42.99806295	34.761307	30.92776744	37.64506127	33.89424555	37.18256375	31.87618968	39.66799034	45.39458464	32.6843844	37.72423079	44.54764522	42.14276319	23.16947184	37.40779857	30.68357939	31.41784546	41.53584475	32.7950718	41.75653746	27.71460225	33.94100452	34.70704859	40.64469033	41.59340471	28.52627031	34.30181145	53.53105638	33.49408585	43.06815751	42.69225864	42.41225162	30.80184213	24.94201024	34.05045671	31.34670505	40.33482611	47.64915791	40.71589729	40.76469638	36.51239054	33.10690557	44.44069128	35.76275604	49.96406412	30.81779975	39.48693647	22.70077637	25.87482745
Gene_10217_Predicted_mRNA_scaffold964	0.129731325	1.905979266	1.008387947	2.504736775	1.618505836	0.653600319	0	0.847578454	0	0.2551005	2.721165685	0	4.507198837	2.408149658	0	2.4753667	0	3.222307766	3.290543952	0	2.240987355	2.441682194	0.904639476	3.562609323	0.413171943	5.516229656	1.424011382	6.016534921	2.378321134	5.339202072	4.07084002	0.693182887	3.270982927	0.825843642	4.955322438	1.447992943	3.148592993	1.003355328	3.530905355	4.74146389	2.70954181	2.101514378	8.166930977	1.544460913	4.010360121	2.925585158	0.256498374	0.808622105	4.351323885
Gene_10218_Predicted_mRNA_scaffold1008	4.685741077	19.86203746	52.9715179	4.089216739	7.534651736	117.6316328	28.74253303	17.1587858	23.0021407	18.48050402	12.35586207	53.06658734	25.39289998	9.27781334	3.387635081	33.91898606	296.5928499	5.852549228	8.669097627	13.24183254	4.62524552	8.802267318	16.76253785	5.821111855	7.419001528	8.380981244	7.317666223	10.92054718	8.498174931	12.14421432	3.394382546	10.30091288	19.26470711	35.52505832	6.583920013	6.603292212	10.60012103	5.572488391	7.689620207	4.94692377	13.90290753	6.405980721	9.961738358	7.053550634	244.1931562	7.586831807	5.590413351	41.3619221	10.55479768
Gene_10219_Predicted_mRNA_scaffold1008	0	0	0	0	0	0	0	0	0	0	0	0	0	0	0	0	0	0	0	0	0	0	0	0	0	0	0	0	0	0	0	0	0	0	0	0	0	0	0	0	0	0	0	0	0	0	0	0	0
Gene_1021_Predicted_mRNA_scaffold84	41.36330028	17.37159301	35.86301026	13.8797922	22.38864401	41.83972134	44.17498058	30.25811986	60.13571682	38.84871634	15.3755286	61.49366431	15.34301125	21.21330712	54.44531334	16.79333913	60.56763696	13.49897563	11.94562619	53.3628996	6.825504618	16.27302513	12.94253376	11.10015323	22.69014093	12.87663088	13.71291541	9.942095074	8.499961508	9.731151524	12.97939248	33.20449645	14.59046024	25.46895152	5.428587514	17.99571027	9.810868598	35.89116734	15.41774429	5.451743741	8.539939459	16.65626653	13.14164887	14.20918157	35.36775336	4.220761381	37.2256152	36.26935498	2.487437409
Gene_10220_Predicted_mRNA_scaffold1008	3.103683016	0.178003303	3.635636023	0.139302158	0.074178197	3.032978215	8.173874874	0.912027294	11.89281518	0	0.109505425	8.180737779	0.081720277	0.11516722	17.02238376	0.234722542	8.099211478	0.050633998	0.239521522	16.43982311	0.462182953	0.335716274	0.082921573	0.061229607	1.533832181	0	0.047949257	0.281612433	0.122626694	0.134836058	0	0.120389534	0.192745723	0.07171479	0.319371721	0.910126253	0.20240049	3.687165783	0	0.022675551	0.056589163	0.066679683	0.121394891	0.162654028	0.784213098	0.056788229	3.385626993	0.222361125	0.074014052
Gene_10221_Predicted_mRNA_scaffold1004	30.27400669	44.17230804	34.27826911	31.32593811	42.75607935	32.06826547	25.82043698	35.90953341	28.15187369	39.29233395	46.2696793	25.55816995	40.23609272	34.82670819	23.00892915	38.00437	30.03033641	36.85615104	44.602369	16.92654992	30.52395202	39.0190348	37.88327171	36.08971514	31.93745684	16.65598591	35.98021737	0	27.86627314	38.67335428	32.67254776	23.79566481	29.71358971	35.81903025	45.35971779	24.30420956	37.68989629	30.10273289	34.23794699	27.42845798	32.48386137	34.80364706	37.93123452	34.45962078	39.79521583	37.70629179	21.83877383	35.0686236	33.20060751
Gene_10222_Predicted_mRNA_scaffold1004	3.25512828	4.327594239	2.704077117	4.272015878	3.030628663	2.468111821	1.177149868	4.968245244	1.868821298	3.964677436	4.043134125	1.67283629	5.614077085	4.966682882	0.702492409	4.034835383	1.540087262	4.489857199	4.083501101	0.788768076	4.168241489	4.104652959	4.793178319	5.392338477	5.088953432	4.837587713	4.600063552	5.518414043	5.696604722	4.543117219	6.748531946	6.394234171	4.141577416	5.013527453	5.721907717	6.076857456	5.962053103	3.689217703	6.413981861	4.673342957	7.364180252	5.771414208	4.959716628	5.381955425	4.257147427	6.066744608	3.893546715	4.542399428	5.756652163
Gene_10223_Predicted_mRNA_scaffold1004	11.39867513	10.16749138	10.10444397	7.210170489	11.87021578	9.168538818	9.882692388	10.93187358	14.24951083	7.573072585	8.039970999	19.46842705	9.931718564	8.744098067	16.65001159	7.116169599	11.16722909	8.209391899	8.545608069	18.63980438	9.564829425	11.11618288	7.782357579	9.717434277	11.78643493	8.327287956	8.962347303	10.48658136	10.1348241	7.358173779	12.43023391	13.58395236	8.930458023	9.906806243	7.998595096	19.11989458	7.238996429	11.82323969	8.976683952	9.044622268	10.77120067	12.69183371	11.10512714	9.490854093	10.98314416	8.249043066	10.15276101	10.53710752	7.980519039
Gene_10224_Predicted_mRNA_scaffold1004	76.24280394	98.53890632	86.79005116	98.85859615	96.93678383	82.20644868	44.20013203	75.04216001	68.35446007	72.09624002	112.991543	71.69916864	88.69739206	98.03509233	47.7481391	125.9328601	62.5733215	120.0232099	167.6627108	61.61771404	129.9406928	89.20584433	116.1889084	108.6876411	72.89761703	104.8061265	107.0451101	138.8996702	117.182628	137.3746867	121.4192973	82.48700296	115.3584445	82.00288261	108.049361	86.20807979	92.08480681	72.79534871	117.5877659	87.12816182	64.09109572	87.62175138	104.878677	78.6267246	120.2736906	137.4972427	48.23792325	103.8231218	129.2317096
Gene_10225_Predicted_mRNA_scaffold1004	2.971269004	5.503160647	4.143859109	4.52630457	4.332349207	3.090939342	1.901221309	5.026566956	2.806350714	4.046562679	4.244981775	1.500491468	4.218250759	5.16314377	1.611096561	3.774769137	2.741612565	5.123139343	3.251002626	1.333099635	5.370209312	4.611876821	4.979425373	6.056690617	5.198797893	4.120880448	4.604978508	5.603142152	4.161000878	5.360948395	5.373125484	4.988760148	4.895313957	3.923008162	4.558109673	4.995033169	5.119711775	4.271048559	6.754592948	5.819709199	6.528673851	5.018841195	6.36604103	5.039771487	6.723087831	4.636365566	4.403809059	4.367079287	5.22080104
Gene_10226_Predicted_mRNA_scaffold1004	0	0	0	0	0	0	0	0	0.316151721	0	0	0.152818164	0	0	4.311730942	0	0.07430872	0	0	0	0	0	0	0.126960012	0	0	0	0	0	0	0	0	0	0	0	0	0	0	0	0	0.05866901	0	0	0	0	0	0	0	0
Gene_10227_Predicted_mRNA_scaffold1009	7.197774437	8.653399695	11.61996256	13.09539678	12.09988073	9.353791377	6.796964164	8.426858559	6.35940835	9.862506308	11.5251304	6.408046387	11.20460348	16.55005727	6.41484587	13.47483886	8.282567435	13.22628402	12.45985173	5.897472755	13.61844141	11.35152168	11.10741758	13.04773687	8.000066317	8.198718878	11.71434305	16.78142322	11.07214057	14.48753741	11.19312318	9.203836001	12.00504625	8.780200793	12.62636623	9.088462319	15.3043986	9.254753902	12.26021983	12.15806564	25.75785266	10.7156849	10.0362327	8.904430193	8.049644008	12.34395941	8.255601495	8.406855391	16.92709899
Gene_10228_Predicted_mRNA_scaffold1009	3.921091135	6.490116776	5.954951903	7.544604883	5.632365047	7.085988633	3.95104884	5.488377585	7.73164531	4.106592844	6.890210144	6.770084362	5.684334275	4.433486324	7.087046459	4.611423499	5.518369562	6.264358854	5.765549168	3.051679838	6.184334162	4.278210213	5.855954036	6.242250374	7.450570324	6.457069933	6.161347942	0	6.771686506	4.796885281	6.704785261	4.602562683	4.963693686	7.273117169	7.054533051	5.708499238	7.236359881	5.833482839	5.760031081	7.031519537	9.705418705	6.125169532	5.704560171	3.195545686	8.92661312	7.447898681	4.359426254	6.316712765	4.716001241
Gene_10229_Predicted_mRNA_scaffold1009	1.789501932	0.573218833	1.877511192	2.311967285	0.330748448	0.701221308	0.879730339	1.400711074	6.911784576	1.016551691	1.342733639	12.65178389	2.004075419	3.466204626	10.42187844	0.313976828	2.13056397	1.69326538	0.6526589	12.26674333	1.030399098	2.49483993	1.417312646	1.137553345	0.970984302	1.818779924	1.140255445	2.354369587	1.458059663	1.102221866	1.846802933	2.415587577	2.255981845	1.438940342	1.091753471	1.521789039	1.754804098	0.950639374	2.239309559	1.078470133	1.934467302	1.139702902	2.345546518	0.886413865	3.24171184	0.801829842	1.006397135	0.784915245	0.110005517
Gene_1022_Predicted_mRNA_scaffold55	54.04905163	50.90949683	55.64042996	50.87850015	50.06287439	53.92316666	59.73114841	60.26320301	46.96927065	56.2779674	53.78479167	44.44752312	58.68803536	55.0904396	49.83975553	47.27783777	51.53374297	50.22798408	48.04996874	45.29906049	50.64209151	56.8763764	51.61065481	46.95543582	56.04291663	72.4319303	56.76760763	0	52.76192291	45.47212207	54.15934454	53.61953405	49.60114496	51.8639406	49.3055255	58.31403188	48.84849598	57.83241202	48.93326653	45.55884013	53.37853536	52.17110228	55.29089225	52.02994943	54.26041937	43.38250776	54.63571311	59.3002084	35.31149813
Gene_10230_Predicted_mRNA_scaffold1009	15.85274304	19.0075481	15.46334884	25.45304527	20.56890641	14.20642326	9.309947567	18.28590918	11.51282922	29.56648999	19.94999657	9.282814961	13.15502533	18.72421126	3.853483713	20.30270896	13.47237909	23.34631052	24.01171996	6.592111459	16.30573563	21.83267932	30.53347859	19.81139582	14.65729266	24.35329162	28.34809249	20.15550438	17.75022856	20.63674286	23.6312553	14.17708175	18.05291938	22.97354547	19.74356886	11.11243853	16.04154362	14.07160717	22.1073808	16.93238418	37.92902746	17.86831953	28.23989711	27.0370571	19.68558181	21.58575287	20.34252452	14.93238856	25.80287224
Gene_10231_Predicted_mRNA_scaffold1009	9.049970268	9.942923783	18.3327722	5.865791433	9.332329028	17.063268	22.2063553	7.712152814	16.23431863	11.06801994	4.347607218	13.11029702	3.750108032	5.195901127	11.37015798	9.076951321	18.58900838	3.393981872	6.627856646	8.166469075	4.83764398	5.158371321	9.277932548	2.20995512	9.021707455	2.642157041	12.11439995	3.012963486	4.236271309	7.253591121	5.61031824	9.497386345	3.080848815	6.766806615	3.491051547	15.92595307	2.922089626	4.733477947	2.330553322	3.741379632	5.57301972	4.813328526	3.943346163	5.786791785	16.78054767	3.601532821	6.589917947	4.786733903	9.540653691
Gene_10232_Predicted_mRNA_scaffold1009	5.690677564	9.3724228	5.867578	8.248941559	9.07665188	6.725211406	5.781594448	6.154810552	5.385059638	6.39679908	7.91173094	4.148362798	8.05416036	6.251805026	6.035695081	6.162025966	8.99352851	8.290996925	7.860013269	3.962287304	7.388008938	10.61336717	7.692903872	8.650115633	8.998721085	8.533310244	10.23560647	9.687645846	8.941583527	8.069470569	8.00940115	7.928064213	8.989065446	8.511965858	8.966904185	6.226349262	8.217905515	9.006697503	10.1341329	10.32419793	13.59072525	9.991204378	9.776776735	8.522018069	8.336395586	9.203957302	5.668032465	5.856060724	9.385896325
Gene_10233_Predicted_mRNA_scaffold1009	0.310965429	0.086200455	0	0.472212394	0.431061282	0	0	0.088332257	0	0	0	0.214142191	0.118722377	1.003882503	0	0.613804485	0	0.147121103	0.463965867	0	0	0.097545029	0	0.177907485	0.330123792	0	0	0	0.178150798	0	0	0	0.420028502	0.625119052	0.092795989	0.495833267	0.196030231	0.109319928	0	0.065885615	0.082212153	0.096871557	0	0.236302097	0	0.082501354	0	0.242282964	0.645161114
Gene_10234_Predicted_mRNA_scaffold1007	118.5817848	80.02035632	113.377792	64.96521558	85.17527158	79.41746942	137.2838545	87.11203958	166.2651842	92.88648083	77.21107679	125.1861438	85.99879991	67.81008767	171.9320468	70.16439874	139.6720377	59.51756212	69.96480203	314.261394	79.38212078	59.07836335	58.39291623	84.8986364	90.63983162	75.58769337	86.12974049	66.75829619	76.74363523	68.14135912	80.29574872	81.35294093	61.33045137	86.76037895	48.70543651	81.72120194	62.47727979	103.2055234	54.70219792	59.05238528	75.1840568	66.94971457	51.23489997	70.11311348	70.85377773	54.01082811	111.241691	80.54047473	48.83628664
Gene_10235_Predicted_mRNA_scaffold1007	204.8417578	73.28152005	119.6849132	71.29042601	87.41763155	155.4782018	224.5233902	138.2258059	184.9299167	152.0801133	103.0007192	120.8286634	116.5862758	78.15331747	145.8800874	110.1031954	170.8233282	74.51579059	81.00103799	172.1637339	57.4388948	100.7542883	126.9900192	76.13392829	126.3353653	40.76380448	75.80549905	69.20852866	91.05992806	68.57137004	114.995277	134.3301956	64.8726642	146.0215969	45.70691563	69.22971931	66.23531993	169.0362241	72.06876495	60.58898723	87.35458956	70.94990563	43.04336592	83.31088859	66.96275925	58.59946581	190.0806902	193.9987842	40.06697636
Gene_10236_Predicted_mRNA_scaffold1007	41.56145717	47.53490363	25.1171982	56.1612624	55.9908968	43.53156549	54.68645185	49.25120444	46.30086944	55.69884495	47.67861391	25.20700896	36.61054988	38.10925535	55.90909072	41.62723991	47.43466866	41.67166981	53.34198045	82.04149967	42.83292536	54.2386667	57.39770497	42.01966398	43.36420839	45.57178581	50.60250206	44.61060008	55.02743704	60.33971385	41.04113065	34.66249914	47.78163314	46.10609421	45.39679342	31.72256388	45.65004378	40.01276904	43.62147238	42.70145161	44.26613708	37.58139198	51.32585309	41.78852329	28.84129311	42.38067899	49.27259365	40.25071065	35.07800184
Gene_10237_Predicted_mRNA_scaffold1007	5.011056279	10.04235302	7.094792999	10.01527765	6.889405179	14.5114138	13.21877715	14.93436078	11.4400235	11.06512881	9.62412386	19.09252439	8.279876223	5.171360719	12.4349088	6.684190111	16.88973185	9.172216768	8.702253209	14.5936655	8.123992041	9.740567896	10.2473954	5.945276817	13.99713647	12.76848077	8.189020981	8.43017355	6.09459537	11.88486083	11.0584923	5.84479583	11.00352445	10.43129027	5.932420234	8.186589515	9.606259213	9.154738322	7.786890091	7.432001957	10.14238842	8.700867026	9.411132071	8.240030932	14.91685898	7.10503155	10.13500108	11.39279327	6.845754352
Gene_10238_Predicted_mRNA_scaffold1007	0.327356679	0.211736359	0.157068459	0.284058919	0.302521924	0.343595424	0.258638448	1.828770393	0.155457134	0.268210899	0.27912339	0.187858172	0.249960666	0.176132999	0.246529167	0.16752261	0.182694256	0.361377287	0.1628073	0.170342349	0.259177444	0.308060129	0	0.124856759	0.347524895	0.467877027	0.244440115	0.179453706	0.500110073	0.41242776	0.513606359	0.583046148	1.080856477	0.109678267	0.195374688	0.463972495	0.20636315	0.153443031	0.972896816	0.115597502	0.375031041	0.645859008	0.86640119	0.138198766	0.024986458	0.521100418	0.647233473	0.708483066	0.037731561
Gene_10239_Predicted_mRNA_scaffold1007	16.13797292	13.73496089	14.5042115	6.194751737	13.20191756	11.23725393	14.60198503	10.82124724	20.35223336	9.052569224	11.33980695	18.05961367	10.91406158	4.542885561	21.53776276	6.736796989	17.04631598	7.368498052	7.323623118	17.47452666	9.712232236	10.42950453	8.347732819	8.336409679	13.58451666	4.621888755	10.31801824	9.81892383	8.595415472	6.456389355	11.17892216	11.57269397	6.31038986	9.505387533	6.550005094	12.08453627	8.134711679	12.44817216	7.576521496	8.045231536	12.43021833	9.684307714	9.366983953	10.65040834	11.39527288	7.289435758	12.7567778	13.34930615	8.006100317
Gene_1023_Predicted_mRNA_scaffold55	7.279465327	3.013378536	4.35894958	4.979624511	4.254961744	3.636910381	11.3749332	5.27976042	8.210177497	3.673968337	3.773793105	7.970521503	5.095201795	4.243078956	10.19669732	3.02274841	7.475168599	5.28079028	4.416843176	7.424325062	4.474460347	2.724923325	4.04207958	4.567265251	8.268904468	2.913184757	4.565938322	5.123842023	6.199958028	3.505436455	5.31462752	7.151364071	4.053195334	4.747778502	3.924592863	6.28072077	4.558326542	11.85714838	4.076378326	5.542114358	5.273196524	3.356180937	4.775279049	4.597418464	4.511687468	4.635106197	5.507568143	6.415278569	3.322601343
Gene_10240_Predicted_mRNA_scaffold1007	58.91940573	60.9793116	30.87872215	72.19882878	61.09803067	38.64536936	32.112492	48.14177356	41.03824287	90.77941018	67.96693988	52.79327771	73.91092306	43.23747157	38.34120674	55.43041005	67.91017964	73.10567687	47.98495959	62.00482888	46.24699131	66.6140669	85.3084651	70.41058758	55.21372238	51.65646383	72.69472488	52.37681791	73.24375024	68.18834412	52.82378247	49.90023317	60.91699081	78.08541665	45.82257205	45.12951931	58.07972603	50.90309971	57.91240041	53.03083508	87.26697435	53.57529343	53.18758989	96.69071262	43.23559476	75.08063543	56.5820918	66.55478797	55.77115675
Gene_10241_Predicted_mRNA_scaffold1007	15.11724523	16.11835024	14.98434902	16.32972937	16.29877993	14.75709893	11.74178747	16.3284731	14.47611135	14.09852814	14.16291574	14.80860053	17.3384279	16.49069992	17.14725363	14.08970765	13.72103929	14.23558779	15.65559466	14.19182853	15.98519402	16.79555659	15.08686119	17.08400664	17.58962676	17.79789569	16.05430063	19.38436949	17.10737146	14.02091754	16.50188519	15.55895173	17.73961246	12.42258622	14.22041433	14.49349684	18.15759469	14.50726131	15.58909385	18.36098585	18.50851095	17.44187072	16.24163932	15.57939137	16.84742348	15.34964368	14.9076356	12.62386238	18.02665829
Gene_10242_Predicted_mRNA_scaffold1007	85.29305544	110.6918362	120.6675299	157.8669277	111.2656729	95.70781806	59.05807804	119.8867479	61.70832063	120.0785557	147.6911638	98.07511572	100.1029979	157.0572085	74.35862027	145.479506	73.78619078	159.5697547	164.4194988	89.55272027	153.8479662	105.9692616	135.9940754	131.5596938	93.9131004	89.35008592	133.9042948	169.1735209	108.70205	146.4728026	107.3406475	112.5770052	153.7321819	91.33640515	163.6744937	95.33561835	151.9551614	91.060767	164.94339	154.4729423	118.332679	121.9966479	166.4746567	147.5105992	109.9569078	191.6995268	84.98563847	96.57984473	213.9590813
Gene_10243_Predicted_mRNA_scaffold1002	9.0482343	14.78111827	12.40783932	16.73682009	15.07995368	9.634821835	4.54760962	13.02770275	7.281736633	15.50028879	16.8023234	6.159599036	17.85260858	13.88042212	4.525420049	14.66369228	8.372517246	16.86184549	17.23584542	2.436821184	15.30186862	16.53141822	17.09824664	17.92057512	14.50019189	13.84541341	16.83425747	16.33442716	17.21303544	16.89638906	18.14083121	13.5580535	15.67358978	16.68503732	18.83891272	13.06907462	16.82879355	14.739015	19.38237341	20.98554191	18.16935605	17.66525327	18.86165892	19.43751815	15.15175024	17.77514867	11.5258975	15.2655205	21.06521765
Gene_10244_Predicted_mRNA_scaffold1002	1.180655191	0.137802443	0.715564028	0	0.172276636	0.234800029	1.767436669	0.282420802	4.780506853	1.527375957	0.190742296	2.824252665	1.423446676	0.066868103	3.144748037	0.872217694	0.665846922	0	0.278140772	8.536401477	0.214681207	0.389845485	0.481457163	0.142203924	0.065968133	0.088813707	0.946566042	0.327018211	0.071199204	0.313152696	0	0.139800539	0.167867309	0.166555448	0.148346247	0.132108806	0.078344844	1.92238062	0.116638708	0.315979725	0	0.232292343	0.070483998	0.251839399	0.056915981	0.065944478	0.491438566	0.12910676	0.257843121
Gene_10245_Predicted_mRNA_scaffold1002	35.78835157	18.38054917	21.93323007	19.42116566	21.85652147	36.64184893	35.79277457	34.66097549	28.71882115	31.47641829	21.95973668	37.72374254	32.56608754	23.59719621	21.13158369	35.14015177	30.9521716	26.50147034	28.15209555	33.43520916	23.70438329	21.38497406	34.32067388	21.52700779	22.59491026	28.79192346	25.80946875	22.63987954	22.02814378	23.29355885	27.55835335	33.20350174	21.26622337	32.0914179	23.144796	25.73149278	21.9205608	32.61129397	21.76526896	23.17820998	25.11973651	19.86938369	18.11791164	31.89493516	25.60294243	18.36361382	32.31904779	36.43715525	20.46056788
Gene_10246_Predicted_mRNA_scaffold1002	234.3284924	121.3849496	132.5189086	170.3399135	187.0245757	244.8962747	272.6724351	152.4004847	209.1095856	208.2687428	173.5704434	234.8239074	208.674835	158.7209944	191.3676786	222.7222592	240.7887097	202.8867143	166.2314213	195.7833841	189.1666225	174.9694604	267.8802819	187.1117259	158.1872643	163.9649047	216.0245332	196.0420647	159.0359954	203.4570879	166.2769337	193.2478938	142.3338251	277.6264511	164.7349751	115.9111921	148.081392	192.1484272	144.0960156	183.2414909	183.6489003	143.9353723	135.3432607	226.642467	132.4647175	138.8314447	185.0937055	232.1548313	160.4633458
Gene_10247_Predicted_mRNA_scaffold1006	0.297760047	0.330159551	0.514323898	0.215314066	0.343963284	0.312530632	0.470509396	0.225549764	0.636309474	0.048792339	0.558552669	0.068349494	0.075787161	0.320417292	0.269088274	0.391825877	0.73117745	0.798283133	0.148087735	0.061976613	0.642940807	0.311342353	0.30760496	0.511057527	0.421473115	0.070929303	0.266808059	0	0.739203792	0.333457574	0.311447144	0.334946771	0.357503711	0.3990486	0.059236892	0.052753037	0.312842766	0.20935515	0.465755938	0.483672618	0.209922539	0.371031332	0.11258129	0.402253067	0.227274087	0.631982973	0.706459769	0	0.274561716
Gene_10248_Predicted_mRNA_scaffold1006	0.639778763	0.620719392	1.28927894	0.277579282	0.554289618	0.805818495	0.252738675	0	0.227866527	1.651184445	0.163653802	0.330431327	0.366388262	0.258172873	1.01180359	0.350788435	1.071161025	0.07567156	0	0.399496051	0.621651376	0.802754676	2.602419448	0.366025995	0.339597543	0.114301084	0.071659265	0.210432249	0.458158234	0.33584993	0.301134325	0.989559444	0.792150884	0	0.286377026	0.340041652	0.504139556	0.337371433	0.900667112	1.186086514	0.422857211	0.498257675	0.544267162	0.486166786	0.219748455	0.678951538	0.1264939	0	0.663675671
Gene_10249_Predicted_mRNA_scaffold1006	2.761735568	0.900659464	17.08604319	2.819359074	0.075065231	19.09753697	0.969776052	0.615288967	21.60133806	0	0.277037266	52.05799855	0.165395	3.146698968	17.12806526	0.142517633	11.89517113	0.614873846	0.565566763	15.89250828	0.280625883	0.475623146	1.006957941	0.123923599	2.414492843	0.077396698	0.194090566	1.567389977	0.496372329	1.000621944	1.767194856	1.46195003	0.877727722	2.830322285	0.387828977	4.547485276	1.160651337	0	1.423027111	0.068840127	0.114531729	0.202431145	0.368539648	0.164599069	3.521559321	0.287336553	1.798709228	0.225020152	0
Gene_1024_Predicted_mRNA_scaffold55	26.41376936	21.24587688	14.72378218	17.86470756	18.21867832	11.84223617	18.87462124	25.751451	22.75035286	16.40191238	13.8406867	18.365842	17.65471576	13.02094659	19.78726118	12.80564651	20.33556343	13.79476691	13.74157728	20.58261953	16.86536051	20.87463621	12.48611323	16.78609442	31.38117924	18.73224798	17.13640604	17.03879639	18.70583384	14.56488132	18.45943527	25.94702943	15.8869604	19.30514719	12.79492933	43.00138315	16.01682299	24.7963319	16.08592371	15.52187578	19.22797179	22.38302791	18.31044719	14.91946571	14.86112033	14.05434826	23.1174389	19.0405906	14.28209603
Gene_10250_Predicted_mRNA_scaffold1006	3.773695046	3.399754929	3.123371762	3.847617508	3.85794235	3.089495518	2.285837027	3.189047523	3.494546821	4.266788377	3.088965518	1.169417119	6.627429334	2.334985389	0.937838038	3.931296955	7.708175157	6.003326398	4.152434093	1.03092609	2.83156266	2.929780188	3.983744577	3.346421252	3.154874437	2.393402187	3.339153815	5.151069085	4.215771629	3.030914426	3.582047686	3.555175033	6.286572424	3.476953408	5.32090752	3.033643077	3.003372021	3.615101837	3.231788272	3.817848341	4.763915945	2.880162922	3.156820407	3.321664931	2.505933553	4.780674148	2.686018915	4.336801966	2.511900075
Gene_10251_Predicted_mRNA_scaffold1006	20.47409131	23.21160757	16.73581683	17.59732756	16.984635	20.82164791	20.63699475	21.47538667	24.58422938	25.43178619	20.4242581	15.97423404	16.9834996	15.86761476	24.19080381	15.29355401	17.76119855	19.42321661	18.12285999	18.90090104	15.74415291	19.52233553	20.30170219	17.53990671	20.6843742	30.29882419	21.68862618	20.2608051	21.71683447	19.02307109	21.12672593	20.68420272	19.29630208	19.12180909	18.95175793	16.85857307	19.61641706	18.94515952	19.77951132	19.57690245	25.2040233	17.07426192	17.82866753	27.19330852	26.89864799	20.50808907	22.42849827	22.29791568	16.48241283
Gene_10252_Predicted_mRNA_scaffold1006	2.355346506	1.492362059	2.324807712	1.459869366	1.399280974	2.11901574	2.717527611	0.892073756	2.396831351	0.330821121	0.573801644	1.235792704	1.370269411	1.569019661	8.71690497	0.885550743	2.553873391	0.849020852	1.506093533	1.260638856	1.453086034	2.814611982	2.08561877	2.566714792	3.691151929	0.160304616	2.010009115	1.475631712	1.927668856	1.224656494	1.126223728	2.775668285	1.009975655	1.352811818	1.740427562	1.788376954	0.424226413	2.05034094	2.526329422	1.901095765	1.304704323	1.956625497	3.434949256	2.045512886	0.924576317	2.023454255	1.241833306	1.165158528	0.775658099
Gene_10253_Predicted_mRNA_scaffold1006	13.54068705	14.8409158	12.20182072	14.32421904	16.91477571	11.49165896	13.01884305	11.73546254	16.62127764	15.59401946	15.24701207	15.23890683	14.85316354	12.72264474	15.84538893	9.726214173	13.02727043	14.10007198	16.14238385	10.02922045	15.24028367	15.31060529	17.38754085	14.42157069	14.87223943	14.50687678	14.79163728	13.91146345	13.95565781	14.76432689	14.27977484	14.6295152	15.28664076	16.38294356	14.24566999	13.18436127	15.30001467	13.11219836	13.23159849	12.4776969	13.75322248	14.98252239	15.2324426	14.84949148	10.37959636	13.16242041	9.950178443	14.92407363	11.47782938
Gene_10254_Predicted_mRNA_scaffold1006	29.25043887	35.36085868	28.41741917	28.60713883	37.95024215	20.15797125	25.65472493	28.47542809	18.74499082	31.19511162	28.14782097	23.34263227	32.07747131	26.41268276	21.78161474	17.99998869	22.76025276	30.4269922	29.07276994	21.22143846	26.43579227	30.55693354	27.81752063	29.21587149	31.02121922	32.88855453	33.42650888	39.97784318	29.37413617	29.64748075	28.27143696	28.78846582	34.73415664	18.08798267	22.23771246	28.88228781	32.65691243	24.37220137	30.87150209	32.9091404	38.09247891	32.07371487	33.4459484	31.11605995	21.65748077	32.6537402	24.63788034	24.6096093	24.0336525
Gene_10255_Predicted_mRNA_scaffold1010	0.259881438	0.115263736	1.675877646	0	0.144099396	0	0.547540028	0	0	0	0.053181616	0.143171106	0.476252173	0	0.093942822	0.775156884	0.348088913	0	0.620396252	0.064910944	0.089784178	0.326083096	0	0.05947266	0.827677655	1.33717509	1.117761167	2.872083186	0.059553997	1.615259878	1.69620281	2.338700551	0.702056248	2.089709313	1.861245235	0.773509382	0.327654547	0.146178153	0.097561502	1.299468508	0.659584447	1.424859682	1.238071141	0.947920606	1.761455693	2.096031524	0.411059805	1.187893328	0.934573417
Gene_10256_Predicted_mRNA_scaffold1010	125.1494503	177.2120276	76.27117468	188.8532725	130.4923736	69.59646779	34.3086369	161.4289847	49.78710995	146.9709029	189.4565518	23.81358497	194.6141568	242.3708681	16.2041878	234.1874223	35.28988686	190.8729123	184.6777468	17.25172248	176.2815971	169.5416355	187.8351627	212.7054697	164.8122188	165.4031934	170.1777263	207.2614172	196.3298278	198.9345996	195.8939617	168.0499561	167.7243106	131.5533578	172.5349266	120.8777231	156.4024227	132.7607707	200.0515845	168.1670428	210.4195144	168.485078	153.888104	207.9056657	94.51847181	131.84133	148.897695	118.6060766	131.7220233
Gene_10257_Predicted_mRNA_scaffold1010	13.67113693	14.88183274	15.71889899	23.5452919	17.47989401	14.2837808	8.329778962	15.24987166	10.13855532	13.76863189	19.2044588	7.16472292	19.257165	25.61620611	4.475530988	17.81658693	10.11721124	19.19714904	21.70153038	7.484183351	21.54879572	17.57143992	21.57165916	24.42860852	16.81080984	18.43917427	19.93193617	25.6793821	18.54917165	18.4909982	17.29005707	16.08071558	24.09659205	17.51290832	22.77643176	13.86880678	21.01419304	16.56162373	22.38036201	22.06150112	19.98062256	18.66877926	23.03616234	19.01691228	19.32599939	25.83652389	14.21846658	17.42303508	28.72331887
Gene_10258_Predicted_mRNA_scaffold1010	22.80383929	17.72224344	14.21934094	16.24362977	20.70268599	21.17715079	21.69914916	16.18050438	16.77721898	26.50298628	19.13974576	15.63793264	18.89894265	18.56176611	2.805151716	22.99107743	26.09442451	14.62116166	17.18452155	12.78567521	16.90894858	14.6224434	23.22729563	18.75563414	15.98501331	9.865330411	16.67608859	18.14450284	20.57517867	10.7372775	17.63486061	16.00364174	16.51338662	18.71974325	17.98944929	7.98848697	17.7653778	18.32113255	14.18271464	14.31292565	17.98206249	14.8268452	13.21867649	19.78046577	10.58682156	16.73056765	22.13686038	29.48823135	12.44684939
Gene_10259_Predicted_mRNA_scaffold1010	38.76638247	64.91452695	57.17099521	60.26130961	47.67517474	40.76555325	24.76809246	53.04138762	21.36812321	63.22372183	62.17225298	30.88326388	63.99150082	54.98641272	17.46855149	48.66414828	27.77675723	63.24899091	56.02565446	15.66716229	65.2699775	41.92230282	58.28688276	56.8323259	62.2870493	49.64382833	65.03799989	76.23819086	54.31878697	79.8869495	57.28096253	54.28780963	59.11575467	45.3770901	85.90012139	35.67478502	67.62488818	34.41208489	69.16173951	59.72379676	53.13432455	49.31606579	79.66750649	54.97192068	42.03446285	75.0119994	27.60472364	41.15871035	92.30642005
Gene_1025_Predicted_mRNA_scaffold55	0.378684381	0.209944662	0.072678367	0.547662956	0.262466756	0.079493854	0.066487003	0	0.089915973	0.062052974	0.064577676	0.695402514	0	0.271666229	0.114073426	0.609051837	0.169071758	0.11943978	0.282501865	0.315281727	0.272559111	0.079191609	0.097801229	0.722168012	0.670024769	0	0.113106785	0	0.072315568	0.106020919	0.079218263	0.283985067	0	0.253750417	0.075336117	0.067090099	0.477439482	0	0.473870153	0.213956074	0.266974657	0.629158821	0.859069771	0.063947025	0.289041957	0.267913804	0.499144049	0.196696623	0.174590638
Gene_10260_Predicted_mRNA_scaffold1010	4.422662472	10.99623582	3.754694376	11.97323234	9.196063522	2.998386374	4.56393626	9.345283229	2.427087211	8.086521002	10.27410518	2.175433902	8.356413681	12.38361444	2.732504406	7.611311548	2.901441959	10.37664243	8.029528242	2.578466457	12.4243155	8.649519131	9.265988718	11.2570947	6.623500532	11.25547085	8.593086307	0	9.074871846	9.116082064	11.5412942	5.914159267	8.676228734	7.529851975	10.27541461	6.140446946	10.73953848	3.617260575	8.661522913	10.53702014	9.521042953	12.59650024	12.96367765	9.990871287	2.986484842	10.90749601	6.335134407	4.465521766	10.47092537
Gene_10261_Predicted_mRNA_scaffold1010	0.988331798	1.927224851	1.177348528	1.89265723	0.755877921	1.888708165	1.22065885	2.633182096	1.893564411	2.244998392	0.941509716	0.469380343	2.55024153	2.017051471	0.307987519	2.48152293	1.186842385	2.289580809	0.762728459	0.340492401	0.853625393	0.555905725	2.640541168	1.442841415	1.953724151	1.071612983	2.626248034	1.883200358	0.859079015	1.001862773	1.539949378	2.031842357	1.657196178	1.507224958	2.074684364	2.101188702	2.277306982	0.862629874	0.7676429	0.852050376	0.97308872	1.18906874	2.164780396	1.415737804	1.74806485	2.748699853	2.102321484	2.018037033	2.875407624
Gene_10262_Predicted_mRNA_scaffold1010	0.798601597	0.241499471	1.421233483	0.629977028	0	1.280185594	0.53536028	0.32996258	3.413203123	0.499657017	0.3714187	18.49819464	0.110870997	0.078124457	12.46577942	0.12738049	2.528283477	0	0.108320688	7.797378343	0.062704982	0	0	0.08307103	0.231218968	0.103764311	0	0	0	0	0.273374447	0.571669338	0.065375178	0.194592838	0	2.006518325	0.183066308	0.102090354	0.408819841	0	0.076775277	0.271395664	0.411745198	0	2.992366236	0	0.34449942	0	0.100415858
Gene_10263_Predicted_mRNA_scaffold1010	6.522362945	0.078609417	1.224580709	0.738219656	1.965504478	2.14306719	19.94063632	3.544353431	41.10761204	3.833683763	0.072539308	40.71676983	1.299208473	1.830955955	22.42402282	4.726788355	9.400852932	0.067082616	0.211553908	71.62725756	2.571763228	3.380288402	2.52675503	1.703525091	2.935259191	0.101327575	1.651668938	2.145297062	0	0	0.978833881	1.674733853	4.085756701	0	1.946355014	2.336205929	0	3.090480782	1.729950626	2.193049758	1.124585029	0.088340793	1.608304138	3.591545238	2.07793451	0	4.149049439	1.104734455	0.392231023
Gene_10264_Predicted_mRNA_scaffold1010	14.98264753	14.83399003	10.25055693	6.601529273	9.433930116	14.99254088	19.76326175	16.11230848	20.38664853	12.36467568	6.513304436	17.17818061	10.98589032	8.576502854	14.8261232	7.241626343	10.67519077	8.202526902	7.41284893	8.951636435	7.598948014	8.928853905	12.27014214	8.349706555	13.32344252	12.38982927	12.21949149	10.41774908	6.819358063	10.47592697	10.68575151	14.4378008	8.784696107	14.77334925	6.857093338	15.18383131	7.438507134	12.15356491	7.820042197	5.120771184	7.580077955	5.320324278	6.662801968	8.284976556	16.73321699	6.535757243	14.73473233	16.12912305	6.513976714
Gene_10265_Predicted_mRNA_scaffold1010	9.609959293	9.377973432	7.510190422	7.139058374	7.443347952	10.27533917	7.671551283	12.4640636	11.78665704	8.315493312	8.936778103	9.331532024	9.431933948	10.16760979	4.665109684	8.551873939	7.19211037	7.414079992	7.186305917	6.015122084	8.69824202	11.71098812	9.177761861	7.858033257	11.841196	12.91165984	8.445810248	9.763012204	9.954799164	8.729662624	9.863681622	11.79522581	8.881874966	8.709514934	11.41591371	10.60732029	8.542279185	8.134042427	7.916073249	9.667833856	8.261693805	7.983152938	10.03778216	6.934835193	11.22953746	7.508148008	10.8260915	9.552298702	7.745627038
Gene_10266_Predicted_mRNA_scaffold1010	12.91106499	10.92338945	11.42026643	10.9172932	11.48063544	12.50782403	8.294005583	13.57609235	9.450571358	10.90465255	11.13242032	8.137247334	11.56036992	12.91428268	6.102077007	11.84717386	11.32276084	11.92971655	12.59311795	6.785615677	12.80295573	11.71563026	11.79161679	13.30944868	10.94840473	13.36398952	12.30162896	13.36018795	11.21215105	12.86017919	13.09347829	12.49110436	12.27934799	11.01100066	11.49156884	12.8412453	11.70558094	11.42371359	12.74852165	11.72447351	9.650934623	11.58544321	11.81755183	12.25301353	16.06555596	12.5399655	13.4962591	14.71408168	12.45847525
Gene_10267_Predicted_mRNA_scaffold1010	5.606150764	14.72130409	8.46000557	18.98444571	17.28194518	8.48861132	0.724894054	13.01573344	1.297502558	11.68044978	22.79967175	0.836231236	15.45380656	27.22353623	0.182899851	14.78990673	3.60538439	21.90805818	23.61378902	0.303304544	22.54962227	13.81455588	15.21054974	22.69463409	13.42856903	16.63272336	18.71531839	30.19538183	20.91689425	24.22341072	18.72197519	12.56705314	22.39815675	13.48033731	30.48747423	11.38080466	26.63952276	15.99442155	25.52862937	27.16073747	21.01746803	20.52832757	25.02260675	19.5626453	21.94832837	26.76159555	11.46034737	18.71218559	28.24496134
Gene_10268_Predicted_mRNA_scaffold1010	25.93134397	31.4746883	22.53596558	32.28950328	36.62134368	24.20419145	21.11923815	26.04555669	17.62120752	35.30851873	36.55940945	17.19297006	33.09559182	30.81316726	19.07549487	39.73307451	23.39827424	33.52910486	38.54751475	20.30146669	34.53178063	32.56100902	34.33692068	33.41987172	24.53778027	39.87468495	34.67824796	44.74758824	34.86636104	37.24682861	30.9415717	26.19378529	30.97949212	34.68836655	32.36664408	22.27532804	39.71428802	29.07771741	32.23428941	35.50682275	31.86680035	32.13387624	26.13085046	34.99272921	22.76288095	42.86490188	29.50442712	31.41344802	36.85735876
Gene_10269_Predicted_mRNA_scaffold1010	6.420565308	5.357895053	7.562620617	4.308820033	5.680590382	5.615417736	8.957323115	4.671389912	8.614639315	5.105217556	5.149034637	7.703043347	4.240059881	4.653960817	8.588879957	5.211030708	6.972808337	4.862748161	4.89933595	5.717879236	5.003598783	5.460077607	4.24033551	4.85699232	6.886985613	4.254451432	5.035502386	5.672482715	4.465979264	4.820943835	5.361389302	6.186354135	4.11083164	5.169938787	4.540985749	7.633834852	4.291501905	7.658356398	4.610194368	5.486664648	4.615936736	5.62197684	4.935905548	5.747928055	6.259835133	5.765428059	5.405027499	5.491271075	5.852646161
Gene_1026_Predicted_mRNA_scaffold55	1.179120876	0.991837335	2.153759383	0.529223126	0.450896875	1.075442107	0.299825791	1.108763149	0.57925666	0.75953955	0.748840126	0.335994144	1.117669242	1.487608902	0	1.391106461	0.599056721	0.769454925	1.273953415	0.050777697	1.088645751	1.683554945	1.134099096	0.465235061	1.726573365	0.232450689	0.510059552	0.909393236	0.698807004	1.161113495	1.071713741	1.006218694	0.805486757	0.708374713	0.727995471	1.772052077	1.486617587	0.857627718	1.373744786	1.033760829	1.031942446	1.722595896	0.784025704	0.865114971	3.091029614	1.337614541	1.286234273	0.802533994	1.012272994
Gene_10270_Predicted_mRNA_scaffold1010	18.08050001	8.476114477	8.649659194	7.959904234	3.870060284	10.8003705	2.800993756	18.20227979	2.935715269	4.966970562	17.13950776	4.11978141	9.339203172	12.73242292	1.321577272	3.090671391	4.896876502	20.5046325	19.04218074	2.573450941	11.76955251	9.174602178	8.034415795	15.51614414	16.58342037	17.57615106	11.85296843	15.04223769	5.864593532	14.79526783	23.19452602	14.88003589	2.454148184	9.175677143	22.05786203	17.94764796	20.36520302	17.94692219	15.22210049	15.68935964	13.28578562	11.76180669	7.313652404	19.39671668	57.96198147	28.71077386	20.5024563	46.33546848	12.04419124
Gene_10271_Predicted_mRNA_scaffold1005	26.65028157	71.99123091	31.77486475	48.29664593	52.5176974	27.03361911	13.32640667	54.63128092	10.86441625	33.09250591	54.45341548	8.532336036	51.40124726	52.21210322	2.174767886	41.06765861	19.12195508	63.46578534	48.71475004	1.522989043	60.24828621	42.5384765	52.48440602	59.48090804	41.86000792	72.90341673	56.15223894	69.03419757	49.66937014	80.82267755	70.86009634	45.8732754	53.56016946	44.67206989	59.50755221	49.3124878	59.30785535	40.74532317	59.97339363	62.86611397	54.74945636	61.65509355	58.3737524	65.55276118	59.15573175	60.65367702	33.79465091	46.21558418	62.29704287
Gene_10272_Predicted_mRNA_scaffold1005	0	0.236987682	0	0	0	0	0	0.121424283	0	0	0.218687824	0.147183276	0.489598473	0.114997357	0	0.37500215	0	0	0	0	0.553801521	0.268176894	0	0	0	0	0	0.281197076	0	0.179516246	0.402400735	0.120211968	0	0	0	0.227195971	0.404203927	0.150274591	0	0.543410559	0.452045585	0.266325342	0.606079214	0.108276084	0	0.226817881	0	0.111016579	0.44342932
Gene_10273_Predicted_mRNA_scaffold1005	12.99560437	11.97515643	18.65494761	8.007002862	11.31050437	12.40703095	24.09835322	7.517863646	28.91273514	12.2228605	6.800277898	24.84540483	9.016872129	7.8542912	39.14745868	7.18400925	22.09592015	6.794079026	8.012625917	19.15691539	9.609885117	10.79626144	8.781605159	8.962690571	12.50482426	7.124299495	11.69789089	8.314658981	10.67474915	7.775214691	8.416470076	9.044842975	7.988568292	10.29867852	8.181095046	11.57499277	8.529000809	13.10084287	8.632315212	8.084289074	8.001040249	8.392520069	6.226086474	8.327149121	10.08233267	6.171452617	11.77947252	9.154367136	7.592047452
Gene_10274_Predicted_mRNA_scaffold1005	6.765608318	2.224364839	10.14624729	5.597698158	3.653256069	7.926944149	7.251486957	3.620183912	10.81549545	3.635320617	4.266193419	12.73111362	3.664280431	3.555553448	5.047718145	2.864124728	9.220009799	5.992349535	2.99310879	3.831648611	3.567239439	3.997757508	4.998163115	4.635832487	5.219791221	5.397096127	5.81560455	7.141672957	4.416824464	5.054814938	4.492819495	3.318555138	2.833634194	3.479218524	3.615315618	3.470473961	4.364173567	3.263455048	4.356158142	3.316957994	4.575673142	3.038884923	5.577113291	4.782487601	11.7091807	4.424795732	6.78163878	7.028398173	3.699577521
Gene_10275_Predicted_mRNA_scaffold1005	8.239837782	9.483373678	4.203766984	7.512022616	8.988268952	7.094025438	4.944412563	5.491011164	2.798526791	11.72467727	6.758964858	3.136402152	11.9197494	6.154400277	2.136523019	5.017318235	5.541562128	3.750317397	4.487044173	0.62958009	4.519302096	4.754992518	3.340259237	4.49532261	3.709378006	4.745524317	6.324102096	3.796565314	6.453435737	4.643044702	4.822050647	6.668130167	7.81117304	3.401359551	7.137988604	5.469710295	4.602571593	4.082291475	3.458751869	3.204336138	7.904832641	6.779986328	5.659046544	4.526553373	3.057076395	1.789455946	2.419651076	5.977475705	4.520255508
Gene_10276_Predicted_mRNA_scaffold1005	1.02289334	1.228711428	6.159448878	1.368384219	1.211155421	7.542283356	3.95104884	1.307525248	8.409682268	1.026648211	1.569921299	10.18447662	1.464475433	4.058933169	4.776053049	1.794716173	4.509839953	2.15757424	2.416443401	4.045250018	2.852892248	1.25672425	1.320891888	0.975351621	0.656072488	8.284542556	1.966793919	2.32707121	1.68478258	1.771983742	3.236485439	0.527376974	1.285699009	0.91389954	1.678843202	0.747541567	2.65989961	0.659263472	2.320012519	1.661557699	0.743681464	1.407372768	2.102952267	1.943237241	3.357239337	1.221214156	1.314569257	0.553450301	1.237950326
Gene_10277_Predicted_mRNA_scaffold1005	4.93881224	5.033046904	16.50285751	3.071746144	2.61184413	26.10480446	53.7417225	5.189955163	7.727530341	5.613618175	5.783595013	6.40890958	4.664881908	1.628177703	5.263018879	3.280825549	10.9742093	1.350638964	2.087115169	2.067840673	11.78606594	2.399961305	3.317843099	1.633272021	6.182602072	0.530432689	2.865015357	7.211408688	4.088764385	3.644646615	7.883122352	5.940972074	4.13883089	9.45002011	2.726110699	4.946480602	4.175181309	5.459621556	2.036260003	1.83877458	3.954864534	3.165997589	1.424787637	3.904850248	2.902445905	3.665816652	4.2445731	8.778445747	1.303032258
Gene_10278_Predicted_mRNA_scaffold1005	48.20868543	32.46359894	53.6125815	34.44360511	42.85037749	54.39353756	59.72793333	39.41350926	71.21737847	44.47227068	28.70713824	53.70952548	30.03974907	22.83328212	89.15412416	27.23907178	67.34779986	22.18545709	20.42991959	42.34274015	26.36454186	38.57067547	27.04268987	33.25446532	42.44050145	25.26224916	34.53481509	29.46680978	28.85535383	22.32976241	26.5249151	30.64129426	27.5724313	41.40429241	23.43865417	39.71657431	25.09307962	43.79508926	27.15494235	25.42157038	36.05514296	34.36033194	25.28748968	29.59453741	30.2908011	24.88195386	40.14658724	31.79106827	23.35257559
Gene_10279_Predicted_mRNA_scaffold1005	33.06595961	31.59769654	13.83929915	52.51835686	25.24439673	41.7565583	17.38231765	25.56376708	12.06228419	35.91646931	54.81482864	12.85403539	45.40389333	69.27659345	17.14251538	63.8668112	25.72649627	35.85692145	62.54914369	33.31696777	46.51386589	44.45068083	24.76376214	36.15009901	22.0687656	33.4253809	27.7078495	0	54.51020435	42.72288139	17.85692346	30.27767984	55.78730023	30.73246677	53.73703136	10.31222549	27.41048654	46.74096693	41.17416121	42.90669735	43.28005478	36.69654377	39.27458517	41.137469	12.47548626	21.00376963	22.1945759	40.13159766	35.82103154
Gene_1027_Predicted_mRNA_scaffold55	1.457427052	0.23085869	0.77920399	0.316165195	0.28861287	0.327797933	1.919143531	0.354851999	3.262812947	0.20470349	0.266290131	2.724159419	1.430809332	0.224046574	3.574956282	0.502292751	2.091534243	0.147755245	0.155321906	3.835248192	0.584435657	0.065310321	0.322631639	0.297790545	0.331546739	0.07439424	0.419762679	0.342405922	0	0.043718396	0.457326122	0.058551519	0.093741993	0.279028236	0.062130648	0.110660107	0.131250126	0.951523166	0	0.176452279	0	0.583734639	0.059040475	0.15821376	0.238376557	0	0	0.324436383	0.071993553
Gene_10280_Predicted_mRNA_scaffold1005	0	0	0	0	0	0	0	0	0	0	0	0	0	0	0	0	0	0.051703193	0	0	0	0	0	0	0	0	0	0	0	0	0	0	0	0	0	0	0	0	0	0	0	0	0	0	0	0	0	0	0
Gene_10281_Predicted_mRNA_scaffold1000	4.923999574	5.866811409	6.923744531	10.05024672	10.45782987	4.065519017	7.574035877	6.026284613	8.006857157	7.093812779	9.713728045	7.479039465	7.616318389	8.595027795	10.20379224	6.418472336	7.985539125	10.13285028	9.556367528	7.319173859	7.31406946	8.846604758	7.316365707	6.981159314	7.24305671	9.461949154	8.223163602	8.709887823	8.0204585	9.781189153	6.005641154	6.236657375	8.423415756	6.836484261	9.095822655	5.960798276	7.963608266	5.998539528	9.337576591	7.638127179	7.094604317	9.227168083	7.954249679	8.079847369	6.66654773	8.986766958	6.066536082	5.588649088	9.489263503
Gene_10282_Predicted_mRNA_scaffold1000	2.931025279	13.64980022	4.950282753	8.511757576	12.89324291	3.691704875	12.55650451	2.664260964	10.57846386	5.76349633	3.038982257	19.91499272	9.250611931	8.410809899	18.01178791	5.862594294	17.06439243	7.50666778	9.154441944	13.17755179	1.822705977	12.70021546	5.450282062	4.605827099	6.306183496	3.463063905	5.847999012	0.976909581	4.074791132	2.330515921	0.09810417	2.417855599	1.935514295	11.36520834	4.338287572	5.899007363	4.828645408	4.066654149	3.080922774	1.672584875	1.818422854	3.554883078	3.501921777	4.117995257	5.655618812	1.119775656	3.585221939	6.008547817	2.648617202
Gene_10283_Predicted_mRNA_scaffold1000	3.389079155	5.280764661	5.997772422	4.426713024	6.725489866	4.201236491	4.415771484	3.445436446	7.191595503	5.103375938	3.723184436	2.653212252	4.086013847	4.606688789	3.256175682	4.772691693	4.109334437	2.81862591	2.794417756	1.715266097	2.942564803	1.432389436	3.123379267	4.286072485	4.071282949	0.866797289	2.685158411	3.637493927	2.023340457	3.580646416	3.089629275	3.089998027	3.212428721	2.151443709	3.236300101	3.905958502	3.598230925	1.454800105	3.28116	3.333306057	1.886305431	4.511991883	4.309518643	3.451879929	2.630381432	2.915129074	2.426366011	2.168020971	2.442463715
Gene_10284_Predicted_mRNA_scaffold1000	0.504265184	0.941700503	0.550119334	1.013316895	0.9197553	0.534850957	0.111834549	1.14592499	0.264675736	0.887198424	1.086229633	0.182766045	1.013271566	0.828233709	0.047969338	0.675209915	0.391032629	1.155197053	0.989963799	0	0.389689642	1.498548907	0.904786751	1.336195994	1.155191421	1.934577245	0.665879943	0.907864844	0.456144352	1.025412577	1.165930334	0.447822605	1.075457593	0.604663386	1.235512313	1.072065384	1.438847534	0.485172252	1.594147796	0.877219903	0.673597597	1.256704414	0.993437094	0.457139245	0.850820941	0.788628325	0.629689416	0.909847967	0.807593619
Gene_10285_Predicted_mRNA_scaffold1000	16.50652222	14.11227547	14.83117987	10.06399632	10.47727009	17.67184597	18.8987314	13.49884235	26.91980728	14.73423324	11.66695609	14.62752924	13.10145555	11.14833187	15.34889409	9.202896742	23.7381613	6.987370352	7.161569054	17.52214111	11.64925484	16.51458394	9.356317539	9.41875074	22.61912032	7.17074839	13.17538079	0	11.89530397	7.807665204	13.13978322	17.90834008	9.152995199	9.54718194	10.4737075	19.87821727	10.1043712	14.17121829	11.12955646	8.448763635	13.45933207	12.58459089	11.25846644	12.98339297	28.56677217	8.435911804	10.27171422	16.06465813	8.171009344
Gene_10286_Predicted_mRNA_scaffold1000	0.128923389	0.571806578	0.296920874	0.783099558	0.357428038	0	0	0.732434731	0.183671774	0	0	0	0.196884795	0	0.233018315	0	0.172681831	0	0	0.161006861	0	0.808825329	0	0	0	0	0.346565629	0	0	0.10828471	0.64727805	0	0.116093287	0	0	0	0	0	0	0	0.272675184	0	0	0.130624884	0	0	0	0.267862067	0
Gene_10287_Predicted_mRNA_scaffold1000	0	0	0	0.046434053	0	0.067399516	0.056371551	0.304009098	0	0	0	0.07370034	0.245160831	0	0	0	0	0	0	0	0	0.13428651	0	0	0	0	0	0.070403108	0.061313347	0.044945353	0	0	0.144559292	0	0	0	0	0	0	0	0.056589163	0.133359366	0	0.108436019	0.098026637	0	0.084640675	0.945034782	0
Gene_10288_Predicted_mRNA_scaffold1000	36.01231299	28.7179984	45.27900052	48.86909993	45.18559091	28.99690293	20.68254205	31.35342652	39.81041381	37.46940102	44.71776363	33.89312868	53.2710036	48.65054092	24.69405976	46.88174152	29.57525689	49.16662736	63.76292893	26.03063776	28.64165261	43.93740946	47.30254079	62.50179179	25.23988775	37.82474886	49.66848917	0	42.80340754	49.222435	43.7158957	31.94800378	51.92429553	43.64896488	54.92847429	26.87389314	45.20032175	32.26017278	67.64698715	63.66193885	40.35866001	51.50963435	62.50768954	37.76833777	30.98958947	47.8358406	25.52415895	39.14335802	48.65673886
Gene_10289_Predicted_mRNA_scaffold1000	7.671536248	5.156258123	8.128636856	5.231254667	5.018003937	6.541042718	7.480171162	7.261237447	11.04833014	6.009408461	6.581562196	4.621339904	5.932194877	5.468561843	6.215642667	5.911688392	6.899973074	6.020600356	4.902489444	5.285876272	4.677835023	5.974614282	6.623496121	7.360118785	10.55343086	3.920193321	6.0382157	6.576088641	5.136795466	5.519607118	4.631010761	9.021164368	4.32538959	4.720745964	5.268258691	5.564816919	5.055500621	7.048236401	6.167596693	5.368842028	5.315227385	6.419136739	5.748481992	7.067448793	8.646198049	5.31914954	8.346409787	8.93858395	4.294379493
Gene_1028_Predicted_mRNA_scaffold55	1.968663769	1.372736211	1.939799874	0.792500513	0.506406448	3.757721245	2.864938011	2.882551253	4.452780022	2.653920546	1.993550856	0.55904908	1.270761752	1.637987558	1.614027144	0.783407853	1.549492931	1.267466844	0.96899986	0.456231205	0.999169635	0.636638425	0.283048262	0.441230495	1.960676401	0.609157541	1.054776212	0.854461029	0.627869285	0.545488021	0.484008055	0.981697398	1.242750997	0.081598173	0.872126339	0.819814705	1.279412992	1.541135388	0.685717986	0.722416391	1.051670758	0.733401802	1.081978725	1.192674709	1.208308731	1.895358831	2.279228749	0.442760241	0.982500259
Gene_10290_Predicted_mRNA_scaffold1000	0	0	0	0	0	0	0	0	0	0	0	0	0	0	0	0	0	0	0	0	0	0	0	0	0	0	0	0	0	0	0	0	0	0	0	0	0	0	0	0	0	0	0	0	0	0	0	0	0
Gene_10291_Predicted_mRNA_scaffold1000	13.17194689	23.4953165	16.97627308	10.7725108	14.31525723	8.586065917	14.59594847	42.54822042	17.76539709	20.34299653	13.89325644	1.781060239	11.79280688	13.83627552	10.18400547	9.173019194	7.250083206	17.3755949	6.918438494	2.67627722	24.157438	14.69612114	7.729339323	15.64243166	36.4393705	9.92793218	16.81847709	7.072873611	6.498370608	22.79384873	11.59390184	17.31070727	10.39718691	8.863450723	9.460080256	25.64696099	7.336888729	11.19656821	12.65687605	4.109871423	7.853629297	10.79636216	21.54143371	12.11041216	16.37949626	5.450222016	12.50644741	9.979603587	6.158037062
Gene_10292_Predicted_mRNA_scaffold1013	21.94748071	22.91515604	16.89955342	28.37890899	23.97332864	16.96571641	17.36510527	21.17006799	14.73471704	26.06089397	24.57679274	18.08471446	19.07448155	18.85346678	17.16119912	21.93133675	24.29964713	20.42848808	15.88111973	16.84552071	22.56834795	22.59798245	20.37662915	24.89733369	29.83955132	20.14052857	13.82531933	20.67127519	19.29753906	19.76317034	24.78102164	24.2646263	19.88207718	22.29352897	22.32981302	20.34626758	24.70205177	14.62328846	23.97516837	23.2784876	16.57547492	17.67656551	17.09502682	26.26463601	18.44595728	17.07361869	26.46070844	20.41232924	20.42864812
Gene_10293_Predicted_mRNA_scaffold1013	28.18522255	32.13552967	18.80866195	29.2969193	43.67813619	29.63563662	27.46201121	27.86624702	24.56436401	35.22672724	40.03554072	27.93098538	35.30509733	27.6773741	30.80398032	34.65377473	34.11658907	37.76603759	35.96038399	35.23040359	34.20371446	34.24038346	42.84614692	25.02815942	26.08896854	42.18782302	30.0855885	32.6597358	37.8432089	34.85104335	27.59528722	29.73065038	38.21619463	29.03044285	36.97196296	18.26234006	31.56443749	37.16569502	24.32590446	30.42837698	42.73438567	33.75577607	28.2844048	28.56981671	17.67427006	40.00459457	34.0462897	27.3012659	33.45666602
Gene_10294_Predicted_mRNA_scaffold1013	17.60640129	23.77245809	25.64061134	22.32956515	19.06641288	22.0929006	20.15066579	23.21814299	23.85170419	19.85061134	21.00432466	11.72328531	21.09107946	18.84501287	9.322485089	18.61884217	21.02772985	22.87355423	17.74633343	6.899077169	21.08165557	21.9735356	23.93431437	21.2637277	24.14685165	22.03535778	21.66074125	21.90318113	24.18854478	22.22917175	20.77811221	26.97062741	20.06739907	17.87922627	22.10368696	18.33605824	21.35687344	18.72052735	20.84451082	24.02629331	19.49323491	20.5340568	22.45363167	21.90341493	27.53694332	20.29961214	21.69619704	19.14915076	24.1441285
Gene_10295_Predicted_mRNA_scaffold1013	0.068224995	0.264770136	0.117845714	0.029600616	0	0	0	0.038759729	0	0	0.06980713	0	0	0.110124587	0.061655505	0.029926019	0.045690767	0	0.101792888	0	0	0	0.052860551	0.078064866	0	0.097511094	0.030566523	0.044880324	0.039085815	0.057303208	0.042816651	0.153490987	0.061435431	0.045716491	0	0.072523008	0.043008516	0.047969008	0.128060955	0.043365391	0.036074259	0.085013456	0	0	0.09373451	0.036201159	0.107912875	0.106312487	0.047182216
Gene_10296_Predicted_mRNA_scaffold1013	35.06291399	29.02140487	22.819956	8.117911317	13.2777383	27.52680727	11.87946247	27.91971346	14.73831909	20.92450235	15.03357234	13.51298603	13.42730043	17.55485631	18.03148533	22.45047864	16.30018414	24.36184368	21.76270861	15.61020387	3.235429245	24.18311901	25.80569124	2.776081161	0.494522433	17.53224918	11.88724129	20.96503854	17.57994751	9.601979184	21.31656718	25.21746314	20.09940836	24.35999467	15.63834899	14.38053726	21.27749831	26.6929218	16.2486813	15.2814386	17.59036156	32.69873055	17.34831531	15.75203829	18.19544286	26.32387689	27.8142907	27.35138636	20.64434912
Gene_10297_Predicted_mRNA_scaffold1013	65.67936935	67.79724302	51.0927826	21.47879595	29.76760978	60.21989174	32.23466419	66.36963392	35.88691591	58.28955044	27.84262132	25.13570672	32.54389852	45.27565609	52.54053395	48.12753839	33.66644561	54.08153979	53.39981201	33.16449913	2.5956836	67.25840095	60.62555075	2.563424132	0.870122663	47.3268551	31.13967968	64.70077507	36.25005998	26.29750541	63.50891113	68.16562521	50.13881707	62.53767682	39.72088228	40.65882648	56.42211294	59.08783329	40.1027805	27.50739334	31.60790683	65.63654323	28.0145719	32.71946466	35.58433465	55.26197012	64.30240153	66.41403609	45.42174272
Gene_10298_Predicted_mRNA_scaffold1013	4.262055582	3.492992355	4.374457024	2.974748302	3.018255821	5.309823498	5.417075361	4.368945073	4.685978975	4.144853026	2.133045243	4.147293449	3.678875485	3.539477462	4.270313911	3.33257985	2.916379716	2.06025984	1.382404692	2.082794632	2.040638214	1.627579972	1.65111486	2.01431313	3.836106002	2.582298271	3.902039435	2.316100209	1.698583572	8.910502347	2.442191671	4.273212636	1.168058801	3.725133993	2.82019115	2.856219425	2.277911392	4.69041205	2.086967783	2.021980659	3.576333787	2.193608088	5.307300823	2.487719174	3.224850728	1.917365221	4.250000943	4.716359084	0.897065453
Gene_10299_Predicted_mRNA_scaffold1013	50.58390224	75.78246514	24.89931793	44.58502219	74.28054177	49.77523574	50.25593015	59.92132242	30.96706106	86.57308317	59.95417303	11.73248352	52.11579909	40.56574467	24.37657859	40.08092624	38.74955612	36.95299582	29.9911513	16.52013193	50.03683769	58.19664633	59.39390374	42.94473187	76.17163181	37.07332794	51.03898418	51.78915002	64.5051974	40.14757738	43.62644811	69.74389257	32.19346457	67.08349013	33.69242078	67.2929799	45.80554393	38.92051804	32.44588936	46.64616835	60.57494787	56.33739745	41.7731267	53.3174947	37.13541698	43.99278615	62.44252124	77.84990059	25.99864113
Gene_1029_Predicted_mRNA_scaffold55	0	0.034480182	0	0	0	0.078333858	0.131033613	0.070665806	0.044301947	0	0	0.128485314	0	0	0.112408835	0	0.041651154	0.029424221	0	0.038835131	0	0	0	0	0.033012379	0.044444971	0	0	0	0.026118458	0	0.06996027	0	0	0.037118396	0	0	0	0	0.013177123	0	0.038748623	0	0	0.028482418	0	0	0	0
Gene_102_Predicted_mRNA_scaffold15	139.7671886	176.7285175	193.4528479	272.2126762	288.9023934	189.8589082	59.11135049	250.7426763	54.05396568	260.3027664	364.7512848	69.72726427	235.3187363	388.8572128	52.3274358	332.9865307	68.67797907	348.6315309	366.201038	77.16511981	315.694528	211.7455384	298.2805838	268.0242665	153.8781279	526.0597409	226.9243225	428.5651889	272.7992642	431.7832904	245.0476609	164.2072727	337.3363293	154.1274516	409.5573913	154.0793622	331.4442453	179.8274881	336.9986639	322.6527339	221.6067919	251.1061505	354.3605595	257.1707274	319.9569854	341.4020531	174.0141073	194.8214895	439.5340431
Gene_10300_Predicted_mRNA_scaffold1013	1.884666197	2.476726757	2.384615975	1.150830867	2.096474991	1.230852816	2.156963079	2.617289889	3.513710632	1.532712454	1.975985649	4.069801903	2.096437394	1.452201686	4.415674629	1.530897506	1.651734428	1.298955554	2.187076093	1.71440767	2.733083422	3.065432414	0.865324165	1.411033736	1.556161572	1.429974831	2.251674951	3.275485395	1.732879796	1.3875326	1.197381248	2.146212127	1.948532993	2.182764234	1.194249217	6.010187059	1.320087971	1.799530992	4.67311449	1.853598896	1.870022872	2.435414395	2.428053762	1.532346501	2.003281676	1.92598536	2.318567387	0.749308435	2.381474615
Gene_10301_Predicted_mRNA_scaffold1013	16.03268835	14.60954145	15.11581581	11.81782943	15.17483699	12.70242617	15.38475811	15.93625613	17.92903716	12.5185021	14.16178345	14.8226866	16.34163878	14.88074394	15.46815497	11.47242727	14.72860973	12.32746821	12.80566293	11.21077308	15.13438661	16.25414502	11.75423169	13.82217793	18.45843082	13.67498633	14.48747206	14.19194567	13.81286342	13.16616201	15.1467904	17.78565075	13.15089918	14.20881581	14.66908399	18.23386672	13.69319804	16.77901113	13.91441907	12.90410753	17.61883007	15.83504216	15.71335556	15.33350543	13.72621153	11.35596642	14.19883282	14.77497846	13.67652382
Gene_10302_Predicted_mRNA_scaffold1013	9.189278464	11.73076033	11.08499171	14.24724363	13.38062431	9.606204686	9.038733141	9.403059185	10.14880534	8.644233356	12.61327587	10.35834579	10.89911338	11.69808088	11.43953	10.69835493	9.32873197	13.75679099	14.00690228	7.838138813	13.18608304	13.30783728	10.97725852	12.93873797	10.51449102	10.03017077	13.13415331	15.03402281	12.68334712	13.72374141	11.78331128	10.51564733	12.9248829	11.81831436	14.05079153	11.59795573	14.50716852	11.09725128	14.16674311	16.34447281	12.3222075	13.72743603	15.30443054	12.59742369	12.15218594	13.51779856	9.403684154	11.96714905	15.95162426
Gene_10303_Predicted_mRNA_scaffold1013	0	0	0	0	0	0	0	0	0	0	0	0	0	0.028269836	0	0	0	0	0	0	0	0	0	0.030059785	0	0.037547782	0	0.069126765	0	0	0	0	0	0	0	0.027925828	0	0	0	0.011132232	0	0	0	0	0.024062376	0	0	0	0
Gene_10304_Predicted_mRNA_scaffold1013	13.97539199	16.08049498	15.69059156	16.05302525	16.00167536	14.00697283	11.69864779	17.26680589	13.2486562	15.41822443	15.51157274	12.75049861	15.90722507	15.1342783	10.98848183	14.88352581	12.70756189	18.98146208	17.59688462	12.16775371	17.38020953	16.74315037	16.03593576	15.41777732	13.24085536	15.2232348	17.156696	20.52896627	15.26546014	15.73121652	15.98241581	16.26082457	15.54512861	14.19040659	15.47327002	15.86542651	15.59346785	14.58137608	16.43685043	17.69761459	16.41263432	16.73809885	18.56902039	16.91989275	15.92182334	17.88259032	14.44512237	13.71587291	18.94730944
Gene_10305_Predicted_mRNA_scaffold1013	6.491963062	2.699384492	4.004868752	3.621410344	3.213992922	2.628257602	5.556611413	4.544376641	5.450202747	3.533346006	3.261947587	5.189093563	4.691528411	3.11872831	4.295366419	3.101867785	3.959525305	3.126264582	2.940430076	6.587370292	4.305474545	4.363774418	3.233543341	4.907969357	4.615130606	3.645198724	3.635704488	3.584250403	2.988657795	3.50530602	5.602062068	4.36859908	5.010772018	2.408125287	3.528623166	6.099939185	4.604044416	5.216572051	4.243222896	3.217642605	3.984329784	3.466916766	4.470828175	7.576034258	4.990575312	2.891111439	3.942359495	2.89033885	2.405160633
Gene_10306_Predicted_mRNA_scaffold1015	0.578421829	2.059104317	2.06834083	2.03408465	1.350417194	1.035290547	1.090386855	2.144618132	1.127652083	1.07753165	1.339416981	0.209643405	2.650003165	4.52084566	0	1.735960584	0.611641947	2.880606463	2.816155844	0	1.76169383	1.833518663	2.500259645	2.577714998	1.486666722	2.39311891	2.618754733	3.68486319	1.604554838	3.733183641	3.744693896	1.883489193	4.441007238	1.631963463	3.670198342	1.618055339	2.571620113	1.498326072	2.285726619	2.838064392	2.221386192	2.314009134	3.349529883	2.405912775	1.812463097	2.455351213	1.348276161	1.518035111	2.863286468
Gene_10307_Predicted_mRNA_scaffold1015	0.785419457	0.653161172	0.113055238	0.425960077	0.136093874	0.247314213	0.310272682	0.11155239	0.559477165	0.289580547	0.30136249	0.405651467	0	0.105647978	0.887237759	0.258385628	0.263000512	0.092897607	0.439447345	0	0.254388504	1.724617261	0.608540978	0.337011739	1.042260751	1.122566742	0.175943887	0.258335525	0.224981767	0.164921429	0	0.552193186	0	0.39472287	0.937516118	0.313087131	0.866464246	0	0	0.873653969	0.207646956	0.122336437	0.222721793	0.1989463	0.089924165	0.312566104	0.31057852	0.203981683	0.135792719
Gene_10308_Predicted_mRNA_scaffold1015	2.644341054	3.727922498	4.698099423	3.081303697	4.24161605	2.878605914	3.143816115	5.880404556	2.610188497	3.825543226	4.290408833	1.768961871	4.672883031	6.056967131	1.024162878	5.070447477	2.327513393	5.522564142	3.719951562	0.684069295	5.72612871	4.123744073	3.687891585	6.094676318	4.812440673	3.266519973	4.7389266	4.522757342	2.791803206	5.980895399	4.954899975	3.059576341	4.167071088	3.34135585	6.200107411	2.89124049	4.524639376	5.524589144	5.176253166	4.338076528	5.413057329	4.424777546	7.11293049	5.817778973	4.480783277	4.830759663	2.778447094	4.15982249	6.766343021
Gene_10309_Predicted_mRNA_scaffold1015	6.033889481	7.867959462	5.753163389	7.518635224	7.36049345	6.262272675	4.830827839	5.566991921	5.260893118	6.146014321	5.334176298	3.224402165	6.966258891	7.16829625	2.006658724	6.076796168	4.946109226	6.805600691	6.770006935	1.959220725	9.193068354	7.237828155	7.928871359	8.14688271	8.071097828	8.037551697	6.790777632	8.637115236	8.794074124	5.959915438	9.330549747	8.932285798	6.454895041	6.727908002	8.758061966	6.927130987	8.155171046	6.550310248	9.060675141	7.711470101	8.780104583	7.879575012	9.280643488	7.8008554	8.710003051	7.146123255	7.673317193	7.095667946	7.01037826
Gene_1030_Predicted_mRNA_scaffold55	22.77155411	6.197566436	12.68208438	15.98737701	9.182836919	15.12291081	17.09726589	19.52294312	19.11110054	17.66673003	9.955294585	12.83017639	2.971722848	11.27197518	12.27247548	14.16543836	14.5848061	8.814655776	7.907038859	12.87484461	13.94630459	10.02629122	12.95983641	9.711715426	19.82308479	17.8709418	13.31855011	9.096805735	10.95841191	10.84975673	9.509994049	9.920166355	7.30737586	11.70770589	10.72424688	14.12756478	13.20661267	7.510466457	9.558908723	7.263380798	11.25244785	8.873656009	9.251608723	11.95553579	18.05101709	6.502803845	10.80547038	12.55921048	8.246265027
Gene_10310_Predicted_mRNA_scaffold1015	0.706016515	0.831766145	1.067070694	0.53605597	2.691376533	0.889246719	0.371873714	1.203298374	2.325987128	1.99567203	0.586941073	0.850830482	1.954219485	3.798694653	1.674836881	3.56137852	0.236412153	0.79330709	0.460857691	0.165321295	1.372024718	1.93783121	0.752152202	0.908823374	2.014318068	0	0.197695781	0.464437557	0.20223696	1.297174333	3.876966884	1.439468765	1.907267059	0	0.263355243	4.972021937	0.834501409	0.248200178	0.579783884	0.317872011	0.373309265	2.089405024	1.301335492	0.26825037	0.323332684	0.093655617	0.348975255	0.045839976	0.48825835
Gene_10311_Predicted_mRNA_scaffold1015	8.388240264	0.033699171	0.069995609	0	0	0.038279759	0	0	0.346387708	0	0	0	0	0.032704785	0	0	0	0.028757732	0.045345657	0	0	0.038134214	0	0	5.291396947	0	0	0	0	0.025526849	0	0	0.136838145	0	0.036277627	0	0	0	0	0.025757296	6.010177382	0	0	0	0	0	0	0.031572668	0.042036504
Gene_10312_Predicted_mRNA_scaffold1015	3.147664902	2.53633093	2.611557695	1.883097549	2.737227512	2.339341535	2.800993756	1.910417454	2.95242712	1.326319539	1.600327522	3.419687837	2.627397312	2.314220954	2.791566964	1.732285297	3.508991718	1.812932141	2.187750544	3.515910204	2.110751885	2.526695252	2.060106614	1.812006452	2.345339802	1.089777252	1.734324379	1.954873571	1.948890899	1.757040685	3.484577544	1.869351243	2.30626551	1.938892372	2.216987826	3.595348653	3.0565059	2.061916612	2.605518647	1.748048836	2.439655624	2.460527083	1.59667366	2.41666609	3.581437313	1.493839946	1.515264493	3.79798922	1.568394908
Gene_10313_Predicted_mRNA_scaffold1015	0	1.057089792	0.137228233	0	1.321543142	0	0.502151841	0	0	0	0	0.164128718	0	0	0	0.940897665	0	0	0	0	0	0.149526262	0	0	0	0	0.106781734	0	0	0	0.299153178	0	0	0	0	0	0	0.167575942	0.89474167	0	0.882158037	0	0	0	0	0.758795346	0	0	0
Gene_10314_Predicted_mRNA_scaffold1015	0	0	0.083102356	0	0	0	0	0.327990692	0.102812288	0	0	0.09939269	0.330625264	0.077657577	0.391303665	0	0	0.273141171	0.107673353	0.180250708	1.121944516	0.543298608	0.111828496	0	0	0	0.064664636	0	0.165375044	0	0	0	0	0.483574831	0	0	0	0	0.270917797	0.06116075	0.381582304	0	0	0	0	0	0.114146886	0.22490809	0
Gene_10315_Predicted_mRNA_scaffold1015	4.604882297	1.515826871	3.76989259	1.217475962	2.293999417	1.721866878	2.387589886	1.226300851	1.845107908	0.919641103	0.588958669	7.382695563	1.043860896	1.238819587	4.811700944	2.587961711	2.168383068	0.646777677	1.87867013	6.694335895	1.988625919	1.850740143	1.951168504	0.658628701	0.878417775	0.359929232	0.580247914	0.757305331	0.906853022	0.876278159	0.903103933	1.497337351	2.040913069	0.674987867	1.588866381	4.359590613	1.088580984	0.354122746	1.418081138	1.43299577	0.760891029	2.241417348	1.387421852	0.255153075	0.955589359	1.259886612	0.455227304	0.523222131	1.343498367
Gene_10316_Predicted_mRNA_scaffold1015	3.076226206	2.612644688	2.223419681	1.419866923	2.67651285	1.236571064	0.27579794	2.416968449	0.932461941	1.447902737	2.343930475	0.856375319	1.749197798	1.901663604	0.828088575	3.760946361	0.394500768	1.610225184	3.906198623	0.326958828	3.109192822	1.560367998	1.064946712	1.123372463	0.799066576	1.403208427	1.759438873	1.67918091	1.762357176	2.968585722	2.30026364	2.68734017	2.239646105	1.754323868	3.203180071	5.461631058	2.186790715	0.828342869	1.842828372	2.288141346	2.526371293	2.97685331	1.670413444	1.326308666	2.068255784	2.257421865	1.449366424	2.413783245	1.855833822
Gene_10317_Predicted_mRNA_scaffold1015	4.599781024	3.387781742	3.827637536	2.622082327	4.374932441	6.512454799	3.961368371	6.027550916	6.170452389	6.106955843	3.366657507	4.208023047	5.22994625	3.143296606	3.034205127	4.182542517	5.30656547	5.559650564	4.909266263	5.367094312	4.088841351	4.844706306	4.578438981	3.91858135	6.023764847	4.606789187	5.144524257	3.666377254	3.539240515	4.540230387	4.509200448	5.40084853	4.293192159	5.129568198	4.208070205	5.639050323	3.217148591	6.043294776	4.915689176	3.40034499	4.544754869	4.894931428	3.884524017	6.0552321	3.382782055	2.814833027	4.779570266	5.685304109	2.879208357
Gene_10318_Predicted_mRNA_scaffold1015	14.48725033	16.87198217	22.36551123	19.44870411	17.20597346	17.82327683	11.50026177	17.58659691	13.42225557	22.86341523	18.66768016	9.242699597	21.03934492	19.49205194	4.459811845	19.49851544	15.74888591	17.24573606	19.77445027	5.789600672	16.01623718	17.26295349	19.78441139	20.10593254	18.41606984	18.19457392	22.19385065	23.48713808	18.9982475	22.32642992	15.7202062	16.75914866	19.18953745	14.68051344	18.05135766	13.23398946	20.5514129	13.30092969	19.64922883	15.16123873	22.39742422	21.68593259	17.7896446	18.18233676	21.91588306	19.30216657	14.87243222	12.81674381	20.03783422
Gene_10319_Predicted_mRNA_scaffold1015	6.966085562	5.368653596	7.911537474	5.9782923	5.703648955	6.026079273	5.685218309	5.827595851	7.824922103	5.720018925	4.856186679	8.935261073	5.02685469	5.745676166	6.779565103	6.262268473	5.049734867	5.396305672	6.481674233	7.43293743	6.413331719	5.114698621	5.63454939	6.175165968	7.862544217	7.056959784	5.470293429	7.503193598	4.867949393	5.834846975	6.197353946	6.264548555	5.7730806	6.899205286	5.688055895	7.282873066	5.501273105	5.220791742	4.705783448	5.530702347	5.646450535	6.247882775	5.94783665	5.952782275	8.343708373	6.194356792	5.024874969	5.12928266	5.241039414
Gene_1031_Predicted_mRNA_scaffold55	0	0	0	0	0	0	0	0	0	0	0	0	0	0	0	0	0	0	0	0	0	0	0	0	0	0	0	0	0	0	0	0	0	0	0	0	0	0	0	0	0	0	0	0	0	0	0	0	0
Gene_10320_Predicted_mRNA_scaffold1018	86.13601454	95.9498426	91.27181315	111.2040086	100.8786401	71.29526715	74.19931314	78.75316862	93.14499598	91.18351405	96.93972974	89.14249474	83.67830914	93.24706419	119.446814	94.59362291	93.99530665	106.1139944	100.0875425	112.8153095	80.55766367	101.59868	87.9766238	100.2099454	92.47795581	107.7377341	98.59746128	120.1586923	96.6190409	91.64336391	78.3789542	88.01774353	90.86016718	90.79460776	90.95148731	81.15491875	94.02209649	87.06916421	97.15405349	103.276923	84.9025971	94.94604488	88.84305629	81.55678165	62.95560873	94.52493472	78.46922822	69.18113558	99.23792298
Gene_10321_Predicted_mRNA_scaffold1018	1.923349446	0.350569415	1.881074717	1.051672196	0.328703822	1.82517889	1.276743881	1.01784457	4.654443117	0.777128887	1.833160628	13.60776284	0.523069205	0.425281133	8.42882324	0.392934071	2.752611175	0.698049508	0.589658438	5.198823707	0.659930031	0.661177942	0.32662054	0.391914015	0.783173679	0.715483221	0.590211768	0.86659826	0.573580789	0.619624802	1.025170744	0.474203428	0.474504926	0.953363383	0.786235108	1.428360415	1.328728547	0.407544691	0.791276997	0.413090827	0.557248921	0.590951722	0.806900807	0.64067943	4.778210405	0.363485964	0.541761876	0.684265826	0.364418278
Gene_10322_Predicted_mRNA_scaffold1018	69.26445726	97.62764784	97.71585838	90.37807933	118.2706025	129.9532555	122.1883793	74.432223	131.5953471	107.9682972	78.92657918	93.55336953	87.23059163	62.24166586	129.2821361	82.2976576	155.6339151	62.13108064	75.62676577	110.6009642	63.824052	104.8586892	79.74134266	57.40927954	86.97073774	42.06994266	77.23474301	78.73857628	95.93091524	59.60258101	76.28066086	71.31574991	88.5062899	81.65380829	43.42720481	99.50166956	70.84822136	61.43562554	44.6252408	58.94132737	38.31086331	69.89337852	52.29912638	63.13987545	93.93715807	56.03013813	70.08067532	88.63380782	49.82281141
Gene_10323_Predicted_mRNA_scaffold1018	206.8944669	229.909901	285.8725859	195.7321024	285.5398938	326.6595456	332.4419345	232.1853379	326.7253664	263.2948356	164.3758183	233.0842846	244.5902847	147.9367873	287.2080941	259.7320709	382.1583665	157.8891484	183.9226848	283.5746517	143.9390442	218.6967068	164.4115914	149.6760691	218.3442892	192.3981252	179.1332517	173.1568517	227.8603633	131.7374262	202.7370885	195.2398703	198.8132212	196.261687	122.3133384	261.7028365	181.6881078	171.0863192	101.214419	122.95868	92.97212397	207.8365249	117.615452	154.6373365	249.7602086	135.4856624	231.9671467	219.3902585	114.841786
Gene_10324_Predicted_mRNA_scaffold1018	0	0	0	0	0	0	0	0	0	0	0	0	0	0	0	0	0	0	0.140031149	0	0.081061622	0	0	0	0.39854323	0	0	0	0	0	0	0	0	0	0	0	0	0	0	0	0	0.116948563	0	0	0	0	0	0	0
Gene_10325_Predicted_mRNA_scaffold1018	2.123888669	3.969841395	2.375864349	4.054540592	5.131217761	2.827957242	0.76710633	2.275332416	1.383229975	2.744466896	4.718821696	0.752187896	3.984855916	3.591500358	2.083894114	2.448820574	2.844766843	3.617404799	3.621576111	0.378918994	3.197113806	4.035455823	2.915033605	5.138158874	2.70568796	7.458863691	5.165588752	6.546663572	3.059299808	3.771645343	4.417645587	4.505230432	2.89610942	3.496966936	4.273589492	2.902742493	3.519350109	4.607917366	5.809076572	5.50282837	3.978682622	4.688129002	4.955839685	4.426805106	3.668363655	4.636658996	2.687518646	2.773740871	5.455591888
Gene_10326_Predicted_mRNA_scaffold974	0	0.225038723	0	0	0	0	0	0	0	0	0	0	0	0	0	0.04451181	0	0	0	0	0	0	0	0.116113288	0	0	0	0	0.029068022	0.021308126	0.095527906	0	0	0	0	0	0	0	0	0.010750244	0	0	0	0	0	0	0	0.079064329	0
Gene_10327_Predicted_mRNA_scaffold974	4.429064029	3.651764735	2.615509896	3.449074855	2.440090629	2.646223313	1.076714293	5.355039258	2.184197097	3.628834602	3.485979895	1.016671936	6.590394497	2.932973333	0.410521296	4.981415709	0.988725278	3.492396707	3.812446795	0.28365472	2.795482443	4.916085992	4.663493695	4.678018746	5.365029048	2.759349989	3.205460461	0	3.318128429	2.909260537	3.207222157	6.898433489	4.704143662	3.043944391	2.846713323	3.138723022	4.223867687	2.954379621	4.369929536	3.440819448	3.002418755	4.386854255	4.508545377	3.50946886	2.444443237	3.133499692	4.221287824	5.190982131	2.905921611
Gene_10328_Predicted_mRNA_scaffold974	33.14539476	32.29192103	35.76205349	37.96326958	34.14288173	17.63330723	20.85649839	38.01700624	21.65684876	30.86757433	38.45728664	27.19590382	32.74803112	43.81847004	25.77582413	45.36931205	24.4891969	37.36854792	40.52927497	33.56522908	45.47960235	30.4787777	38.32919701	33.68197856	27.6453089	39.08577891	38.28929693	0	31.15429749	42.84491069	33.43958809	30.5565475	41.46572652	30.90876439	43.33646289	30.2913492	44.52246519	31.95420706	44.41840839	37.99652396	34.33338363	36.58238747	37.89249197	36.67912832	32.65569776	45.29211305	31.39821197	36.00659072	49.67399469
Gene_10329_Predicted_mRNA_scaffold974	0.405228998	0	0.373309914	0	0	0	0.170754094	0	0.461850277	0.079683238	0.165850498	2.34406653	0	0	0.14648355	0.071099401	0.217107805	0	0	1.214575244	0	0	0.125588155	0	0	0	0.072621135	0.319885264	0	0	0	0	0.072980344	0	0	0.172302985	0	0.113966636	0.304252201	0	0	0	0	0	0.148465399	0	0.384575415	0.084193782	0
Gene_1032_Predicted_mRNA_scaffold55	10.71596227	14.86289093	16.58303853	13.26276546	12.30056969	18.9432163	10.47665419	11.12913099	14.83804863	16.30276869	10.86828553	10.79723372	15.01545416	19.38078439	21.13513607	16.06388946	10.87814883	12.73685485	14.08101493	8.616582519	15.27954778	14.17698292	15.29444746	13.78879945	14.34993472	15.12778107	13.47655307	20.18314993	16.22022804	13.87971728	14.37053003	9.981772988	14.84674695	11.96766149	12.83599196	15.88750653	14.88527634	10.12516975	11.0099193	13.47923266	11.15329233	12.95464785	15.54550724	12.91457789	24.22786585	12.36963732	8.445092509	12.61648407	10.47915299
Gene_10330_Predicted_mRNA_scaffold1019	9.23997742	14.09781855	8.109911127	10.91862207	15.20356942	8.420991251	8.368676718	8.343528911	6.635416574	9.934008885	10.60720974	6.54404769	12.01711712	11.92359839	6.245712276	10.37962794	9.030570451	13.22122207	9.639137412	5.042628037	10.80300541	16.42447927	11.23340146	12.09835454	11.30455786	11.54209856	12.30143293	12.40372108	13.23386141	11.08910656	14.26134071	10.75308204	14.59459325	15.10137264	10.26711373	10.99992437	13.33076706	9.586490604	11.24526545	12.08053226	13.70373027	12.87101087	12.37664655	10.99835789	6.054986977	10.22426575	9.268088075	9.559856931	12.46843252
Gene_10331_Predicted_mRNA_scaffold1019	1.703326775	2.001423339	1.932173521	1.566277622	3.418391594	3.874502557	3.079864626	3.43745754	2.318002231	0.799851954	1.586752814	3.361356154	1.7470935	3.830017223	1.148739415	3.211597362	3.26895794	2.573948217	0.986212358	0.571489615	3.227788444	4.083063783	2.560676379	2.036260402	0.458814154	1.126407102	1.685727645	4.481985387	3.815927594	1.558767906	1.882670665	3.431735334	2.357956496	1.907965705	0.880031577	1.621461772	1.153895843	2.895712282	3.006332012	2.833266389	0.940968573	0.696931367	1.211137663	4.147087976	3.562700741	2.482103886	2.292069474	3.644615875	2.426258533
Gene_10332_Predicted_mRNA_scaffold1019	3.171319607	3.749623549	3.428315517	2.779945971	3.431644408	4.585364564	3.170352133	3.658509846	6.039429803	3.261176195	3.029641929	6.997351921	3.508752614	2.472417486	5.527186116	2.384672003	6.739990115	3.062011336	2.872796244	3.94031752	2.655229714	3.288909928	3.710768189	4.535886	3.899191036	3.353223176	3.247614549	3.618889563	3.021879935	1.956959591	4.14298425	2.984950676	3.467658263	3.209260889	2.626636271	3.629097947	3.019163235	4.391253096	2.733377858	3.140204343	2.99437297	2.560541521	3.340230046	2.655786493	5.290745852	2.6958303	4.197179474	3.832377607	3.065980039
Gene_10333_Predicted_mRNA_scaffold1019	6.088834224	16.35814613	19.42622707	24.84568676	15.73114005	10.11544927	3.609443234	13.93585031	5.565365391	11.32922835	20.67746075	4.538653429	21.89655437	32.5258939	2.524458665	23.35743814	3.595422961	23.52049883	26.27709815	3.025280114	27.16179611	17.6894972	15.82683111	22.82381549	8.271092501	24.20483819	17.77568513	37.64220936	23.63020094	29.23654567	20.02379993	10.65440119	29.61546746	12.95665932	35.21954377	7.841135164	26.16684738	10.89445523	23.59530804	25.61640651	14.42427082	19.33497914	28.56648495	23.7259642	17.33060752	28.00046246	14.77418275	18.40922398	43.67805517
Gene_10334_Predicted_mRNA_scaffold1019	0	0	0	1.695840258	2.357918134	2.917368856	0	4.071049308	0	0	1.444191671	0	0.055269358	1.674641825	2.420271154	0.031749683	1.308828221	1.986208372	0.053998025	3.209038837	1.344116679	1.362317188	1.962863819	0.041411033	1.728945032	1.862159915	1.686319336	3.618761965	0.082935337	1.945446787	1.771608429	2.320535319	0	0	0	1.615792325	0	1.67944241	1.698310862	1.901665524	0.038272591	0	0	0	0	3.840722362	0	0	0
Gene_10335_Predicted_mRNA_scaffold1014	20.22151644	17.82061191	33.52560584	24.57712197	22.27881457	36.50357781	47.87789555	20.05752536	39.97566064	17.61492144	23.99283763	16.05716015	29.37234768	18.14532835	28.57228217	22.99820005	30.70220157	17.88751864	22.99667907	17.43909218	19.62722936	26.03388147	26.53791884	17.18392219	23.56513658	14.96866212	22.36902599	26.17126745	27.39602978	21.90816263	30.92047245	23.11741711	18.14981342	22.33342	25.63126453	15.54392217	19.26656393	21.85921527	24.97468022	25.70653052	23.82239137	20.10877386	23.45989383	25.36022743	22.6241023	27.68085421	18.54492574	28.73916471	25.41817487
Gene_10336_Predicted_mRNA_scaffold1014	14.22841964	20.5371529	16.91576542	22.1067022	17.55930878	17.87638482	16.25968645	18.02133776	15.92331739	18.48947687	16.84560236	17.20184712	21.78305607	24.47483897	15.45566439	19.51709893	16.9666241	18.93582599	19.21732078	6.07079443	20.13456353	18.78787957	16.98982636	19.5691263	17.40279415	16.68471168	21.87425395	18.7197107	22.6043875	23.42449644	20.35296409	14.72814424	19.4263525	16.31044385	23.46384305	23.08319966	20.17575392	16.86460648	21.97857109	22.23765342	15.72208788	17.50860879	23.70547361	16.60919066	22.42467338	18.52620017	15.15325069	14.08072969	25.71629472
Gene_10337_Predicted_mRNA_scaffold1014	0	0	0	0	0	0	0	0	0	0	0	0	0	0	0	0	0	0	0	0	0	0	0	0	0	0	0	0	0	0	0	0	0	0	0	0	0	0	0	0	0	0	0	0	0	0	0	0	0
Gene_10338_Predicted_mRNA_scaffold1014	9.571013462	14.69077844	8.653168929	9.95239909	16.3923288	12.40364475	8.415977146	19.32316344	9.691292763	0.349962517	14.20384581	11.82013461	0.181194195	9.362994382	0.214448079	0.20817532	8.475737018	17.62610389	2.30134161	0.049391843	13.28791128	0.248122181	0.551573305	4.751644769	0.461848951	3.730757428	8.32804268	16.39062757	13.23217	12.39044253	5.113037283	0.355911416	6.196796044	14.46986819	0.283250639	6.222094026	8.17762793	7.952905415	6.384313926	4.541719859	10.03778078	10.15205453	0.448604484	0.641145718	16.22875926	0.419712127	16.01445921	9.285397622	6.564303037
Gene_10339_Predicted_mRNA_scaffold1014	1.796022998	0.834025929	2.40405257	2.237806533	0.829884295	2.7068331	1.002601473	1.063954553	4.133315353	0.392406182	1.539247224	19.154656	0.492295414	0.34689245	4.716646156	0.350134423	1.542063382	0.203351287	0.412261196	0.651804892	0.835278184	0.1926101	0.23787248	0.368856492	0.554076415	0.197459966	0.577707281	1.03000344	0.615601594	0.193398328	0.732164727	0.552567554	0.387043213	0.226296629	0.513051723	2.251839389	0.90963011	0.90661425	0.72034287	0.318735622	0.53570275	0.745993081	1.480014624	0.139978954	5.188205154	0.374681995	0.55844913	0.302990588	0.254783965
Gene_1033_Predicted_mRNA_scaffold55	63.62182325	45.77845996	54.03991805	32.38129289	56.5836227	69.10586024	74.35946448	39.4827163	52.83138058	57.3108208	31.69258714	74.44074774	52.11568024	40.28217823	94.03252637	54.41418149	56.3415742	27.87257486	36.40238314	82.46750647	28.50025615	45.26068391	52.09790561	33.61610649	40.77277039	55.5602713	38.80753313	29.4885423	40.03781328	30.52605307	30.86772381	37.07499781	45.48188328	53.40078942	28.79765542	37.84789595	32.67409149	63.74725639	28.63173344	27.1080737	38.84581629	33.26263345	23.74606643	34.06405132	40.23898696	27.50245987	58.778903	47.37677247	20.34440385
Gene_10340_Predicted_mRNA_scaffold1014	3.699077413	2.766936813	1.994591238	2.547475987	3.092882167	1.442098394	2.876182507	2.568507338	2.425836766	2.482320121	1.772275192	2.506886617	3.362517878	2.337782567	2.069406579	2.807273997	2.437976381	2.138978689	2.496730419	2.823100035	2.459569884	2.578540394	2.411109382	2.687354547	2.836148603	2.181909506	2.630603502	0	3.161960119	2.046616129	2.947895172	3.038225974	2.352817679	2.478693291	1.962402053	2.995893711	1.739649156	3.137499651	2.755282291	2.624906396	2.390548197	3.511868685	2.797198007	2.171400519	2.581421072	2.118559884	2.22891683	2.195861161	2.273922803
Gene_10341_Predicted_mRNA_scaffold1020	0	8.259944044	0	0	0	0	0	0	0.111713784	3.16094091	0.080232871	6.695883302	5.269012142	0	0	0	0.105029425	0	0	0	0	0.098389575	0	0	0	2.801860983	4.988694702	0	3.324324747	0	4.625866454	5.116034007	2.259547266	4.413719367	1.21679243	0	0	6.174919568	4.268421301	0	3.980349435	0	0	0	0	0	2.480594669	5.702215219	0
Gene_10342_Predicted_mRNA_scaffold1020	14.49977672	13.54408315	18.44267561	12.56290332	16.32334186	17.07300448	18.76933346	13.35483024	21.47099645	14.34240295	13.46481755	21.72510833	12.78270653	11.3004255	20.52892772	12.08426804	17.33195702	11.66200163	15.20930193	15.06268489	11.53680403	15.18874889	12.25569793	13.3733779	16.13942985	9.325762352	14.78392787	14.04740539	13.19028944	9.613699151	12.87755559	14.50657375	12.14677937	12.80754831	11.11886157	16.62760374	12.71367199	12.04839522	10.43304599	11.4227437	15.61243186	13.49610532	12.73383823	12.24261721	13.0796306	11.54068361	9.417083497	14.21853762	10.96956474
Gene_10343_Predicted_mRNA_scaffold1020	6.269072567	10.94970192	10.54114574	7.606224933	8.767113157	9.782735247	4.938467265	10.71620432	7.864274057	8.372780282	8.429611874	8.90165803	8.218206533	8.805750877	5.464868287	9.24727737	5.201610429	6.456881592	6.870318448	2.39032314	8.409429453	8.8057916	7.479322749	10.09332095	8.009925502	11.97325733	5.368848237	6.532664525	4.703944972	9.016567696	12.74310075	9.517087606	9.067276844	7.397880317	8.509520105	10.08447415	8.708335304	5.226932299	5.467104539	7.605147284	6.189580519	7.604343022	8.086284745	8.993713283	5.945323054	7.624363238	5.703848232	6.339675726	6.944456268
Gene_10344_Predicted_mRNA_scaffold1020	0	0	0	0	0	0	0	0	0.101398366	0	0	0	0	0	0	0	0	0	0	0	0	0	0	0	0	0	0	0	0	0	0	0	0	0	0	0	0	0	0	0	0	0	0	0	0	0	0	0	0
Gene_10345_Predicted_mRNA_scaffold1020	0	0	0	0	0	0.168685665	0.070542588	0	0.286202043	0	0	0.092227598	0	0	0	0	0	0	0	0	0	0	0	0	0	0	0	0.176202973	0	0	0	0	0	0	0	0	0.084427068	0	0	0.028375875	0	0	0	0	0.245338386	0	0	0.069564918	0
Gene_10346_Predicted_mRNA_scaffold1020	12.06575257	15.91365366	13.20992467	14.25406654	14.21255905	10.36399189	5.814184009	15.55192898	7.346462451	14.07110281	17.96185788	6.269835682	13.98111937	15.48742965	4.751124902	17.14094482	5.288087021	16.37244777	15.40264777	5.031184635	15.35348129	14.26739099	18.93113123	19.76395365	14.71230589	13.63195336	12.72474912	21.86371757	17.49453718	16.40252963	15.8523739	13.8785168	19.39012866	14.23998144	19.4875705	11.80879009	17.85352004	14.17682222	15.01036735	17.52793647	16.72172794	13.05194084	18.0842108	18.2252399	15.94065189	19.68775424	12.2982877	15.87203759	20.24081642
Gene_10347_Predicted_mRNA_scaffold1020	84.76871631	94.28928502	78.14302869	98.12090043	98.02529982	75.49654677	61.12276315	84.93636063	69.02756221	83.05844121	103.2140547	57.66820184	95.5916901	100.9409833	51.64871049	93.75913904	69.97675994	105.8349714	112.5640045	55.77360931	100.0733671	96.11813263	90.29076876	97.27540866	87.40992952	81.65299217	105.9201161	122.0628196	99.37655228	117.3089476	92.53854088	102.582261	108.3121774	92.85661077	110.9032066	81.64344575	109.6594802	84.85286257	99.19511654	110.2007503	101.4152718	101.4586396	106.7536135	105.2799563	88.001814	105.6307911	74.09707351	87.99178192	114.5314587
Gene_10348_Predicted_mRNA_scaffold1020	8.819710206	9.097106771	12.31149939	9.766694809	9.631458795	10.34978476	10.53346113	8.550099901	9.058541098	8.331127827	7.253494402	7.927428718	8.515998923	10.88409694	12.99831573	6.758896238	9.460898984	8.296880525	10.76832597	8.084811944	9.068058983	7.382978214	7.826728472	10.42911805	9.553614311	7.530402933	8.890769619	12.5144639	6.036891334	7.450877043	8.962315868	9.430896864	9.673536818	7.043833809	9.425918426	9.334450177	9.956060504	8.238142428	8.638404716	11.18486418	7.537452229	9.057182037	8.244607502	8.338637749	9.921728277	8.434639463	6.792668735	7.444356982	9.503760463
Gene_10349_Predicted_mRNA_scaffold1020	1.225741549	0.453038482	4.077638924	0	0.188791877	4.288484235	3.443326911	0.773737442	6.402963753	1.071230295	0.557407312	0.750302713	0	0	4.677010474	0.358437206	3.648390558	0.257738473	0	0.510258585	0.352892323	0.512661468	0.211044757	0	0.722921461	0	0.366108803	0	0	0.114390991	0	0.459607411	0.122639901	1.460177836	0	1.013413607	0	2.489699713	0.255640477	0	0.144025802	0	0	0.137990949	0.498977695	0	0.861680253	0.282967071	0
Gene_1034_Predicted_mRNA_scaffold55	124.4303515	213.3824802	167.9925317	105.8413538	99.38584169	40.17031307	56.61749493	189.0699566	55.00795658	78.83635519	137.5898539	71.78332322	131.609732	134.0928797	9.92290956	119.8378631	40.83141944	134.7244995	78.46435309	7.803615667	146.060596	125.8537051	100.3542015	88.81485735	70.20857543	103.9181466	110.7515023	149.6890813	82.43888234	115.735627	155.4546655	208.6348815	104.8919632	80.40186097	80.32061852	159.2605249	216.1709202	128.6020886	88.40725671	99.88324929	64.70448898	129.2604602	179.3224639	124.8282906	132.0664114	96.36322626	99.52106241	75.53189528	119.2488873
Gene_10350_Predicted_mRNA_scaffold1023	0.314565607	0	0.362234873	0	0	0.066033969	0.773212097	0.238279779	0.970988408	0.051546176	0.053643395	2.599456867	0.080064584	0.056416938	1.231860935	0.04599339	0.210666835	0.049608129	0	3.208253927	0.04528189	0	0	0.059989065	0.166972887	0.074932548	0.093955564	0	0	0.044034738	0	0	0.04721015	0	0.062580218	0.222921662	0	0.516065999	0	0.066648401	0	0	0.059467686	0	0.144060854	0	0.248777439	0.10892799	0.072514491
Gene_10351_Predicted_mRNA_scaffold1023	5.410596534	4.825546257	3.521597252	5.20528746	2.826157196	1.481476372	2.230336749	9.176994988	4.24512381	6.360429879	4.131992836	0.48599153	3.233257451	2.658007083	0.28345518	5.124927924	0.892750114	2.522712932	2.6909016	0.097928415	4.740876658	2.656518517	5.893264943	3.050612754	3.704424819	2.969972642	5.656196105	3.610826083	2.156318755	3.655312126	0.836592869	5.689382646	4.024818568	4.04590942	3.463178453	2.917402809	2.570457011	2.977193363	5.22513642	2.392417918	3.151109969	4.299251942	4.891925086	4.329988706	4.704376827	3.994351256	2.604624402	3.46205924	1.681096222
Gene_10352_Predicted_mRNA_scaffold1022	16.89652616	11.41488419	12.04482523	11.76159218	11.38212898	12.60267315	10.43194713	13.83033645	15.7245422	11.60235136	11.50446155	10.45638268	13.04350557	11.23346046	9.844094938	11.05834572	15.05999941	11.36133499	10.21940307	7.987077236	11.20801558	13.40899742	14.86567536	13.66797552	14.03900303	6.398582483	12.44116661	14.03287103	9.739045585	12.77075096	11.26424152	15.22392839	11.98253292	11.05943349	13.00243027	13.99157147	14.41000813	11.66236945	10.68798478	11.48728455	11.19218273	11.41407321	11.98131629	11.7892677	15.57060465	10.59663174	12.23698822	15.98828409	10.2726109
Gene_10353_Predicted_mRNA_scaffold1022	8.786064746	7.339925796	9.609319635	7.136600226	7.730222455	9.297699774	9.255609351	8.341969253	10.28806015	7.297237381	7.717282624	8.453992197	8.945067124	7.943604777	11.60188645	9.010018438	10.3710451	7.288604259	7.901292465	16.38365161	8.489476806	8.658282575	10.0712521	8.859713921	9.071823727	7.626274639	9.706140363	8.392471521	9.285543166	7.986087336	8.258350405	9.973599576	8.092332071	9.086494245	8.955069866	8.145466182	9.913962996	9.703445035	7.304579836	7.956180517	8.315536222	8.948442996	7.2354985	9.633693669	8.194451522	8.429938989	9.899303376	10.5443621	7.990566887
Gene_10354_Predicted_mRNA_scaffold1022	0	0	0.621322723	0.066884795	0	0	0	0	0	0	0	0.159239778	0	0.290307157	0	0	0	0.036467252	0	0	0	0	0	0	0	0	0.069067334	0.050705217	0.044158655	0	0.145121116	0	0.13881793	0	0	0	0	0	0	0.212305881	0	0.048023559	0.08743015	0	0.070600036	0	0.060959295	0	0.10661173
Gene_10355_Predicted_mRNA_scaffold1022	0	0	0	0	0	0	0	0	0	0	0	0	0	0	0	0	0	0	0	0	0	0.152536857	0	0	0	0	0	0.159942632	0	0	0	0	0	0	0.145110507	0	0	0	0	0	0	0	0	0	0	0	0	0	0.168146017
Gene_10356_Predicted_mRNA_scaffold1022	26.04141613	15.23190948	103.9168169	25.35411071	62.74091406	27.30706164	16.80114569	540.9921629	39.62967258	15.49691669	13.3545302	70.5310356	13.46248459	78.30341072	200.6570203	84.85068535	12.05788374	38.11094364	20.44960475	12.60422065	5.649918356	34.2385568	35.86454307	25.3063071	67.32878986	1.958941705	131.9958123	23.93390895	3.926057579	67.16138036	28.93271663	250.0124681	38.40052494	50.80521166	4.499049567	46.48980463	14.64900373	9.943319536	18.47645396	21.77964291	35.44496038	9.393292507	18.9384381	41.91317852	72.41268993	40.85881317	27.93644436	70.70648812	77.7678945
Gene_10357_Predicted_mRNA_scaffold1022	7.513846137	2.380409605	21.83724731	7.218603437	16.49155319	3.830622362	3.957700437	77.14219606	10.70466308	1.495093641	0.64067433	6.283090497	5.190952702	20.50275093	2.748465414	18.36260529	2.396226885	11.59568572	0.133461786	3.351327987	2.549538114	9.315670696	10.11868415	9.928116191	16.14346097	0.511391516	36.78986684	5.531250622	0.102491694	4.808375885	7.185585465	27.87225781	9.988035787	11.26860698	0.320318007	9.413486397	0.789445202	0	4.701259936	4.624356773	10.02704077	1.894855486	2.942402348	15.58854786	9.749777747	7.784053652	7.49874581	18.58499775	3.711667643
Gene_10358_Predicted_mRNA_scaffold1021	3.954964241	7.893552593	6.922535143	3.157312815	3.07013516	5.778404784	3.499713268	7.190014304	5.634472536	5.599400278	6.474687549	0.871530662	6.764583273	12.76771961	0.571861543	6.522826701	1.271360553	4.341036202	5.900875923	0.987836852	9.837836628	7.344416551	6.128592274	5.792481242	11.08437482	4.522130216	5.244894965	5.619643738	6.706716303	7.972402702	8.141146742	4.448892696	6.410478667	4.028241693	6.798015347	5.549435212	6.980901892	7.563602353	5.048062174	5.295879983	3.513223273	6.899454536	5.383253807	6.090884318	3.187791997	3.861351569	3.252937026	3.779896377	3.063341417
Gene_10359_Predicted_mRNA_scaffold1021	8.197619647	16.07023149	11.04095303	18.96575145	17.73148152	9.050242272	5.975869009	8.631935579	6.893189828	14.28235799	18.66467344	3.799199368	15.5255479	16.75706031	4.161491051	14.76368037	7.672597829	16.13449171	17.95649044	3.48663644	14.66018218	14.54256519	14.27147238	16.69806767	9.482012784	19.63350103	17.54144891	22.47780811	17.9316409	17.93729414	15.91564711	11.57367756	17.24760575	14.20602399	18.57441216	9.281586708	18.1325857	9.806974269	18.85303388	20.4323288	15.95011687	16.56274601	18.98793888	15.89035468	10.95200121	16.79709324	8.462430281	9.163111457	21.90761399
Gene_1035_Predicted_mRNA_scaffold1	7.82698516	12.57176546	11.50384925	9.751138173	13.68077902	8.667192176	7.492813865	4.08084726	9.61718873	7.37887583	9.583427595	5.805626116	6.375929022	7.307489619	9.109844894	5.613160482	9.796349111	10.10956078	8.630911826	8.882740898	9.740585959	11.42395587	8.839264723	8.72561857	12.23951605	8.742366485	10.80852958	0	8.507009829	9.185015263	7.387031538	8.544196641	8.787433282	7.577232193	8.153832302	10.02044013	7.179137682	8.643772789	11.59461963	13.12175787	10.86236919	11.40776237	12.49539765	9.785439778	7.694247138	10.60164161	7.001600726	4.828435059	10.95101718
Gene_10360_Predicted_mRNA_scaffold1021	2.032473814	0.21318111	4.143273049	0.428995729	0.647245542	2.49076725	1.76495522	0.842605353	4.891183513	1.161176281	0.281027947	4.463703858	0.587221217	0.443337042	3.028178123	1.349325402	3.384511514	0.571753428	0.245877286	6.65438059	0.711670643	0.7581741	0.425609592	0.534261976	0.933056478	0.235534758	0.590659237	0.469763272	0.346171718	0.599793855	0.517110876	0.494336401	0.34625549	0.993839766	0.196707798	0.700707513	0.173142698	0.540715095	0.412435887	0.139663518	0.493771551	0.821388544	0.56077261	0.667880376	2.037712929	0.291475594	0.477876501	0.79891537	0.303912135
Gene_10361_Predicted_mRNA_scaffold1021	6.506876119	8.677372999	4.961533396	6.180349874	7.069614285	14.8406536	7.503026054	10.69034712	0.751627696	6.570385817	8.007318382	0.363314056	6.445587668	9.083674691	0	11.87946739	10.4820386	10.1506419	6.428517352	0.219625863	7.214877826	6.730133482	9.810507711	11.77168916	12.88203931	4.775676837	15.04896752	12.37847272	10.98178599	10.6350304	18.43132103	11.77056067	7.997193154	12.25557028	8.291727053	8.131906277	10.5318669	15.45603351	9.572867189	12.44502508	8.926803101	9.313306695	9.874089567	8.909124353	10.79220932	11.94427366	9.179404447	30.60096566	9.972854566
Gene_10362_Predicted_mRNA_scaffold1024	0.124066686	0.13756648	0	0.107657033	0.343963284	0	0	0.140968602	0	0.121980847	0	0.341747469	0.189467902	0	0.896960913	0.435362085	0.166176693	0.352183735	0	0.309883067	0.107156801	0.311342353	0.1922531	0	0.921972438	0.177323257	0.333510074	0	0	0	0.311447144	0	0.22343982	0	0	0.263765185	0	0.174462625	0.232877969	0.210292443	0.131201587	0.463789165	0	0.37711225	0.227274087	0.263326239	0	0.128885686	0
Gene_10363_Predicted_mRNA_scaffold1024	13.91594973	7.33251173	7.703368577	8.649017943	8.024354021	9.536318276	7.753862081	20.10227187	8.328883266	5.766789757	7.5508046	9.107841266	6.996077232	9.694459695	6.99819345	6.070421711	8.061591879	8.288678373	8.951472667	6.582965689	10.16504157	6.83042292	7.603864413	7.303525828	18.76168615	11.28714131	9.480862043	10.81872272	8.828927347	9.144500567	8.372490207	15.15796589	7.991579325	7.321169426	9.518020783	21.84254852	10.44001001	16.79235071	9.606401042	6.741597403	7.297307297	7.069880972	8.827207045	5.632075014	19.75120042	10.39455945	17.1298843	17.3437854	11.13500293
Gene_10364_Predicted_mRNA_scaffold1024	5.45450497	5.128341706	8.19130606	6.318887158	7.249256444	10.30514275	8.841146037	5.398927892	7.270109407	4.367643273	7.091315486	6.79596072	6.268836331	5.476230347	8.918443721	6.006037056	7.720090693	5.081358501	5.684166999	6.004300084	6.799487826	5.309371765	7.493767715	5.774709878	6.760620115	6.268862236	6.663644306	6.417938608	3.092648087	6.765714431	6.916857953	6.689187253	6.772558909	7.196914544	6.645013838	6.246434513	8.525299212	7.887579157	6.332979458	9.203660508	5.797918778	6.656583333	6.043435275	6.295642923	12.36117037	6.206201952	5.759080265	7.608706734	5.40546708
Gene_10365_Predicted_mRNA_scaffold1024	36.40916887	18.56595512	42.42554829	19.78081688	15.90644404	50.84024533	63.06112713	25.93321932	65.82889909	18.9635039	16.58888889	63.42764457	15.60274024	12.45325541	78.9678574	14.49292164	62.65758895	16.47835813	12.22009481	67.06146941	13.89449985	18.60678955	18.69097694	19.44682553	36.72340615	13.20428875	19.85019708	0	15.51788303	15.15530583	18.26219353	28.00117958	15.41751996	22.7020473	15.33188794	25.45028756	18.74932354	37.71596561	18.20688837	21.9135759	17.30787845	17.72943828	20.27657653	22.98347853	39.39084313	16.47881785	30.33101194	25.42369614	13.97674847
Gene_10366_Predicted_mRNA_scaffold1029	13.05094931	18.35299526	16.38703134	20.10289679	21.84556598	12.48005884	11.86956673	12.75951288	14.6809198	16.0510145	16.0185271	11.25532246	19.93070065	22.43185347	13.35488117	14.64479125	17.78397952	19.25136537	21.09141212	11.13690201	21.20761214	23.32594101	18.52740972	20.65603677	17.45150107	16.48168632	19.46515027	23.53968913	20.02472517	19.17305049	19.96993571	15.13731394	20.3602042	19.75423969	22.55075483	15.44802404	19.9642416	15.68500343	22.33614553	22.56116362	20.3479683	22.01252831	22.90628949	18.0324947	13.95044932	21.95176421	13.41866669	12.95987711	22.56730667
Gene_10367_Predicted_mRNA_scaffold1029	20.94265704	24.00286397	22.23293811	24.88215029	24.08172229	25.17199369	17.34833702	20.0186281	16.85978121	23.02874821	24.21739896	18.84459137	20.98660397	24.01002984	16.91929353	24.86988934	25.45062082	25.0756026	22.28939194	14.66305938	24.15210858	21.17219419	21.71750858	24.00118563	20.32018262	18.36807299	24.41325569	0	21.61918298	23.06251699	18.69254431	20.20765606	25.37815447	19.9585328	25.18073407	19.25132489	22.92553584	20.21269093	24.37230989	22.61429122	22.89230518	23.43680112	24.92377028	22.39115231	23.53615242	23.57255508	19.38100588	19.45618018	24.54339378
Gene_10368_Predicted_mRNA_scaffold1029	24.99316914	28.1947906	25.71199128	33.24922658	30.85442537	31.86820285	24.36379301	20.06349413	21.51988951	31.50912146	27.03652049	24.87995663	24.54588583	27.75523308	25.55244747	24.91575697	34.02099478	27.710029	24.62997739	18.44398103	28.17655521	28.01623142	26.6454014	26.22272293	24.83558475	29.12659779	28.87993236	32.80861163	25.68006171	25.6335021	19.64612925	20.65202514	28.66915409	30.16810508	26.78617481	21.69246549	26.3299033	24.88973096	27.06325095	27.0535569	26.75679342	27.64803485	30.35379858	27.63932524	27.54248696	27.52070129	21.18589187	25.59970117	30.10718562
Gene_10369_Predicted_mRNA_scaffold1029	13.43888014	8.052774557	9.025277416	9.037114902	7.233137362	11.26653636	13.25964262	8.61491367	11.1355197	7.747684132	8.934573986	12.67177915	10.40792522	8.433950751	14.12726621	7.978055003	11.58176328	7.980346793	9.342325041	16.65024857	8.130561661	10.76940703	9.735850702	9.065437465	9.405713952	12.20642844	9.503762676	0	10.71282229	7.208986167	8.607732588	10.27780523	7.441163374	9.504676097	7.702885409	8.059646843	8.162970792	13.5369048	6.915969123	8.618775797	9.099111568	8.571965292	6.66751271	10.27152378	7.295752055	7.02915414	11.11673907	13.2086234	7.393877607
Gene_1036_Predicted_mRNA_scaffold1	1.109439674	4.49481054	4.471474485	3.443503407	2.306863294	2.096053496	2.112704802	1.648452632	2.00611114	4.363150014	2.270335081	0.235077175	3.584045361	3.443825431	1.696724648	1.871698011	0	2.584063465	3.819930986	1.172372688	3.35379331	4.015546247	0	3.320101513	2.03848525	2.68345018	3.555869483	3.705243444	3.177966834	3.118063978	3.481311421	2.01599293	0.653212759	3.717089926	4.125650657	1.587561953	1.829153698	4.680283559	4.084827695	4.556583949	3.023354348	2.286351298	4.840067223	3.285777406	1.485178604	3.939658284	2.092289567	4.078192086	2.891953058
Gene_10370_Predicted_mRNA_scaffold1029	0	0	0	0	0	0	0	0	0	0	0	0	0	0	0	0	0	0	0	0	0	0	0	0	0	0	0	0	0	0	0.351129599	0	0	0	0	0	0	0	0	0	0	0	0	0	0	0	0	0	0
Gene_10371_Predicted_mRNA_scaffold1029	31.81515208	55.20719199	53.5907918	77.05814389	63.03083074	44.04999053	19.71782896	63.48575226	19.5198355	44.34035065	81.45364459	15.54425217	72.70223484	101.2087312	15.69796592	106.7530159	19.78269619	91.01571565	99.58045859	22.79547518	81.79470966	49.59364355	70.10040987	84.49921255	38.85387732	46.93246464	69.45960154	119.5850048	70.19301337	95.57513966	65.35039521	49.26795031	94.1025394	49.98254252	107.9964481	44.73051753	93.04826231	46.11002439	78.02606205	90.49423013	59.77477006	61.28914355	85.13454858	74.49352906	81.89151558	114.696132	48.92686762	57.12742386	102.9131232
Gene_10372_Predicted_mRNA_scaffold1029	17.16305028	17.82183853	18.36265487	16.19089455	19.50409018	17.65787135	13.08616834	19.70285305	13.4356738	15.67808132	13.20322	14.66476891	15.87340607	18.63271025	10.0806104	16.59128652	13.92209497	21.13365297	21.10638844	10.76458745	20.12268249	16.4773964	11.43186174	17.52083703	17.89749156	19.8199999	14.26586036	0	14.78526959	16.63000059	17.27845114	15.62772406	17.25849792	17.49735494	17.58162553	18.8102047	15.11847146	15.86401222	17.74957093	16.07111061	17.56026275	18.51175451	18.231236	16.92721158	17.13668882	14.95855196	17.96443535	14.64300138	16.02458609
Gene_10373_Predicted_mRNA_scaffold1016	22.9387926	19.85667008	17.98037417	14.5373664	17.14889782	15.52199078	20.11501864	16.95045872	22.47027647	20.77999659	14.69754074	18.91221537	15.12367546	12.78474324	14.1249801	13.22607201	22.94805798	16.90010301	11.80175185	19.61843988	13.34939776	17.01125671	14.92925078	14.4450001	24.13370699	15.55612794	18.56976325	15.83906994	12.01771056	13.19432647	16.04401602	19.45055887	12.74972979	16.30377822	12.255311	14.89939272	11.88747865	18.50857987	14.87693617	11.65763961	11.94495913	13.06953816	14.05029244	15.83629923	16.02589977	12.59136381	17.81608587	17.30535167	12.88791496
Gene_10374_Predicted_mRNA_scaffold1016	13.85254201	33.83712805	23.91077157	12.80814087	43.84489131	1.475488189	2.437283472	20.59805411	2.29478356	8.350313762	7.071908123	80.59051784	7.737397377	14.05570762	2.434918953	10.86786243	1.804434393	9.726762436	7.384633762	2.048184283	19.75531352	8.451799684	7.170403417	6.63507186	16.0428954	7.11586618	8.974845066	16.7224741	11.47625265	6.567725929	15.03456326	14.10007667	9.04560977	10.24396791	5.103854422	164.8103817	9.304859368	6.753974273	11.04937248	5.981689477	10.56103831	23.86658293	10.19829944	6.617095466	2.9507048	7.676694275	25.70934838	8.640446409	6.481165812
Gene_10375_Predicted_mRNA_scaffold1016	17.97925389	35.76477067	39.43019337	28.52745374	33.98577252	35.51854408	28.96593065	17.53710599	9.962751417	22.35558518	28.51515628	25.61720288	29.32110469	29.05440067	20.00617273	29.984538	14.13308576	31.53844571	39.60522335	9.301801267	51.46463935	46.13094387	31.99636175	26.15930925	19.92158509	26.28840067	23.60004392	35.33206727	44.21161548	21.73925332	34.43456384	25.62409746	36.12477001	31.08256626	28.1042007	30.63622838	26.86767283	16.29247767	44.19441323	27.08184747	47.17202815	45.39995319	34.87319572	32.82750291	26.34094987	35.30586773	17.67158075	27.46832949	39.63386965
Gene_10376_Predicted_mRNA_scaffold1016	0.33529516	0.804079923	0.592627479	0.933738228	0.918765465	0.618738001	0.123214184	0.487291381	0.21106836	0.820312007	0.885600962	0.096654364	0.785928845	1.199898161	0.028186891	0.772987913	0.480431628	1.254297648	1.198312186	0.058428232	4.101480766	1.086012521	0.99081107	1.106350203	0.637403244	1.181340819	1.055038469	1.508060037	1.26868216	0.910351379	0.871059877	0.745567769	0.961955073	0.741953256	2.038355979	0.472461015	0.9437805	0.548246733	1.141633366	1.275424117	1.385326095	1.010500026	1.185180989	1.161369366	0.985604456	1.191599406	0.542676802	0.801943053	1.24028498
Gene_10377_Predicted_mRNA_scaffold1016	0.201263736	0.05579085	0.173822428	0	0.06974811	0.126748534	0	0	0	0.09894002	0	0	0.07683976	0	0.09094187	0.044140878	0	0	0	0	0.086916072	0	0	0.115145677	0.053415863	0	0	0	0	0	0.189463679	0	0	0	0	0.160457154	0	0	0	0.042642634	0	0	0.057072459	0.050979989	0.276516806	0	0	0	0
Gene_10378_Predicted_mRNA_scaffold1016	53.40590387	58.97505767	32.09581778	58.65140342	70.14186897	51.67675171	49.9213259	43.53624819	33.53432458	69.61222292	65.87312009	27.18039376	68.4654168	51.22954099	23.10330475	62.3320861	56.37422761	39.05824714	59.21534067	21.92062682	52.85873477	66.34539419	49.08443349	58.46863643	46.50214071	30.25604774	62.46492527	42.20751164	67.47913767	55.46171405	67.69820966	47.73087565	55.33423677	91.71192265	51.54170342	28.50116755	52.47520093	61.28953084	49.27393198	62.88504125	66.79673758	60.64276158	44.31023229	51.7732064	22.70198217	46.88249475	59.42219699	71.28554183	43.12178415
Gene_10379_Predicted_mRNA_scaffold1016	29.87710898	25.01927018	25.20546767	19.41841777	22.92030209	17.14561988	22.39995187	28.4013945	20.30784735	24.39321229	18.49059079	23.16808853	19.13793641	19.75558085	21.06290032	20.09119911	18.79865127	17.24348487	13.83429411	17.44331064	22.78538258	27.86695493	17.66577437	21.12238749	21.6771286	22.11142477	16.88913673	21.62051556	22.64134693	20.32789241	17.06498034	25.85700583	25.06359352	14.21443981	22.67985889	23.69828743	18.80236069	21.20847375	20.54276819	19.65974536	21.39692972	26.32765682	25.13423216	18.87471718	11.95790159	20.8448805	23.13440751	21.42278395	20.67372922
Gene_1037_Predicted_mRNA_scaffold1	60.83555038	40.0826531	48.65526292	29.09344126	30.91212145	42.72219487	53.20640394	62.9889123	56.34934977	52.11980769	27.30031728	28.23439345	27.96104283	16.7134873	25.95084213	40.67062331	49.57162023	24.28419686	29.71110144	31.70913624	30.10712664	30.72942298	33.40387234	23.54642061	60.47183371	23.37296698	40.94514465	24.2432267	25.19236982	19.15715564	25.33820954	44.75662923	22.51144118	41.05330984	16.53131486	21.91643726	20.61789234	40.49040131	24.67399923	16.81022374	25.03031566	28.27477789	17.83914971	34.24798248	47.47966753	22.95943181	40.16072054	46.29139599	14.66429382
Gene_10380_Predicted_mRNA_scaffold1016	9.669254211	3.659562097	7.333945595	2.461170039	2.930909915	7.437116831	5.296719065	6.97277864	7.824417563	3.625218681	2.348053504	9.801463341	3.819565029	2.580442463	13.46845863	3.551377124	8.772237	1.585871245	2.192857891	9.11298831	2.40519351	4.238244726	2.117657635	2.832337803	7.828750612	2.026912102	3.257716909	2.23896917	2.333965656	2.512205283	3.851304398	3.973668628	1.694961991	5.148815689	1.662005887	4.083948644	1.983044606	6.635291685	3.920305851	2.065056818	2.454076653	3.02018624	1.842567086	2.455747815	6.234912747	1.614442861	7.259579473	4.66079997	1.818849233
Gene_10381_Predicted_mRNA_scaffold1016	0.071666612	0.119197069	0.371371361	0.031093822	0.049672245	0.361064073	0.150993234	0.325719738	0	0.528463017	0	1.135101879	0.383058746	0	2.331566052	0.06287128	0.047995642	0.033906248	0.374247442	0.223753352	0.123797373	0.179845632	0	0.45101571	0.228245826	0.051215026	0.064216908	0	0	0	0.494741952	0.040308464	0.161336368	0.048022664	0.213862171	0.038090719	0.180712339	0.100777619	0	0.182211849	0.075788058	0	0.487740899	0.108918672	0.032820986	0.03802733	0	0.111675432	0.19824931
Gene_10382_Predicted_mRNA_scaffold1016	0	0	9.346053181	0	0	11.15180585	0	3.269552838	0	4.932895515	0	16.66558328	5.126823932	0.03969868	33.80592703	0	0	0.069815106	5.394193786	5.805100719	0	0	0	4.347863259	0	0	0.033056667	0.048536562	0	0.030985747	11.34466837	0	0	0.049440848	4.007236983	0	0.697683969	0	0.484727667	0	0	0	18.07720749	0.074756807	0	0	0.058352074	0	4.84746818
Gene_10383_Predicted_mRNA_scaffold1016	20.0848759	4.785359515	10.8952615	5.545385414	4.3143161	7.265173704	4.721262671	8.251426782	22.17000362	5.712001174	3.39680057	15.66009821	7.034402808	4.688809745	7.500360439	6.407253232	3.446120108	5.026047839	5.200881982	18.86417609	11.50517902	5.363077093	3.793970686	3.418758259	4.405432041	0.71173046	6.693123137	10.48256315	9.604633997	4.043125341	6.979555469	8.822566999	13.30298747	4.61595164	5.052438669	12.39545303	9.888411545	3.617951156	5.686170431	7.403112985	9.961702144	8.790566686	3.2478348	5.676122526	18.9285731	3.479043341	6.826323748	9.139220544	3.042036883
Gene_10384_Predicted_mRNA_scaffold1016	11.72899891	3.041548174	7.079973588	12.64000383	2.097906607	23.82740066	35.37351612	3.224242707	15.36224961	3.998933459	2.322773027	42.59975887	15.3117768	9.262541653	23.07976448	17.50883081	1.647014954	12.88826954	30.76590369	44.65228908	6.208939247	13.52997943	3.664354128	1.948156632	11.34703565	6.894772688	11.86587627	6.097865041	8.23679984	2.939519935	35.61719297	17.34347965	8.347198273	6.591768872	3.161363099	26.64510451	28.97920534	2.394192052	23.61370444	3.887939388	4.701333095	14.26161774	2.574966312	10.35040202	110.37569	1.606083795	3.590709359	5.404449412	2.354922291
Gene_10385_Predicted_mRNA_scaffold1016	7.461398794	12.32190555	12.06550073	17.49497554	12.32359249	11.51734269	7.993940441	13.05954877	5.247121068	12.393083	15.26885672	6.428206986	12.21893613	20.56830021	5.45173	16.87953368	3.827452672	13.36919502	19.75433285	4.242763609	15.0827189	12.11097194	10.67653412	18.05597249	10.31427085	12.52483428	16.10279783	18.92313378	16.6982414	16.64073118	18.61094581	16.28645647	18.52690136	12.6377048	18.34318894	15.42413734	17.45339097	9.554619191	17.46196977	19.62981348	14.30361768	13.60990185	16.09833507	16.43870086	18.11778826	14.85935425	11.75162701	12.13807215	19.14713037
Gene_10386_Predicted_mRNA_scaffold1016	0.125267885	0.055559353	0.490453325	0.173918969	0.104188049	0.063111303	0.105569958	0.341600265	0.214156715	0	0.102538274	0.069011245	0	0.21567969	0.045282259	0.087915442	0	0.094824943	0	0	0.605887971	0.125742693	0	0	0.132985552	0.214848095	0.11224636	0.098885694	0.086118539	0.105214397	0.031446254	0.028182474	0.112801569	0.067152024	0.029905208	0.106527571	0.410633174	0.0704607	0.423238798	0.095547811	0	0.249749075	0.14208911	0.279226498	0.114737264	0.053175146	0.118883271	0.078080125	0.207914992
Gene_10387_Predicted_mRNA_scaffold1028	0	0	0	0	0	0.150096948	0	0	0	0.117165814	0	0	0	0	0	0	0	0	0	0	0	0	0	0	0	0	0	0	0	0	0	0	0	0.159706951	0	0	0	0	0	0	0	0	0	0	0	0	0	0	0
Gene_10388_Predicted_mRNA_scaffold1028	0.987241548	2.760457229	1.186276289	2.048544967	0.595007576	1.40564725	0.180869857	2.048387369	2.07914707	1.688076176	0.219594705	0.591174531	2.425368741	0.831414538	0.387903712	1.317950389	0.287462052	1.624607436	1.408939	0.214421459	0.519024885	3.393041424	2.128451383	0.9822854	2.916354253	0.429441631	1.192311687	0.564726354	2.409890599	2.307336769	0	2.172788589	1.700684124	2.243466361	2.71549211	2.32700897	2.164694019	2.716159822	3.545042826	1.091328079	1.770288707	1.925494353	0.292124436	2.261481992	1.847813726	9.429200929	1.833112435	3.879398079	2.137287292
Gene_10389_Predicted_mRNA_scaffold1028	11.64430391	13.42718483	12.3451775	12.08171186	14.72070669	9.740741612	9.659857492	9.093668612	12.21853144	11.13696711	13.11473691	7.856184688	11.54269634	9.773234306	9.700466168	11.10250294	12.11057884	12.46632977	11.9914409	6.340577825	11.65286835	12.21634845	11.85864925	11.85016821	11.26654193	9.559680596	13.08011655	15.82553904	14.67845868	11.80196531	14.06537733	14.00868789	12.98695608	12.1716136	12.57127455	11.6468063	10.8130757	14.63914488	13.28873726	12.53993443	14.02521275	14.58529023	10.84472326	12.31034383	10.74571172	14.30352058	11.84854451	11.93549102	13.97004555
Gene_1038_Predicted_mRNA_scaffold1	0.51144667	1.858819853	1.668695313	2.342279294	0.787743363	0.608392963	0.209525317	3.034749959	0.161919274	0.502848103	2.645608114	0.156533742	3.080822393	1.865121833	0.102710818	0.473605657	0.304461769	0.940998111	0.042393744	0.354846493	0.539902189	1.782587589	1.452981077	2.275820449	0.693777803	1.461978098	2.495091315	1.420541461	0.813904628	2.314914787	1.03424879	1.630074284	0.818753598	1.256611867	1.763633263	0.755092492	1.576236806	2.677009248	1.973343981	3.491679222	0.781241134	0.991356918	1.83706175	0.921238396	1.405356001	2.502735184	2.696552322	1.180693975	1.336200352
Gene_10390_Predicted_mRNA_scaffold1032	1.879553504	3.657337113	0.657802069	2.814196464	2.145659059	1.230092589	0.660000182	3.014978531	1.417617241	1.739250815	3.299505386	2.436384802	3.770854569	2.87522638	1.532042088	3.944389351	1.258750415	3.609256307	2.144485162	0.575316987	5.156607652	3.352552192	2.68411144	3.500053757	1.760604249	4.161233862	3.401373004	3.636538985	3.969337525	3.157330999	3.191778767	2.632495346	3.733467993	3.358557565	3.497266542	2.389717947	3.252546354	1.969315651	4.254346456	3.185834236	3.58555384	4.913743191	4.91183119	2.557815946	3.021150045	1.720862418	1.748781389	2.335413883	4.281822083
Gene_10391_Predicted_mRNA_scaffold1032	0.079796195	0	0.183777017	0	0	0.050252723	0	0	0.511570392	0.078454642	0	8.792093465	0	0.042934035	0.360562481	0.140006309	0.106880164	0	0.11905732	0.398616104	0.034460117	0.050061656	0	0.045652471	0	0	0.071501426	0	0	0	0	0.0448809	0	0	0	0.127234748	0	0.056104721	0.149780544	0	0.042192581	0.049716019	0	0	1.242498423	0.042341003	0.06310764	0	0
Gene_10392_Predicted_mRNA_scaffold1032	3.327924411	2.724189476	3.369283077	3.507946681	4.210687397	3.854030641	3.623418711	3.400628528	4.900254216	3.820963548	3.039450658	2.891579691	3.444998382	2.956254487	2.502863805	3.742449787	2.72234716	2.219061514	2.799241658	3.375088944	3.935336826	3.110736233	2.941875428	4.395696886	4.030888836	1.883430991	3.482322204	4.936724983	2.635906912	4.521053563	3.644430822	2.437071602	3.419097609	2.634081595	3.519153444	3.157701832	4.843469503	3.54905596	4.02468263	3.691138002	3.991699075	3.84070041	3.192116838	3.258696237	3.477769938	3.910930388	4.062700208	4.895749023	5.159034958
Gene_10393_Predicted_mRNA_scaffold1032	12.86799821	23.10544583	19.13993525	20.01835162	11.79133653	11.42561985	2.472997387	18.37508816	9.909459539	23.5223962	18.28173352	6.805695789	18.45629573	21.8778791	2.881038452	17.89930263	8.151963864	15.04172038	13.21031453	3.637531397	23.64256226	18.00056947	10.80093297	16.8462732	15.39915245	14.9121766	22.47644453	20.93354757	20.23985473	23.95292447	21.68070774	13.49701507	14.21023627	23.51806227	19.89174824	10.9983752	18.47098771	12.18558628	22.79372299	21.58399572	14.63474978	20.06116941	27.94267609	11.11445336	13.32589791	15.25522632	9.351643454	12.16350933	23.9313483
Gene_10394_Predicted_mRNA_scaffold1032	9.11312195	0.673648526	9.613136045	4.588463115	3.55585397	3.34427188	0	11.32617051	9.841498701	0.287602047	3.752805313	8.026607936	0.343631227	4.67324972	1.464107627	2.210882242	13.20082879	0	0.87288982	0.927339515	6.840996678	0.02823353	1.115784452	0.231721736	4.682016557	0	1.613001104	1.805861591	5.311106847	1.32295668	15.73136934	15.56670318	4.53874277	0.211090926	0.107435853	5.070844734	3.773155793	0.601191703	3.801262748	0.419539954	0.023795567	4.990870733	0.204184699	0.820746164	6.182984478	5.563870799	5.55221798	0.748017301	0.809189654
Gene_10395_Predicted_mRNA_scaffold1032	17.7020604	11.86823539	10.90340688	8.31825349	7.255615108	11.92588479	10.47019196	15.23559362	13.3218688	10.52362035	11.2526601	13.28376849	12.66359168	11.51803069	10.0980908	15.63274994	9.13755999	12.9660025	12.98652511	9.694913106	12.44480123	15.34877365	12.21181705	13.12212104	14.48471727	7.817192144	11.85693283	12.37997514	11.65759827	11.50929359	12.03217392	12.96649998	10.69754409	10.79784917	20.07707509	15.94152249	11.41876095	20.92305336	13.90916596	13.18321957	13.43367934	12.60462501	12.54111704	10.36813809	15.7830047	6.365997315	10.88360911	9.16427446	15.45523946
Gene_10396_Predicted_mRNA_scaffold1032	22.70293064	30.11913298	27.83902698	41.59606053	39.7151355	32.86258361	33.53993821	29.07713855	25.94845816	28.99793777	39.08626298	22.82101663	41.242392	34.96877195	25.81399704	44.07259386	31.11714323	43.41042109	39.82443875	24.94252967	45.31709329	33.58074236	35.15819085	40.6835943	25.75597421	59.78830781	43.47862298	0	40.1822852	44.09298713	37.66543925	30.668426	41.50513687	39.64160974	41.84359381	32.55241278	35.74333538	35.6038698	45.67349034	42.11019024	42.30220818	37.00088239	41.98406867	42.74593646	30.39284166	46.91155902	32.13329442	34.08502523	49.41542046
Gene_10397_Predicted_mRNA_scaffold1032	14.23198291	20.46589726	18.30276185	16.56073441	20.53347353	14.9575882	16.54667578	12.61355987	16.84253582	15.77789777	17.52633614	11.99799985	16.59636881	18.47560626	20.37821811	17.29326872	16.55900072	20.78102517	20.26826381	12.92178702	20.38707999	19.60797078	16.8817139	20.34813166	14.63399776	19.95953453	19.61336672	24.47696965	19.43517867	17.77349762	19.78214469	17.27091788	19.48797064	17.79394989	19.31469774	16.38454703	18.76826012	15.79827059	19.68464648	18.00183907	18.85541107	19.3062317	20.51958405	17.85567786	15.14498901	19.6301535	13.240534	12.92628202	20.44187105
Gene_10398_Predicted_mRNA_scaffold1025	0	0	0	0	0	0	0	0	0	0	0	0	0	0	0	0	0	0	0	0	0	0	0	0	0	0	0	0	0	0.072620534	0	0	0	0	0	0	0	0	0	0	0	0	0	0	0	0	0	0	0
Gene_10399_Predicted_mRNA_scaffold1025	0.356920911	0.339220932	3.640362753	0.154856422	2.297122844	11.30300791	0.510279563	1.477343016	0.32688664	0.551446137	0.782566915	12.18410292	2.997886218	0.466382664	1.889235758	0.670966198	2.04884987	0.554836023	2.73873729	0.06367759	0.022019554	10.87616777	0.63209464	1.400223298	0.622495918	0.29150396	0.068532682	0	1.022392513	0.128478552	0.735988395	3.871569815	2.135021724	0.444167396	1.095528159	4.092165573	1.060715303	0.501902329	1.627032003	0.475340834	0.512249404	3.526233736	4.424420916	0.051661636	3.85294353	0.108221339	0.524224194	0.370784438	0.634718675
Gene_1039_Predicted_mRNA_scaffold1	9.287423509	10.23602144	10.84501775	5.803790934	10.13670145	8.177871474	6.908493728	5.387472726	7.365526223	9.103804803	9.636238022	8.339376387	7.369029838	9.272382641	10.18623778	9.6758076	7.136923634	9.783988368	10.49351445	6.677665357	12.40649265	8.579247082	8.011452148	7.834288059	10.52219715	9.386414409	10.16669743	14.02066406	8.581472197	6.509668047	8.266443069	9.231778375	11.14808999	7.827570706	8.383947015	8.614927709	8.409187803	9.090897914	10.84089162	11.41581365	7.250397376	11.22459619	11.72854449	10.47652545	7.576660023	11.41802613	8.428026094	9.086888301	12.47211951
Gene_103_Predicted_mRNA_scaffold15	8.332318662	1.205082363	5.00608594	0.94307561	2.678327435	5.627634912	13.35723897	4.527911508	8.429922177	4.867849001	0.864910345	8.814806373	0.553246275	1.949205194	12.00432688	1.165319182	11.96915329	1.371168676	0.900867058	12.51721003	0.625795719	0.90911967	2.43264256	2.763496259	2.948555665	0.51778391	1.731287851	0.158876348	0.691818934	1.014266788	1.970422264	1.222555713	1.522369971	2.265709275	0.864858619	1.668754407	1.52250146	6.452790948	2.266678898	2.149188763	0.766217266	1.805685816	2.054608536	0.489407898	3.539415115	1.025216822	2.292069474	2.258077227	1.169175308
Gene_10400_Predicted_mRNA_scaffold1025	16.90321922	29.23630357	32.72001291	42.55108262	34.01809413	22.62068613	9.251064661	31.08469018	10.00252377	30.03544919	42.69753552	7.517613817	28.60343742	44.40777325	9.58701904	50.935248	12.85315138	50.04432456	63.31245517	11.07709594	50.24234766	33.05638655	38.91455035	49.36013975	20.07086467	40.67403373	34.92683913	62.5756599	33.28800703	54.18255084	34.61453076	24.60956619	48.47748154	27.52004973	53.6989981	22.20274697	51.77984917	22.06708422	55.6479309	54.15873609	35.33164672	36.09177603	54.14879605	41.56696483	42.83826579	60.82164199	20.01731391	23.59594672	69.31640797
Gene_10401_Predicted_mRNA_scaffold1025	0.692363885	0.871443857	1.185152921	0.649501109	0.570666357	1.319860768	0.611089741	0.850471733	0.986381938	1.122274198	1.263667712	1.159752515	0.600112178	0.96654803	0.642605778	0.787969394	1.152936644	0.566598627	0.921341309	0.280431371	0.630321101	1.244404507	0.753918149	0.856455452	1.191924227	0.668625916	0.553323532	0.763197331	0.557457405	0.848714978	0.493231892	1.1366737	0.859366166	0.702182627	0.513733167	0.636524249	0.802144364	0.499957976	0.561986504	0.943600438	0.593660072	0.72283394	0.636758844	1.023813009	0.754136743	0.556031851	0.651156101	0.349908661	0.543521579
Gene_10402_Predicted_mRNA_scaffold1025	85.85541301	72.08974847	78.96504608	61.54851454	59.5705799	91.78275223	74.47731644	100.0193811	92.1638722	74.00814481	65.15195639	66.0601344	82.56353847	77.32178767	44.26456341	75.27821383	65.54398788	67.42162305	60.18803122	37.79861955	67.56837704	80.41766472	84.63648468	70.37398319	92.56751119	75.09187568	65.5029667	76.72268524	67.34645541	59.07069075	68.7289163	90.13229617	65.16120739	61.98911218	79.97735955	89.00460121	63.09448015	75.56991011	69.82180533	56.80390489	59.22546726	64.77667547	58.23137969	65.59251896	93.07047797	55.06944316	82.95595832	88.8541868	61.99526504
Gene_10403_Predicted_mRNA_scaffold1025	8.613641879	22.16179476	13.01982955	22.21989473	20.72736086	13.0189353	3.858640464	15.86840472	4.432035516	18.74653017	26.30326871	2.027133646	24.3418144	29.94900686	2.871848537	22.03864783	11.26840628	22.82115918	21.28641551	2.36031895	19.31414765	20.20965472	24.18128605	27.06082902	21.76881395	18.02442604	23.67931791	38.02469928	30.52818731	26.43836697	17.04648283	25.06069882	29.06780811	23.6030062	28.66890529	20.92610203	24.01840946	19.33297186	29.19683345	23.45935498	24.99226679	22.34181896	32.02381541	30.84218747	29.06107372	32.69476085	19.84132162	25.08974697	35.00123151
Gene_10404_Predicted_mRNA_scaffold1025	0.744168435	5.888513256	5.842770705	4.608243723	3.985606302	1.533763773	0	1.229888535	0.43371234	0.698400144	3.599466822	0.326111963	3.615988725	12.59430433	0	4.480855524	0.770215785	5.761212925	1.564531024	0	7.88818133	4.92333715	2.253902825	3.599511935	3.519162771	4.641200311	5.243571399	12.99492816	5.309758765	7.699336123	5.222192168	4.870436702	11.51372247	2.765271424	12.27437069	4.494598165	5.202946166	2.378295352	12.38101919	8.170185372	8.441982952	5.352990163	13.54391808	6.957269136	7.001994187	9.763969738	3.263684358	4.497881809	13.33393208
Gene_10405_Predicted_mRNA_scaffold1025	6.160474058	7.653880702	7.693190286	5.165063665	5.991231778	6.544709828	7.775949154	5.462627824	10.03177805	5.374819029	5.565106778	6.076848515	4.608619869	4.628522483	9.040548396	4.047233326	8.455854257	6.111442156	5.734358673	7.754197703	6.255560422	8.304291129	4.89137244	7.064855431	7.58583002	5.919513483	5.899292073	6.151818747	6.001416643	4.894585037	7.114139837	7.054706781	4.866469636	5.438966704	6.02850512	10.56030541	5.160527737	7.35562757	5.977052551	5.417950005	5.920503005	6.397010263	6.657214943	5.503730141	6.144582564	5.47014625	5.365865438	5.700686475	5.028023154
Gene_10406_Predicted_mRNA_scaffold1025	0	0	1.25465813	0.295449753	3.115065978	1.972702748	0.071735977	0.696363697	0	0.20085568	0.627083226	1.969544622	0.207987321	0.293113563	1.846188345	0.955832548	1.276936695	0.515476946	0.203203096	0.085043097	0.646969258	0.42721789	1.582835674	0	1.012090045	0	1.098326409	0.716735403	0	0	1.538502057	0.076601235	0.306599752	1.186394491	0.406418524	1.013413607	0.858553455	1.5321229	0	0.981101207	1.51227092	1.018243881	0	0.689954743	0	1.517590691	1.507940443	1.697802426	0
Gene_10407_Predicted_mRNA_scaffold1025	3.632477094	1.078856189	2.838425332	1.941874578	0.944128404	2.573551255	3.894936036	2.469032889	3.973690318	1.371165188	1.095103263	3.260827682	1.584949042	1.500730946	4.806811123	0.71131227	2.780223853	1.13547988	0.532293875	3.280821087	0.896394942	1.38361991	1.256443716	1.410199524	3.511961517	0.463548711	1.307765555	1.621477496	1.30064437	1.716172095	1.302668806	2.444381759	0.934566551	1.521290919	1.200117153	2.275417482	1.308506179	1.596247113	1.339308928	0.920806031	1.371919904	1.212412141	1.214003253	1.34729569	2.525041557	1.066978116	2.154586345	1.954170086	1.076616219
Gene_10408_Predicted_mRNA_scaffold1025	23.41892618	13.21793957	31.83566905	3.154589751	50.5116303	19.27405946	17.0110528	5.907851018	7.287075823	8.062976687	6.920436167	27.30550311	25.56423861	12.10008358	42.86259074	26.44126158	22.53487816	1.839957967	22.5164205	7.866039961	9.127708851	31.02888023	1.703133648	5.659201791	9.558759423	1.993800352	4.318118766	8.731710589	20.87565651	1.917283777	6.950686203	38.32671741	13.32295774	4.588826086	1.311920893	92.70192105	4.210418274	3.209949437	4.840166141	1.146425078	1.564621022	27.49614924	9.877464608	0.471133624	1.122845373	1.390682096	10.49751772	2.81052008	2.104866365
Gene_10409_Predicted_mRNA_scaffold1025	0.833773819	0.04622487	4.176538903	0.072349491	0.577889982	0.105016047	0.570916017	1.705249652	0.41574497	0.163951242	0	7.234506827	0.063664704	0.089721758	0.602790763	0.073144838	3.071113571	0	0	3.019666069	0	0	0	0.095402633	0.354056817	0	0	0.054847991	0	0	0	0.234475587	0.300319573	0.055869865	0	3.633828309	0.105120929	0	0	0	0	0.051947233	0	0	0.229104833	0	0.989097874	0	0
Gene_1040_Predicted_mRNA_scaffold1	15.67472327	20.69770425	24.86565727	24.32469109	22.99057998	11.38688805	11.64775904	21.94858361	14.82564264	10.29544628	19.29910234	7.166266487	28.10928111	24.07635859	1.645770292	19.91332109	3.833102612	29.60198085	22.31950699	12.10268626	22.80727665	23.01362182	17.83915481	28.875311	12.84282305	10.0396162	20.1646857	24.04537901	27.12625766	21.19580864	16.81702747	8.267432408	30.39664073	21.35542853	26.86185657	15.21030118	26.81461279	20.02968749	20.14373527	33.10048351	17.26396174	20.50442152	32.01795708	23.19635279	23.35251445	27.6780933	23.97002637	22.56725894	30.13647561
Gene_10410_Predicted_mRNA_scaffold1025	0.279245677	0.639903276	0.343000064	0.823858447	0.567733847	0.211030447	0.176501469	0.486508291	0.185653843	0.420978093	0.780971755	0.128199205	0.568598433	0.961581185	0.336475574	0.424623452	0.14961026	0.951221846	1.055486583	0.162744345	0.771793281	0.724118956	0.317326289	0.362123097	0.335976449	1.51663324	0.834060823	0.734782697	0.83188916	0.734900396	0.817828831	0.565416311	0.637021644	0.424134389	1.022186446	0.573885815	1.009263558	0.314140307	1.292915507	0.694202801	0.570922423	0.695922077	0.950230053	0.414965587	0.358079317	1.205130258	0.382796803	0.754239567	0.875465287
Gene_10411_Predicted_mRNA_scaffold1026	0.005913724	0	0	0	0	0	0	0	0	0.145357523	0	0	0	0.006363713	0	0.005187958	0	0	0	0	0	0	0	0	0	0	0	0.007780428	0	0	0	0.006652278	0	0.007925386	0	0	0	0	0	0	0	0	0	0	0	0	0	0	0
Gene_10412_Predicted_mRNA_scaffold1026	0.233725629	0.086385832	0.314001806	0.033801993	0.107997074	0.490639487	0.082072129	0.132783329	0.277482626	0.076598725	0.279003337	0.160952034	0.356933081	0.293428739	0.492846265	0.170867915	0.52175908	0.147437492	0.232481821	0.145944928	0.336449311	0.391019213	0.241453356	0.089145041	0.206771084	0	0.069809994	0.102500869	0.133900439	0.09815485	0.097787705	0.306734408	0.420931789	0	0	0.455491277	0.392903603	0.219110049	0.146237348	0.231095566	0.205972383	0	0.176740519	0.118405137	0.071359176	0.20669694	0.431303396	0	0.161637139
Gene_10413_Predicted_mRNA_scaffold1026	0.26526392	0	0.654561446	0	0.840479321	0.477295735	0.079840042	0	0.377910438	0.037257748	0	8.45503256	0.057870949	0.081556703	1.506819274	0.066488352	0.304541388	0	0.16961932	0.236626192	0.065459803	0.0475481	0	0.043360297	0.321836165	0	0.033955698	0.149569783	0.043419598	0.031828456	0.142692311	0.042627466	0	0	0.226165957	1.329310318	0.095554485	0	0.213390273	0.016057896	0.08014825	0.330538721	0.171933769	0	0.173546112	0	0	0.078733516	0
Gene_10414_Predicted_mRNA_scaffold1026	7.213434779	7.642852742	5.574623724	5.906973095	5.673669289	6.433890189	4.76199923	8.171854236	4.643536688	8.77326552	6.680913032	2.752327253	6.299500357	5.657869944	2.08602945	6.01878451	4.551770805	7.229982327	5.516814193	1.761671526	5.528785185	6.82510195	8.180567901	7.202209278	11.65127614	4.826540279	6.549783685	7.114286011	5.228436899	6.318971849	5.539716781	7.729629531	6.168389072	6.831500153	6.084624799	7.156673086	7.208303373	6.221368078	6.298559061	7.834168899	5.808785764	5.28655803	7.515382257	7.947464535	7.037719766	7.122081466	6.287978203	6.305741715	8.661652722
Gene_10415_Predicted_mRNA_scaffold1026	3.906715556	4.637134032	4.201465635	4.704177629	4.962221851	2.557851652	4.405577293	2.913663635	3.8003915	3.637984596	4.314279631	3.555472476	4.336609756	4.111387678	4.385947114	3.9103995	4.287595517	5.520500965	3.594908923	3.847260846	5.351222299	5.204224241	3.97365695	4.60801514	4.147405572	2.189205129	4.317938822	6.317316057	4.436843519	4.076340631	4.428319724	3.465359819	6.07501556	4.70517162	4.498908257	5.049255066	4.621750276	3.799555615	3.585767567	4.295460404	4.513583896	3.73146475	5.465941949	4.463958023	3.168449101	4.474669623	3.674933242	4.73785008	6.379483864
Gene_10416_Predicted_mRNA_scaffold1026	22.35905929	21.19754753	25.54957936	22.73627225	23.43536505	20.57720201	26.35828491	19.80694489	22.80093237	19.39752079	20.87866116	21.36250769	19.11363427	19.55558159	24.19296262	17.48685026	24.03894811	20.32376682	24.19929109	21.28763538	22.87167464	26.22305182	19.19500523	23.99942974	26.03845292	24.65418498	22.1027749	26.87481685	21.87992682	20.88938798	22.25735098	22.61577136	23.20768444	19.78000161	21.23067751	28.1491769	22.60068834	23.07910494	22.32426861	25.04430334	24.39408748	26.26938476	25.94590098	22.686775	21.44295657	23.0901611	21.6643011	17.64087987	23.48743285
Gene_10417_Predicted_mRNA_scaffold1026	0	0.207415209	2.584898076	0	1.90156638	0	0	0	0.088832648	0.061305348	0	0.257634064	4.380263106	0	0	0.273506301	0	0	0	0.077870788	0	0	0	2.782522051	0	1.069433204	0.167616079	0	0	0.104743558	0.234791479	0.35070445	0.168445165	0.083564394	0.29771381	0.26512714	0	0.087681732	0.117040218	2.24589433	0.065939524	0.155394649	0.070726628	0	0.057111905	0.066171482	0.295878159	0.064775595	0
Gene_10418_Predicted_mRNA_scaffold1026	5.145351159	0	2.660238906	2.277960412	1.746735284	0	1.216808519	0.95450045	3.291185233	4.129670414	0.859538231	0	2.726141065	2.372945454	0	0	1.547129098	1.887840931	2.976778103	0	3.446411205	0.65878237	3.091652752	0	2.675438032	0	0	0	3.007908408	2.2049278	2.240613946	2.126183848	1.79658568	7.036364208	3.760254866	3.237048682	0.661957157	1.624272321	1.773922616	4.538659499	1.110459806	0	0	0.638358128	5.001347445	4.346027834	1.8270119	5.454292819	0
Gene_10419_Predicted_mRNA_scaffold1026	15.76936992	18.06290488	14.51340365	17.47402265	17.72095793	19.66004363	11.18732089	14.70751626	16.55687262	22.22210368	16.60660666	12.08742651	23.13352787	19.53517595	7.460452548	15.94345079	23.9934145	15.52803022	25.23224989	11.18561324	20.24836811	21.77261157	24.68453245	18.61691617	15.33697072	16.32393963	17.12854615	18.13721137	18.71125325	30.64678907	23.7164933	15.3270259	16.47349617	18.23344577	20.37775286	15.59132351	27.94059649	10.62253517	26.55324063	21.94869213	19.89706894	18.82587258	15.40956402	16.50533549	21.43617008	19.62683477	14.86422267	27.55986586	14.60545323
Gene_1041_Predicted_mRNA_scaffold1	8.238646381	10.61173254	10.89070617	7.912825474	12.85972635	5.970211324	7.870487051	10.23300307	11.28705964	7.123681464	6.120193363	8.922057588	9.272476507	6.242314453	7.547325313	7.247354638	6.530278129	10.87110368	6.937518275	7.385449901	7.525144781	9.74259086	5.981047847	8.083872235	8.434714295	4.581016522	6.451878792	8.463506371	10.00874495	7.943509986	8.131002011	6.169907336	8.841534543	9.377434917	8.163618742	10.48520023	8.110521797	8.2524626	7.922784184	11.45851419	6.707384791	9.000303131	11.72599015	9.124941646	5.954156268	9.365882654	8.461377965	7.761407706	8.491740552
Gene_10420_Predicted_mRNA_scaffold1034	6.318003122	6.675245813	6.013868166	5.796158576	5.809202561	5.532874939	5.086978017	4.689130585	6.818935935	6.054920094	5.691822546	4.614493858	6.010015317	4.669851551	4.556171683	4.80547199	6.097503939	5.646107071	6.141554044	3.745891265	6.210186523	7.086649221	5.554455098	6.413810314	6.334625831	4.971090384	6.252155188	8.270339531	6.666323374	5.369122194	5.647196922	6.760070246	5.468961832	5.088865518	6.690846922	5.856733249	6.825777245	5.788307237	5.570200345	6.0125363	7.941124338	6.759393468	6.140902789	5.560800248	7.131308346	6.908022923	5.888317057	5.845189142	6.826155642
Gene_10421_Predicted_mRNA_scaffold1034	33.74146991	26.40910988	27.65767827	18.57968552	27.54104684	19.74667809	30.0535237	19.81829759	29.47611789	22.90458733	18.17480985	37.19354769	19.65601043	17.71220215	41.1276682	22.10805772	28.59857668	17.07321263	19.77221223	40.41067267	18.14703689	22.69025851	17.08680015	18.28311997	24.13557511	13.8113915	22.20398227	17.75159634	21.40925002	16.68741096	18.64649735	20.59017461	20.03910192	23.4291069	17.87629741	29.66548211	19.21031173	27.79738972	17.83739564	17.14389645	19.48405278	23.70774542	21.60352086	17.53011964	15.00260523	16.23354529	21.72201978	20.45223978	14.77991396
Gene_10422_Predicted_mRNA_scaffold1034	8.00006138	8.870554322	5.898466901	7.443761627	8.226618617	8.012472894	6.78849741	7.212491639	8.023266168	6.890828326	7.297989229	6.258226164	9.273341209	7.03817915	8.337202251	6.824974993	7.543196549	7.283193558	7.457576782	5.709103778	8.170308986	10.36624482	6.977231095	7.767409669	7.995934503	5.077470494	6.847667884	8.568815558	8.835087868	6.84658995	9.073517136	7.574176404	7.166719686	7.159921801	7.807066593	9.411534809	7.881592508	6.873734582	6.435610553	7.235147053	7.921364364	8.012687913	6.778412047	7.812668836	7.781567581	6.984801042	7.884161437	7.752932073	6.856216171
Gene_10423_Predicted_mRNA_scaffold1034	0	0	0	0	0	0	0	0	0	0	0	0	0	0	0	0	0	0	0	0	0	0	0	0	0	0	0	0	0	0	0	0	0	0	0	0	0	0	0	0	0	0	0	0	0	0	0.32191987	0	0
Gene_10424_Predicted_mRNA_scaffold1034	23.19657228	4.265008	10.75702829	2.929017786	0.87052896	5.437965275	13.60325529	4.236694506	19.96251498	10.8823303	3.212791872	19.2985499	6.953040941	3.083249819	29.36939622	4.545123569	16.66519982	1.225584136	1.581153449	0.441155309	1.898405214	5.515785649	3.770910211	2.91918619	1.875053063	1.739035883	5.134778432	2.736873161	2.338542875	2.835111932	4.088966946	4.326849399	0	8.626597766	3.092127241	2.169561526	2.276329377	4.084277786	1.620810479	2.677754146	1.743289555	4.988622785	0.934924794	0.596515585	12.18711123	2.207603938	5.152810573	11.21291508	0.542876633
Gene_10425_Predicted_mRNA_scaffold1034	2.701116344	0.429841828	1.526421326	0.444898171	0.312024684	0.504019024	1.14609181	0.284175574	3.171175278	1.782764605	0.908456549	2.118433221	2.005207417	0.713205905	8.679188232	0.153586486	4.539141902	0.153824584	0.988870294	0.671538107	0.270018864	0.659009771	0.251913279	0.057234993	0.531024118	1.161751955	0.616289471	0.8061727	1.891337921	0.714223075	1.80503885	0.970617238	0	1.960806636	1.223997355	3.429584745	1.592398835	0.439619317	0.657235165	0.710072721	2.195237594	0.389559418	0.099290713	1.15298892	3.99741934	0.464479489	0.43515299	2.961923874	0.743742861
Gene_10426_Predicted_mRNA_scaffold1030	0.247286501	0.274193939	0	0.107289603	6.855786949	0	0.13025099	17.84191007	0	14.46617908	4.048337062	56.53646177	0	0.133051549	5.58687258	0	0	0	0	0.154412723	0.213582157	0	5.939505332	8.347079145	9.713301047	0	0	0	0	0	7.449220427	0	0.111338613	0.33140555	0	0.131432482	0	13.04003919	0.232083164	0	0.1307538	1.848825067	5.469606342	0.125275059	10.41892675	0	0.391138135	8.220531429	0
Gene_10427_Predicted_mRNA_scaffold1030	77.01661195	39.96771168	33.14509714	32.09152618	20.17280223	31.01887647	28.47893362	44.13596807	24.06156991	62.55577369	29.07851202	21.3533428	32.33146442	28.20286851	9.130015811	32.77575282	69.14003084	27.80469506	22.84005935	8.527828807	27.82120017	34.53531077	45.72995061	35.43231299	61.75195677	33.1389702	41.46414343	22.73607061	21.83678767	36.57471894	24.36024316	33.6529434	27.46868512	46.61937806	23.76774459	20.49686757	25.96897044	46.51581936	30.33620077	19.57311732	23.32094267	25.63111384	23.53792553	39.61198339	47.42119034	21.47253078	43.73434995	31.60203355	23.49575937
Gene_10428_Predicted_mRNA_scaffold1030	2.006268252	2.033894283	1.254161826	1.24350687	3.496234389	1.660566237	1.992716484	0.781572757	1.633283811	1.070806549	0.997071148	3.315815629	1.400623481	2.899134308	2.900930547	1.257176908	3.762114125	0.867828276	2.736811314	3.436171734	1.980366199	1.798100614	2.131819186	1.574143439	1.643044915	1.06506184	1.797717805	0.904991854	1.641975318	1.059202659	2.302343444	3.868847192	0.722643973	1.152315974	0.821068309	30.46654832	0.722706389	2.901821379	0.968359656	1.77317789	2.303501275	0.642847007	1.30038515	0.929255502	1.62759892	1.764119137	2.901353765	3.453810104	1.506396757
Gene_10429_Predicted_mRNA_scaffold1030	17.97616354	23.89825782	18.92596204	36.01991741	20.67228042	13.88522168	4.231805187	25.8231639	9.590642539	17.69197852	34.3461685	10.61061001	31.37396597	35.88511436	2.221283962	25.84353426	6.953001126	34.67841791	29.74913898	8.590429335	21.78402819	26.88232342	33.37007633	30.05564539	25.17875052	30.3591781	26.56102374	0	31.54694339	46.89764208	27.72021507	31.87930086	37.11499448	21.5836464	41.60079434	27.10304139	38.08951754	29.22456553	31.53839803	41.48361818	28.45672733	28.98240018	34.87112817	35.79492194	32.00594522	37.74484972	27.04061709	30.20297388	39.47710912
Gene_1042_Predicted_mRNA_scaffold1	0.862558868	1.315070039	1.48990653	1.590504502	1.644062599	1.222218007	2.044475353	1.225084282	0.768032268	1.59010747	0.992881774	1.336476708	0.987939777	0.696144712	2.338505237	0.945875959	0.288830919	1.122236268	1.126083822	1.48116728	1.955611621	1.082285322	0.501231297	0.863592581	1.48801334	1.078716479	0.676284317	0.141853882	1.111851858	1.086714416	1.488643194	1.819279334	1.650528667	0.86698059	0.900894395	2.979918584	0.951563413	1.212930629	1.214292267	1.827541465	0.912163412	1.209164609	1.956770035	1.310914012	0.592536013	1.487479765	1.364327068	1.344093587	2.236942553
Gene_10430_Predicted_mRNA_scaffold1030	61.64875848	106.438265	50.98243656	85.13490202	93.5259126	42.12573251	38.43404346	91.61343801	56.76379966	95.15774148	80.39703284	22.01515796	125.4525959	76.47147607	17.21073553	92.88513092	32.32995541	77.71035705	54.78633919	13.84278595	106.0119387	115.9624293	103.3560842	105.210367	89.64021151	123.2527558	78.84364639	0	93.19328179	95.99289278	101.2830527	72.83822774	92.87600109	82.36161975	104.0078056	61.80206811	55.73812197	78.2952811	67.83970452	97.58488509	94.54387886	85.85806743	100.9464489	90.06203813	83.27843412	87.60971281	57.57250702	74.66904317	89.23458491
Gene_10431_Predicted_mRNA_scaffold1030	2.337256287	6.025411813	2.422299649	3.498506297	1.700953915	0.441575538	0.18466229	4.581024839	0.249734363	2.125614631	7.054798668	0.160952034	2.498531564	2.703736237	0.105609914	4.203350714	0.234791586	4.865437238	3.400046636	0	11.30469686	3.812437327	2.987985279	8.758500241	3.907973497	3.257027819	2.617874775	9.609456512	8.435727646	3.239110066	5.720580767	3.549355295	3.420070787	3.602164516	3.975559782	3.975196602	5.819884614	6.244636402	6.361324648	3.317872053	6.858880367	5.387933482	7.091713335	4.795408031	5.566015705	6.076890036	4.713529967	5.280987063	4.121747052
Gene_10432_Predicted_mRNA_scaffold1030	1.549838393	0.644429071	0.948122337	0.798504305	0.805646621	1.220039365	2.244914113	0.550305239	3.725983283	0.523800108	0.396444772	1.000570797	0.591707246	0.938120147	1.225526809	0.509862549	1.037937849	0.641589621	0.578096507	1.149218755	0.418312646	1.093860566	0.82555743	0.665012469	1.028326784	0.207667343	0.564173013	0	0.388454482	0.813582985	0.972647765	0.871697478	0.915864287	0.519261102	0.173434215	1.184122317	0.549566035	1.29400888	1.000005396	0.574649402	0.563395049	0.724205541	0.604296628	0.490716475	1.286468562	0.308387413	0.919279201	0.553450301	0.200965962
Gene_10433_Predicted_mRNA_scaffold1035	7.961452442	8.160900321	4.880768901	4.125179218	4.088948505	7.28628727	3.016880627	9.111140655	4.895978033	9.235444744	5.127926947	4.575363738	8.090953427	5.177335535	4.296194601	4.396640822	3.759140122	9.213386362	8.033027991	0.894129008	7.840997742	9.306798206	8.076757907	8.192182587	14.74531188	4.788989521	3.977514085	8.6659826	4.232947469	6.253977034	9.238039317	13.33697141	6.034464819	5.373223577	11.17821219	9.254509085	6.679749489	4.550647247	3.117803385	3.592094149	3.634232093	16.4153256	11.01205208	2.263269725	6.216709848	4.285244228	11.23385829	6.664154135	5.426663483
Gene_10434_Predicted_mRNA_scaffold1035	163.913831	257.0241549	252.8893485	383.3427712	306.2478565	202.4564084	107.6407536	273.4953542	82.71116736	246.8172969	323.23252	107.0399806	328.9923895	444.1938759	104.0934639	400.1540372	117.3171946	366.5239346	442.0023371	97.39796963	385.1050577	263.3144686	295.1438372	340.4769109	177.4639342	436.9078332	301.7962116	529.3841379	322.5827516	407.5922112	318.1532399	235.2374828	423.2174578	235.5964177	389.3711775	248.0503037	414.7840516	215.6917217	370.22422	390.9017473	266.661618	318.6958299	360.8735506	317.5661183	293.426872	448.2448391	233.4311139	234.4122192	467.2953874
Gene_10435_Predicted_mRNA_scaffold1035	0.534826711	0.749079946	0.713117655	1.148007089	1.170597655	0.886353385	0.0296531	0.639671047	0	0.359781892	1.238466362	0.116305665	0.644809178	2.150638209	0.101753142	1.012462099	0.075405741	0.639239476	1.59594164	0	2.601404115	0.953622032	1.395814272	2.802146557	0.53789401	0.1609274	1.08457718	2.592387957	1.741642071	1.347627201	1.695898667	0.601620268	2.0784938	0.301792777	3.191980141	0.748052002	0.532343168	1.543729892	2.166289856	1.860769491	0.476281129	0.526132231	2.809721075	1.540094783	2.062596221	2.270293663	0.534281929	1.111200915	1.206940877
Gene_10436_Predicted_mRNA_scaffold1035	44.14217779	45.23518164	42.19902225	57.59517419	49.19285902	47.37198319	36.94339123	47.52369579	29.33528579	47.63882898	46.38386233	31.63865286	68.88554861	72.3941041	26.57505596	61.53065919	36.11258626	55.62000825	61.01254157	34.7960706	68.22062565	47.55519412	52.99697448	61.40557408	50.58472785	72.65529106	63.25120247	0	68.16198271	66.69299556	69.25688311	51.39221765	70.31448717	49.3701558	56.22349105	56.0203522	37.72450332	54.01957833	62.44438668	66.85880292	69.64683587	58.53244429	55.94520224	58.28561199	61.76688011	53.74193867	53.02700693	58.591021	69.64321326
Gene_10437_Predicted_mRNA_scaffold1035	16.75160421	17.44159939	14.29793164	15.87703817	16.52167818	14.3520032	14.1009175	15.34305122	16.56950483	16.41846325	16.60402723	18.39950579	18.28152911	16.27861171	20.05061106	17.09716961	16.61310337	14.15287986	17.8219253	21.10028087	18.0657224	16.95971619	14.71438225	17.30931768	16.43493726	17.35306162	17.43962681	19.10996416	16.58264473	15.46701848	18.24769492	14.77733647	17.63203522	16.97351154	17.0720465	19.83960479	16.54605708	14.64199339	15.11938744	17.0330036	18.26899086	19.37228004	17.12916589	16.54803819	15.54732236	16.66533311	14.12862781	13.51091038	17.39089395
Gene_10438_Predicted_mRNA_scaffold1035	1.813223851	1.928460029	2.471509913	2.504593041	2.308313353	1.584680344	1.910126105	1.429556981	2.003316854	1.891886804	2.271762179	1.019308078	1.695340985	1.951196211	2.742190002	1.460842135	1.536497883	2.06585679	1.821978319	2.079603424	2.013540873	1.578655199	2.121657297	1.693664715	1.924935305	1.216448409	1.823688046	1.94741182	1.695981043	2.051326089	1.346953225	1.165528088	1.566132831	1.735732335	1.855161492	1.494759192	1.772882191	1.769218528	1.736475151	2.163928566	1.760969202	1.475534885	1.972759984	1.987126041	1.660795524	2.47402936	1.404741251	1.153257011	2.661481804
Gene_10439_Predicted_mRNA_scaffold1036	0.301267962	0	0.433652628	0.457486436	0	0	0	0	0.643805843	0.5183552	0	0	0	0.486288198	4.764522104	0	0.302641961	0.071266563	0	1.599022397	0	0.756024674	0.70026493	0.086179717	0.879529395	0	0	0.396365109	0	0	0	0.084723196	0	0	0	0.080061782	0	0	0	0	0	0	0.427153542	0.305244011	0	0.239785639	0	1.173636812	0
Gene_1043_Predicted_mRNA_scaffold1	21.05784211	16.91246597	20.34153378	12.5714548	18.14603729	24.15554707	31.4700265	21.69647888	35.02396407	20.70381252	14.17690511	18.05204902	16.58722762	12.95890322	34.09192759	14.27100125	21.03134671	15.54998453	11.81302257	27.56536512	12.90093103	12.58492106	14.27933861	15.49232751	24.29759609	14.88212707	18.39195255	0	16.92383508	11.9728187	15.40762483	22.733474	13.5102097	16.60717641	12.72668446	16.46122433	13.94577784	24.06815241	13.17546136	12.39808157	12.71751799	14.17687211	10.96168558	12.74078412	14.85420858	9.584930003	19.65307504	21.63385895	8.535301833
Gene_10440_Predicted_mRNA_scaffold1036	16.28504959	15.72942032	15.01476891	13.14521958	13.70962856	12.92017315	13.47350782	16.46267381	17.82055087	12.61751227	14.97982203	15.76733811	13.50066328	13.29744523	16.46732362	11.59054025	12.82657738	15.60380124	14.1587887	15.85124084	9.981329565	13.5499019	13.39730773	14.30035027	16.66804687	15.60465845	12.7984989	10.94766231	14.95221567	12.1875606	14.3965233	15.48278442	14.72286883	13.42835886	11.85693268	16.26425924	15.94806637	15.70288686	14.07534477	16.02079181	15.08175563	13.87433322	15.94346767	13.49599288	13.77628531	14.70993223	13.93178429	14.29845795	14.53237614
Gene_10441_Predicted_mRNA_scaffold1036	1.675592824	0.384396288	0.931488612	0.451232349	0.961122285	0.436645668	0.913003348	0.459553147	1.317046722	0.511269005	0.65030853	0.954930726	1.058844545	0.43522923	0.522154279	0.506880897	1.238241644	0.656061568	1.120695861	0.938051135	0.648751543	0.942468558	0.98487553	0.661123507	0.674726697	0.495486995	0.673048507	0	0.926838763	0.582354137	0.725219825	0.779939849	0.676377636	0.309734692	0.827615904	1.842570195	1.165551357	0.893738359	1.301442429	0.979352364	0.366611132	1.007958589	0.786453028	0.409791302	0.846750027	0.613167956	0.913903299	0.900349771	0.559414023
Gene_10442_Predicted_mRNA_scaffold1036	17.22437316	15.50354562	15.14167283	19.16629736	16.97883147	20.33333226	17.291001	16.5521145	15.58938437	17.59890231	18.3610107	13.11724062	22.59060302	20.15834334	10.98763182	20.99668269	16.40573982	14.63630952	15.68818829	10.93815968	20.24404423	21.07530373	16.43315933	17.20959137	21.36900125	8.495646499	17.00756283	17.41814029	18.34244607	18.43834901	17.01287283	15.80432494	16.62536681	15.93218277	14.78161096	20.29598514	16.89039842	18.74350974	15.51033851	17.9083162	16.83392191	18.90976134	16.47262282	16.10574779	15.38457704	14.98161003	18.0559233	16.98118984	16.72326574
Gene_10443_Predicted_mRNA_scaffold1036	7.123379413	7.816417776	7.158856299	7.979376547	8.976774152	6.688283217	7.874397411	6.39096062	6.589858074	7.221914048	7.326433027	7.313535459	6.95089804	7.645503519	6.086324151	7.758694895	6.071644859	8.526036074	6.376924115	6.308130387	7.526807548	6.825362183	5.762879955	8.277786293	8.42650251	6.584688127	6.648171876	0	8.628303558	6.107357218	8.081719352	8.470891643	7.847325145	6.81894846	8.546994015	8.948887268	9.587560267	6.660587399	7.084818618	8.334261107	8.159157303	9.014595939	8.982353969	8.267194188	4.592608032	8.894724602	6.906644482	7.323182018	9.673462709
Gene_10444_Predicted_mRNA_scaffold1036	0.852411116	0.052509035	0.054532527	0	0.262581121	0.119292738	0.099773961	0.215230494	0	0	0.048454361	0.195667178	0.144639549	0.050959613	0.770331137	0.249266135	0.253718141	0.044809434	0	0.177423246	0.081803362	0.178258759	0.146765765	0	0.050273754	0.473789198	0	0.06230445	0.162780926	0.039775168	0.059439586	0.213081606	0.042643417	0.190395737	0.056526707	0.654413493	0.298529698	0.13318454	0	0	0.20031824	0.236037362	0.107430512	0.335868165	0.173500741	0	0.224712694	0.098391165	0.131000034
Gene_10445_Predicted_mRNA_scaffold1036	24.07193989	14.2294287	16.79709804	14.04065632	14.80593549	17.41851141	12.76316407	19.01913025	14.4785489	11.08911911	17.41238649	27.88418729	16.37219449	13.68089014	12.17360482	14.99915778	18.46992703	17.95039301	18.01734115	19.56047375	14.31963801	15.10198792	19.57724528	13.99989029	19.25086565	17.08857788	11.99902471	20.76403752	15.48030486	15.46505796	15.45723482	24.8814969	17.04681132	13.72671579	19.50451231	20.75881339	18.943335	21.29633976	15.93407938	16.06065153	15.88910392	14.00449395	16.7261861	15.46561261	26.28278551	15.31058126	22.69375717	26.91144477	13.22970645
Gene_10446_Predicted_mRNA_scaffold1036	14.28318321	16.31354326	16.26419572	16.48128313	18.92560961	14.06399795	13.02522347	13.7340615	16.91444954	14.1792589	14.00488535	20.39690035	15.94153224	17.73292221	11.69342045	14.45660177	11.42113666	16.98230421	17.52815139	19.87055549	16.21923703	17.04382097	15.90752879	16.41453371	14.18512896	15.56321809	14.80946276	17.4612093	14.23056996	15.50490052	17.28430414	12.54502675	15.48151708	13.72050659	15.78408321	19.62302027	18.30495063	13.17896672	17.2406284	16.97160533	16.15209438	16.51184018	17.96898555	13.72073289	15.13176096	15.92957592	12.03007783	10.67153769	15.74123215
Gene_10447_Predicted_mRNA_scaffold1036	3.293406586	0.327722476	0.777946533	0.531258599	0.20485459	0.239315414	1.490068284	5.229310811	4.03028961	0.373619657	0.08640463	29.59979182	0.064480918	0.545232222	1.41182484	0.111123889	0.67865167	0.65921571	0.409485026	3.111110422	0.309980397	0.132447504	0.32714397	0.120782179	0.896490017	0.2413911	0.605345403	0.249980267	0.145136839	0.212783242	0.71545725	0.451215201	0.304169824	0.565861457	0.125999216	1.166961124	0.266171584	1.424981439	0.475527041	0.098406079	1.652100166	1.236410742	0.119732432	0.96255924	3.306599566	0.448084276	1.970164612	1.293964223	0.23360146
Gene_10448_Predicted_mRNA_scaffold1011	0.741151237	0.624565327	2.219009725	0.334423975	0.246572698	1.493599747	3.123039274	0.538956882	4.350255441	0.029147633	0.212334782	17.23056059	0	0.829449019	2.196893627	0.156046312	0.913291875	0.168310394	0.530789101	7.589852868	0	0.409178248	0.321575562	0.237452625	0.283252697	0.21185921	0	0.156016053	0.305713768	0.0747005	0.372105426	0.70031833	0.240261803	0.595960471	0.106161042	1.890820806	0.149509145	1.375713463	0.111293563	0.326624432	0.062701904	0.184705996	0.134507924	0.090111929	6.245387759	0.031461236	0.28135059	0.585153673	0.164018046
Gene_10449_Predicted_mRNA_scaffold1011	2.282350106	4.718243811	4.320967576	6.663125419	6.354414062	2.363085323	0.794649256	5.604122868	1.295116453	4.31680644	7.40164295	1.092205204	4.991917803	8.304675626	1.013810065	8.110797973	1.113996028	7.302406591	9.523314329	0.893747106	8.670261027	4.683932098	5.424965749	8.055894061	4.373655539	9.067438462	6.187297413	10.22983851	8.133397184	10.29970866	5.777984708	4.482051554	9.352978502	3.836377538	10.68952324	6.291496757	9.534939737	4.514977228	9.729897671	8.597738586	6.013557829	6.652019289	10.35531478	7.054999061	7.777311976	12.25415996	3.36529154	4.320044526	12.81446813
Gene_1044_Predicted_mRNA_scaffold1	2.662598197	2.147140067	4.738500055	1.610299854	0.335536566	0.304873979	6.374756113	2.108563772	3.793292557	0.158656603	0	5.000625543	1.108956898	0.086824285	9.624850062	0.2123481	1.404914761	0.763456947	0	3.32520405	0.348438596	1.721050601	0	3.138937845	0.770901549	0.230638713	0.072297655	0.318460385	0.647135751	0.406610294	0	2.632079857	0.726552643	0.865049675	0.192618846	0.514606464	0.406904622	0.907671919	0.605793915	0.205140512	0.255974588	0.703775095	2.196463469	0.163499298	1.33023675	0.342500052	2.424795101	0	0.669588149
Gene_10450_Predicted_mRNA_scaffold1011	15.19305052	14.04865131	12.85312249	15.03971198	15.51037462	14.02389533	14.73384206	14.92581111	13.08852568	11.59418255	8.979279024	13.86185682	18.26005873	10.77153514	11.20216589	13.06382869	10.13816205	9.160154101	16.73525934	13.80234664	11.03788058	17.44601336	13.64138348	15.5956583	14.09111288	15.48256202	15.13730105	18.72600101	10.36942838	16.00867716	18.75991616	16.22670464	17.08900216	15.39957045	16.40023347	18.10335678	16.35450092	14.03730769	16.98722262	16.00212461	17.92287171	15.65109961	17.38873841	12.80944592	14.64429655	15.77405898	15.61591617	14.84302593	16.53813456
Gene_10451_Predicted_mRNA_scaffold1011	5.507696971	4.05578977	3.550415561	5.533196682	5.439543146	4.289346909	3.425122346	5.573304124	3.953241837	6.021370986	5.076180086	2.605741821	3.338739608	2.820126664	2.710314	4.069498672	3.998269096	4.110853865	3.86832663	2.590310762	3.352909364	3.393812309	4.755977271	4.522084788	6.858720855	3.625488884	5.274232816	3.540146083	3.067019336	4.131616743	5.277131492	4.224950755	3.773323746	5.183772533	3.078026807	6.137718931	4.576339012	4.177924303	4.235225948	5.849546646	3.364242155	4.016515838	3.401827673	4.629022476	3.863747399	3.703273532	4.499904286	4.222065737	2.0546988
Gene_10452_Predicted_mRNA_scaffold1011	12.46161634	10.44228918	13.61063847	12.65000764	10.07669416	17.30325502	12.28415038	12.57402917	9.136525309	11.05963238	10.98238769	11.86783518	9.515351686	10.23652618	5.38726108	10.85575836	11.97693972	12.92408987	8.787889152	3.494694425	8.531088246	8.902211214	9.950044473	10.03203566	10.66260116	11.76060609	10.93893582	11.49333053	12.93413779	8.88870566	12.55684008	11.75294259	11.37851391	10.00764991	11.50621533	11.50235532	11.12392205	11.01351628	11.45739224	10.15473215	10.58788192	11.69547049	11.73419755	9.10009543	14.82662541	10.99528217	10.82087503	9.865705754	11.15084046
Gene_10453_Predicted_mRNA_scaffold1017	28.15392144	13.17556716	18.97544956	11.56839415	10.38808426	21.43281497	9.072018634	16.84147865	22.53222348	11.47930385	7.328791333	9.864980071	13.02499801	2.361322864	6.884559418	15.18244419	11.36838498	10.57758693	13.09603311	7.083749843	15.30517529	13.76666929	10.7784778	13.45427893	33.40475486	4.02392067	10.23933101	11.11226569	13.99450872	8.311191853	17.98064449	25.70860013	13.60812341	12.09611319	10.47714442	19.27686409	13.57201302	15.07915358	11.42406164	8.684477041	8.581633381	14.3938955	15.82635604	12.62672376	14.71385426	8.699697036	19.90826057	11.52694661	7.501810546
Gene_10454_Predicted_mRNA_scaffold1017	4.332309245	5.608657408	2.292163892	3.190322578	3.213733226	3.362482119	2.762971216	5.082159593	2.635636526	3.637820528	5.199525669	1.87066423	3.719302688	3.880770522	0.76186596	2.342005995	3.795316694	5.007823543	3.983148464	0.994350062	8.191572919	3.055864438	3.628823868	3.456603272	5.891973462	3.447430039	3.965902601	0	3.058850361	3.914138801	6.378324768	5.031418684	4.702491045	3.514998229	2.627560123	5.103097609	5.964032869	2.9637219	4.263759271	2.897604205	5.373922003	4.873133989	6.693747267	2.847234053	3.646375462	3.777463405	3.444771511	5.789941607	2.364478644
Gene_10455_Predicted_mRNA_scaffold1017	26.36612608	28.42935469	25.77950974	26.66192748	28.77858991	24.1875426	21.14121601	33.29982675	22.8235423	24.66413114	29.73903765	18.34730202	26.47338908	29.30323759	17.76102545	26.8943161	19.55774293	28.84430763	33.092022	20.82816735	30.0047231	29.04494076	29.59706179	31.95045102	26.81506958	39.46433237	32.7716916	35.82684402	31.99414783	33.15983969	34.48347538	32.18890718	32.1236889	24.25227079	33.4544165	30.05008487	28.87954059	25.88512128	29.29146656	32.9753413	31.57810414	30.78461491	35.51902054	28.01124	27.60414188	34.84709042	27.80256191	32.31473141	35.94149227
Gene_10456_Predicted_mRNA_scaffold1017	0	0	0	0	0	0	0	0	0	0	0	0	0	0	0	0	0	0	0	0	0	0	0	0	0	0	0	0	0	0	0	0	0	0	0	0	0	0	0	0.022509308	0	0	0.06025245	0	0	0	0	0.055182728	0
Gene_10457_Predicted_mRNA_scaffold1017	3.868405086	2.69257166	3.86934416	3.136234818	2.66162703	4.694536507	2.677099449	3.079993657	6.758205064	3.192608606	1.791262935	2.800038496	1.638609388	1.853492079	1.428985273	1.213788136	1.701918745	1.389336928	1.558787894	0.916848109	1.877874916	2.621779252	1.575186741	1.906230857	5.185876817	1.937149467	2.454232096	1.857478733	1.747071977	1.968452301	0.850592979	3.112768507	1.525590662	2.308344268	1.348181791	7.743964931	1.495207981	1.191186744	1.96103942	2.428935079	1.881203732	3.412929153	2.594283577	1.373241179	2.45696928	1.648097971	1.786492186	1.994664217	1.523143425
Gene_10458_Predicted_mRNA_scaffold1017	0.255723335	0.283548791	0.588951287	0.443800287	0.236323009	0	0.179593129	0.096853722	1.092955096	0.083808017	0.1744357	0.587001534	0	0	0	0.149559681	0.34251949	0.241970943	0	0	0.073623026	0	0.132089189	0	0.995420327	0	0.076380346	0	0.097668555	0.071595303	0.106991254	0.287660168	0.1535163	0	0.101748073	0.362444396	0	0.239732171	0	0.108362459	0.090143208	0.106216813	0.096687461	0.259098299	0.390376667	0.180920616	0	0.354208192	0.117900031
Gene_10459_Predicted_mRNA_scaffold1017	0.046032367	0.051041184	0	0	0	0	0	0	0	0.045258459	0	0.253596597	0.070298129	0	0	0.040383014	0	0	0	0	0	0	0	0.263357331	0.146605165	0	0	0	0	0	0.057777996	0.051781267	0	0	0	0.097864592	0	0	0	0.01950616	0	0.057359778	0	0	0	0.048850865	0	0	0
Gene_1045_Predicted_mRNA_scaffold1	27.06833104	25.93119513	25.93596386	30.68644186	25.07781491	21.15444166	14.31731297	21.69183111	27.61909565	17.63044127	32.11438932	30.70710347	36.51286582	30.42423164	33.97140983	28.97015121	12.48097473	33.07492823	26.55127626	55.88665301	30.19052119	25.00934601	19.26438781	27.66963632	18.26460617	20.88676625	19.44847747	0	15.75472227	20.9789059	19.05571961	27.71330809	29.04072847	28.23506674	26.31470705	15.14779963	21.08960617	21.79622644	27.51583229	28.71877079	22.59235352	18.40802667	35.39495007	17.66197573	15.07138023	29.37689985	27.4286231	17.51875055	36.74760534
Gene_10460_Predicted_mRNA_scaffold1017	74.67335764	30.79142468	93.33380567	34.32334598	28.33550348	126.1858232	133.8123464	26.15156405	157.7700368	38.46164815	25.7588311	65.03553358	19.41957947	13.68386807	133.8560909	36.61207091	68.4742467	14.95615915	16.16536732	29.51055927	26.841812	32.35849674	25.50606848	24.49977684	59.61315504	22.78928635	29.3911907	37.08272981	20.62974558	18.78251291	17.37803545	54.56604594	18.33550336	20.43969548	22.62629028	29.37181811	28.04432706	54.45256095	18.55231443	18.20507079	16.27530934	22.4353254	22.46701516	32.37076022	69.66590712	19.86392627	47.84021442	37.61404384	22.24565375
Gene_10461_Predicted_mRNA_scaffold1017	0.038539864	0.085466834	0.177520778	0.167211988	0.213696338	0.048541992	0.040599511	0.043790247	0.384342956	0.189459613	0.118300807	0.053079926	0.117711973	0.041472451	0.208972808	0.067620069	0	0.036467252	0	0.192523097	0.133148025	0.048357429	0	0.176393378	0.163657114	0	0.207202003	0	0.176634621	0.032370217	0.048373705	0.303471276	0.242931378	0.051649907	0.046003118	0.122903352	0.048590472	0.216779091	0	0.130649773	0.122268713	0.096047118	0.174860301	0	0.141200071	0	0	0.080073661	0.10661173
Gene_10462_Predicted_mRNA_scaffold1017	0	0	0	0	0	0	0	0	0	0	0	0	0	0	0	0	0	0	0	0	0	0	0	0	0	0	0	0	0	0	0	0	0	0	0	0	0	0	0	0	0	0	0	0	0	0	0	0	0
Gene_10463_Predicted_mRNA_scaffold1017	59.61692707	71.44562019	46.42076399	97.11717359	92.82766084	72.71475765	57.87508645	64.22829731	35.65949214	89.1189541	105.5591271	43.6086565	98.85395376	113.0736234	36.70625084	130.6093598	46.73508324	104.3984245	101.9709457	40.99220707	95.79152005	110.7763742	116.9145244	79.88907519	53.71903809	129.8763206	78.33493619	111.9865829	124.1174166	97.24353081	81.2918312	78.8922967	117.95394	107.7102766	103.9351294	49.67948325	113.642942	77.68483188	103.5322378	95.24048973	89.09975292	81.50816182	67.86989219	101.59252	45.21259611	108.297943	90.18362969	91.61595751	98.51298846
Gene_10464_Predicted_mRNA_scaffold1017	30.53644221	39.70064875	26.28869188	39.05495646	50.48911681	32.1126627	35.28585828	22.72454364	28.58569221	41.43757261	45.51926207	25.79855935	32.18165046	36.60446379	34.03217855	38.59989031	34.10590165	42.40283743	46.91948535	28.83525921	36.9916051	42.72209582	46.51282453	34.71735202	28.86182814	48.0600146	39.95055505	46.97833835	46.83750808	43.07447195	34.12387128	35.19146007	43.39867203	43.53892471	37.73081588	23.54139796	42.43596978	35.71503636	39.06663809	44.17991262	40.99331155	35.98404408	29.62029901	42.24108561	18.94413162	54.56242582	34.15471568	33.95223838	46.82398674
Gene_10465_Predicted_mRNA_scaffold1017	5.509549219	6.90904191	8.610346971	9.35297276	9.455772778	9.500403095	7.116797729	7.974211851	6.136100411	8.103886277	9.932412964	5.450222453	10.08330567	10.25773645	4.702413669	8.247444693	5.007564663	9.599008234	8.644409303	2.948845024	9.064029723	8.805896626	9.282912513	10.80715496	9.678683678	15.93662003	8.992091775	10.55659981	9.268787166	9.787643901	8.397231505	8.484846528	10.13907063	7.588827083	11.14347104	7.065150267	11.02596109	8.516134546	10.91617236	11.3953883	9.41009135	9.725857517	10.44043686	8.196179339	8.030168194	9.814424771	7.538792175	8.926014385	12.85195721
Gene_10466_Predicted_mRNA_scaffold1017	4.684189112	5.078744139	4.902456773	4.755423725	4.861931968	5.943456737	6.028380829	4.234265828	7.117164246	4.594093938	5.359453549	5.180195069	5.074360738	3.960486987	5.192375322	4.382598775	5.346867411	4.716121561	5.164206062	3.558918208	5.21164269	5.211514034	4.272916991	4.488481186	4.740062485	4.320362559	4.641808789	4.918083119	5.129154389	3.866488361	6.009739635	5.593646626	5.069949129	4.221146261	4.282978194	5.42079457	4.931159188	4.899621689	5.652259799	4.473402452	4.977972048	4.830497087	5.156151359	4.979803291	5.547948652	4.566949141	4.361501626	4.93804574	3.718168972
Gene_10467_Predicted_mRNA_scaffold1039	29.94115747	16.08412712	41.95528237	16.78713001	17.24411935	34.73787521	108.5523419	17.38731433	63.61597201	20.99382297	17.07675764	46.13521224	16.18048168	14.21212748	29.60519054	15.14634448	41.54647474	13.97698416	14.31112637	40.17498276	17.05325197	21.05232312	18.56781224	17.13817945	22.26103391	14.74260501	27.37092046	10.50331211	16.23167845	14.40217525	15.18796419	16.73233073	15.22812906	19.42036521	30.70160027	17.56858783	15.72114542	23.3238408	16.25915087	15.06995903	19.41291811	16.4387283	14.46176599	31.89125395	25.18048762	14.89278816	18.25252881	25.53942064	20.85942097
Gene_10468_Predicted_mRNA_scaffold1039	12.84705325	13.40105596	12.09453536	11.49125744	11.14094185	16.37292828	12.63565944	14.14756155	13.18485513	11.88277959	13.89255752	11.90774541	11.20439935	17.32990836	7.3181458	11.88465323	13.94543638	12.64586237	13.58113867	8.402258025	11.41156899	12.49084589	12.68999707	16.05846776	13.92942081	15.01138226	14.5941019	15.90098572	13.28989986	11.37853918	12.26578307	8.629805031	14.83077108	12.7701141	12.50047752	9.643609823	13.16515968	15.79663773	12.7429259	13.4163044	14.61607726	12.10112973	15.6771811	15.91603836	22.61396264	19.5781952	9.919460329	17.07789499	13.09532487
Gene_10469_Predicted_mRNA_scaffold1039	14.92043318	8.261793975	15.19493326	6.959203677	8.318893153	11.39581045	24.72703524	8.528671855	33.30972289	8.624923354	5.126368307	49.61709271	6.782451799	4.107747521	35.55854772	5.329105404	25.7366785	2.986841595	6.133562945	59.06333587	7.973030561	7.230587044	5.090519269	5.879779275	8.45561754	3.934528189	5.541831363	4.780777635	4.184558293	4.146470608	6.495897574	8.691252197	6.296384703	10.3299815	3.132593276	20.44487513	3.956652731	12.30995554	4.616033013	3.437333308	4.4637784	6.654693166	3.892723367	4.648631248	8.673718651	3.096684551	10.88558831	7.645128065	4.162934226
Gene_1046_Predicted_mRNA_scaffold1	10.72108952	3.146733442	9.279495215	12.98173068	1.505587835	15.22453378	14.1360114	4.53826193	10.13267794	1.13675768	3.907511507	19.35004574	1.97970137	0.942555703	28.36964187	0.645464291	0.938560821	6.630409459	2.090987368	12.38273557	1.331480253	2.769561858	0.488627802	2.445453653	17.22119173	0.350530693	0.596490616	0.968008695	0.602163482	0.323702166	0.30783267	10.44414132	0.820287771	2.44163199	0.083642033	4.096778413	0.88346313	3.300954343	1.38105194	0.504783213	0.259357875	1.833626795	10.25317219	0.141994554	1.636637187	0.223088767	5.929676831	0.545956776	4.264469207
Gene_10470_Predicted_mRNA_scaffold1039	0	0	0	0	0	0	0	0	0	0	0	0.219802337	0	0	0	0	0	0	0	0	0	0	0	0	0	0	0	0	0	0	0	0	0	0	0	0.169646331	0	0	0	0	0	0	0	0	0	0	0	0.331582559	0.220737944
Gene_10471_Predicted_mRNA_scaffold1039	1.425343178	0.790217943	1.504561348	0.721478609	0.49395383	0.598419308	1.376389965	0.134960105	1.861408042	0.116781663	1.3976303	0.736157662	0.634872774	0.319541835	1.395435912	0.72940992	1.590937522	1.123908751	0.708878996	0.296674937	1.077189352	1.117770086	0.828264176	1.970689955	1.450109343	0.509295649	2.181848419	0.781359087	0.748525404	0.498819732	0.894517043	1.336126462	0.641748465	0.795916607	1.346910964	0.50504547	0.374385605	1.41972536	0.891808091	1.660965554	0.879265715	0.148007034	0.943099	0.240692409	0.761554482	0.378153746	1.033310009	0.987137586	1.232151964
Gene_10472_Predicted_mRNA_scaffold1039	0	0.301378226	0.044713165	0.404319661	0.215299633	0.048906187	0	0.088237582	0.165954239	0	0	0.160434503	0	0	0.280720886	0	0	0.073481708	0.057933573	0.048491884	0.100610244	0	0.060169245	0	0	0	0	0.102171285	0.133469891	0	0	0.13103491	0	0	0.046348265	0.082550305	0	0	0.072883566	0	0	0	0	0.039341471	0	0.164825856	0.061416653	0	0.053705802
Gene_10473_Predicted_mRNA_scaffold1039	0.242730134	0.538283579	0.489148542	0.315938228	0	0.535018938	0.447478693	0.206848401	0.086451873	0.77561021	1.055525906	0.167152866	0.648697475	0	0.43871455	0.692057988	1.056627684	0.631610362	0.633775819	0.378918994	1.100645737	0.456844055	0	1.874733643	0.515369135	0	0.217498474	0.638698885	0.347647705	4.332295327	0.913995639	0.204783201	0.874297183	0.975897749	0.289734881	0	0.994598944	0.682654425	9.567890824	0.61713963	0.449206102	0.302459936	0.550648854	0.122966808	0.055581268	0.837174541	8.542469983	0.189118696	0.083932183
Gene_10474_Predicted_mRNA_scaffold1039	1.278616675	2.50831623	1.698897944	1.962962809	2.226889892	1.156221921	0.759817085	2.086080168	0.420367345	1.514991081	1.50953971	0.587001534	1.602161158	1.093671693	0.770331137	1.553119765	2.327376022	1.768249198	2.592540491	0.409438261	2.350273514	2.385924927	1.47330249	2.175784385	2.40153855	0.702874086	2.027016885	2.156692502	1.990935937	1.817419222	1.646019295	1.364541821	2.597968147	1.098436947	1.565354967	1.394016908	1.281381319	1.475274901	1.723086221	1.028054095	1.83753462	1.59325219	1.561874362	1.162620572	1.861796412	1.843998583	0.985278733	0.817403521	1.768500465
Gene_10475_Predicted_mRNA_scaffold1040	5.964071193	6.877547507	3.37506578	6.091990459	4.795100564	5.129559675	3.015745394	6.369977277	1.893564411	8.008277846	5.352657088	2.511184833	7.572655973	6.179512233	0.677572543	5.800186126	3.104049314	7.852294747	7.881527408	1.766304332	7.02033297	6.499820785	6.44292045	8.247593493	10.20278168	6.697581146	7.802399683	10.08857335	8.864133472	7.327910568	7.635582332	9.124122284	7.119805803	5.252450611	5.247731038	6.665840021	8.61509528	7.068772577	9.01980408	9.488086393	9.947129138	7.00701222	8.485166015	9.754778772	6.383558246	3.978381367	6.603445686	8.355381398	7.966293253
Gene_10476_Predicted_mRNA_scaffold1040	0.019710268	0.284114449	0.136182969	0.18813623	0.163934623	0.273081716	0	0.067186341	0.028080396	0.019378894	0.221840832	0.054292851	0.511707654	0.48783155	0	0.155621812	0.026400215	0.2984045	0.264672585	0	0.238333516	0.321505868	0.24434344	0.766802553	0.125547623	0.366223658	0.388550728	0.207455514	0.496844936	0.215214389	0.791665428	0.243890331	0.443718902	0.211320623	0.329380323	0.230471647	0.248504047	0.221732694	0.332972417	0.350792507	0.896282439	0.245604708	0.491854057	0.419378367	0.559653165	0.271922307	0.093528406	0.470944652	0.299881744
Gene_10477_Predicted_mRNA_scaffold1040	2.83553126	2.383174555	3.056491595	2.685192648	2.889635791	2.723417394	3.218940466	2.059612746	3.228041271	2.189551844	1.801712554	3.085009851	2.095929419	2.048128403	3.861291707	2.078628341	3.832635586	2.254244428	2.105672107	3.104589758	2.135936067	2.323161416	2.347439211	1.94076846	3.450076787	1.776528068	2.297143012	2.452987212	2.00276389	2.261981686	2.031419006	2.781845856	2.22689164	2.221056779	2.318241474	2.601263949	2.056846147	3.477530203	2.406017272	2.468944509	2.204449247	2.113517172	2.511351392	2.597465076	2.952938584	1.964876773	2.129871563	1.963779337	3.151866448
Gene_10478_Predicted_mRNA_scaffold1040	12.09295905	13.81491487	9.670915106	17.81439385	19.94315956	12.07505722	13.05737292	11.38220201	12.15686919	14.90312573	14.16825972	12.69060252	11.70668333	13.1583451	10.7426899	11.39802341	11.17127094	15.01159747	13.11514155	15.06225178	13.57481667	14.30275182	17.81318064	12.38867825	10.68923622	16.39312307	15.38444863	11.60715992	15.7923194	13.5571382	18.36433335	10.79150809	16.32267909	16.85245421	14.35039444	11.36576254	12.96205571	11.19519051	12.91741628	13.98720756	19.02632445	13.54744768	13.55648059	14.75254917	7.910008947	15.84058185	10.3870832	11.27436572	12.23803577
Gene_10479_Predicted_mRNA_scaffold1040	9.275105897	20.01556764	26.8542189	19.77591139	16.96283646	26.50593268	20.09990227	14.48846665	18.03302752	17.73257198	18.05529587	15.32922681	12.75989687	18.65332337	21.75091618	19.96596	20.62879143	13.79133727	16.55982818	15.10693287	15.09287867	14.80644558	14.73499234	18.26476013	11.30283349	17.28917014	13.78642246	0	15.27121829	18.78837575	21.50298625	12.23958531	19.65193594	15.18782865	11.70387417	15.99048063	17.25589004	10.14916051	18.75569501	14.40675157	15.4793032	15.05385657	17.89383682	13.12493426	16.70523216	16.9398993	9.78863577	11.14140227	14.18706699
Gene_1047_Predicted_mRNA_scaffold1	4.047538404	5.376658034	3.161106996	4.885771506	4.583006361	1.413302238	1.583111446	3.437825008	0.884936295	3.526379928	4.407926459	2.31813659	4.865384829	3.794912767	0.869178938	5.13284193	0.912501223	4.720976222	3.079291159	3.378205341	5.139970367	3.343830646	3.57071853	4.19568431	2.829149938	2.348356228	3.501117924	5.615154102	3.351954569	3.921307992	4.275507806	4.981283417	4.67320428	5.075289029	4.281241505	1.640070915	3.738886329	1.944177524	5.152682671	4.007652876	4.259116994	4.469272138	5.772904516	2.314401287	1.394819286	4.337891976	4.310307639	3.601100297	5.681438165
Gene_10480_Predicted_mRNA_scaffold1040	21.67998838	14.3294394	19.92350642	21.07979272	28.78027287	18.32294598	18.74700207	17.65267644	22.73734828	16.52471919	12.64488809	28.30308567	17.470935	23.253676	21.57077345	28.3740662	20.05263551	21.11546304	12.53838361	19.8433894	24.45848765	16.65833314	18.38434323	19.31215222	15.66865329	18.97531677	11.39005165	26.57230142	21.9278282	20.52259115	16.92985391	21.05115425	19.90400171	22.71387744	21.24214152	19.74279842	18.60835118	16.18659472	21.87146305	19.45102612	13.143688	19.0952155	20.58613621	20.32044488	21.28047465	16.78717604	19.99417329	24.5028523	22.56303225
Gene_10481_Predicted_mRNA_scaffold1040	35.16914179	76.05107794	53.4357488	135.5627038	73.80447229	49.93607413	11.96362656	94.76701409	10.96025195	59.31065129	102.872964	5.88650415	82.17882869	122.3838048	2.501412343	68.31222455	15.15680815	110.0786538	99.78367925	4.930970786	95.90846747	72.32098052	102.8774421	126.8724238	60.19547691	138.9871641	92.97161657	137.740438	84.09098008	130.8062269	111.0725498	58.97572128	122.6815159	69.22596477	125.5016749	65.8126738	136.1013665	67.54251909	111.7039735	138.4036166	110.5849526	83.48760822	112.2878193	99.22882602	96.45154742	129.6352114	65.86480539	95.77799474	153.0812678
Gene_10482_Predicted_mRNA_scaffold1040	16.61549183	14.98132018	13.5894175	16.12232173	13.56106146	16.43553604	11.14962872	15.83320495	14.4859737	12.30701933	15.61362711	23.73281028	17.1279306	15.6997433	11.95954241	12.89367907	15.13589475	18.17826216	14.32039575	15.62290342	16.81917475	14.84592615	12.92735517	19.33801018	14.37628394	14.55475927	12.01005021	18.32331086	15.26914849	17.08704181	19.73355064	15.54514812	18.57586395	16.455487	15.52074579	23.00101962	19.67629997	15.01320812	19.28821805	18.88969863	11.72216294	18.86121958	20.78636491	13.54118705	33.0126847	14.43652649	12.4033953	15.88448258	13.28600233
Gene_10483_Predicted_mRNA_scaffold1040	0	0	0	0	0	0	0	0	0	0	0	0	0	0.304563312	0	0	0	0.133903191	0	0	0	0	0.219288692	0	0	0	0	0.18618322	0	0	0	0	0	0	0	0	0	0	0	0	0	0	0	0	0	0	0	0	0
Gene_10484_Predicted_mRNA_scaffold1033	9.976550083	14.09919762	11.60351046	17.22726418	14.05124182	9.695003764	6.4027131	13.44834243	8.459544826	10.24127495	14.36062115	6.608626545	13.37317154	14.54373853	8.166700408	10.75166554	6.480524201	16.78016854	14.43773695	6.891306888	13.17555556	15.35268317	13.22896553	16.86007238	12.60755877	17.03086149	14.67223458	19.43867896	14.98177426	19.56325842	16.31144258	13.24660255	16.63516855	9.431523945	15.77460119	13.070351	17.67009145	12.79200018	17.63806427	19.72292431	15.47657392	15.57055236	17.37119358	15.59785105	11.53679389	17.4830021	13.78783514	16.57418715	18.00220258
Gene_10485_Predicted_mRNA_scaffold1033	51.4717059	56.97295328	92.03983639	50.11061824	87.30253566	63.39936575	113.1681209	45.67987532	86.9990453	60.6570897	44.95821101	117.245323	53.17920051	41.75030267	195.4079673	51.47438239	114.8231591	38.94594198	48.43275369	192.8423805	44.76607989	56.44493003	56.9253181	42.71790629	53.08796413	48.01890384	53.19210509	53.28649779	50.99596003	40.6961996	47.30964347	50.80532679	55.55466089	78.39450232	38.96145265	56.271212	40.32367729	79.44095162	42.30385863	48.38461264	50.19608163	42.79564774	38.1424852	46.30598241	41.66916619	43.55268246	63.49524141	58.37713403	45.60114443
Gene_10486_Predicted_mRNA_scaffold1033	7.111509527	0	0	4.024504738	13.14399666	8.63260286	0	14.2869573	4.772069628	3.495974545	8.489162705	0.070974581	4.800572229	5.656299567	3.166795143	4.52082962	0	0.195045331	2.921730997	2.445563666	5.87518029	2.45708019	10.38112046	0	13.78630764	0	0	3.05096827	4.78270273	0	8.667356934	0.173905507	0.092808574	0	6.151199283	8.107308859	5.197729025	0.072465272	2.998593705	6.42005178	2.61581997	4.944445512	13.50254828	11.12132456	6.324879428	0	0.652082354	0	5.417028453
Gene_10487_Predicted_mRNA_scaffold1033	8.798359607	12.71260312	11.844645	7.052209538	8.248229206	11.69869294	12.74666056	10.20310555	9.872656756	8.525587732	8.204242919	9.019600441	9.363907907	9.584974965	7.672451834	5.649678738	9.767894322	11.70677312	11.151444	7.725507456	10.71718257	10.60715489	11.32878108	8.199156403	8.589335045	7.959922899	8.338920891	12.26776806	9.790086667	8.27361341	11.84029403	8.489119955	10.55280422	11.03761368	12.21282577	15.67771657	10.61252896	12.72939416	10.41968567	11.14644719	8.920656705	14.1281126	12.94290205	9.135042259	8.972603414	12.18632164	9.641153521	10.1200757	12.37005709
Gene_10488_Predicted_mRNA_scaffold1033	5.900909207	7.470729395	6.102096922	7.79527652	7.162463966	5.528043843	4.979197673	6.33787525	5.144446935	6.104775647	7.749949145	5.175507855	7.263038617	8.529747202	5.146985595	6.335682599	6.016296554	8.014225346	8.891864474	4.94959097	7.454778822	7.95663893	7.915717594	7.726144323	7.589034998	7.825502363	7.457760928	9.115433886	7.383513258	8.445373784	7.572405722	6.538790684	8.010154569	7.455752042	8.848330687	6.506706654	7.994983356	6.708469648	8.34850534	8.907265305	7.435536274	7.919995525	7.675644532	7.287577084	7.515699893	8.770214815	6.918929328	7.899000564	7.369946226
Gene_10489_Predicted_mRNA_scaffold1033	0.201263736	0	0	0.174643632	0.371989921	0.084499023	0	0.838502131	1.146928187	0.329800068	0.068643678	0	0.307359042	0.505349495	0.121255827	0.235418016	0.269575525	0.317400157	1.000963397	0.502699198	0.521496432	0	0	0.690874065	1.139538421	0	0.240456646	0	0	0.11269631	0.08420608	0.603731216	0	0.98900008	0.400397509	0.071314291	0.084583414	0	0	0.113713691	0.070946043	0.668772524	0.152193225	1.291493064	0.737378149	0	0	0	0.83512522
Gene_1048_Predicted_mRNA_scaffold1	22.55799864	21.35399973	21.32394104	13.20539578	16.33505928	16.96262909	34.1201909	16.06727639	35.78288034	16.15407321	17.63810794	34.03626926	25.39996838	14.34730961	31.27859421	16.0088627	26.8773813	16.5661643	15.47214054	26.99438631	19.83237362	14.53239622	17.11267	19.1852389	26.0923586	15.20629326	15.506772	17.98433006	14.04212409	13.40415774	20.62266367	12.49824613	15.46220164	19.49255988	15.67355304	21.40224053	16.47018308	18.55919134	12.00749974	10.75735745	16.30704033	23.5779607	20.01142887	14.53213972	17.33112768	11.2907243	22.89939298	20.00650827	9.779347369
Gene_10490_Predicted_mRNA_scaffold1033	1.762170169	4.516838504	4.00571206	5.202901872	3.299266265	3.574260619	1.952777469	5.746674572	2.249660153	3.892599158	5.807177121	1.008619187	4.822993426	5.910413728	1.034083175	3.995265327	2.636152319	5.413647648	4.951069741	0.400126968	5.297323204	2.957654013	4.822965958	5.499060781	4.42174021	4.055919444	4.121788433	5.600315982	2.831956217	5.343641828	5.687500972	4.40212733	5.481685934	5.336613309	8.031220279	2.675975287	6.232349628	3.443405084	4.553404229	4.945791305	3.363998737	4.790827812	6.100227492	5.263530929	5.932097742	4.177289011	3.402629984	4.255588794	5.349443922
Gene_10491_Predicted_mRNA_scaffold1033	0	0.10379693	0.107796855	0.081229596	0.129763926	0	0	0	0	0	0	0	0	0.100734119	0	0	0	0	0	0	0	0.117457322	0.145059187	0.107112258	0.099378351	0.133794292	0.083880225	0.246319919	0	0	0.117496855	0	0	0.125454556	0	0	0	0	0	0.039667567	0	0.349939112	0	0	0	0	0	0	0
Gene_10492_Predicted_mRNA_scaffold1033	5.024839578	4.268561687	4.05974531	4.254740822	5.561124497	4.032134573	2.796098283	9.047535197	3.435011434	4.163449178	4.146262441	3.711438672	4.734154365	5.777845374	3.039533653	4.230414357	2.768124514	6.403388393	3.416039513	2.176113978	3.76247426	4.067649532	6.436392938	4.428085449	3.527597965	3.909442271	5.228721699	4.371765271	4.852018698	4.969226546	5.060841902	3.532739289	5.199849493	4.751907037	6.143011445	7.624407073	5.262337262	4.473190476	5.590634194	8.104962416	4.713864613	5.099951549	8.802181984	4.885867436	5.474661592	4.17139395	3.8137062	4.504367324	5.044380522
Gene_10493_Predicted_mRNA_scaffold1027	1.665630917	0.307811587	1.118857011	2.770209328	1.924085801	2.447557899	0.731102297	2.523391993	1.779716153	0.682344968	2.982449466	2.102859903	1.695774023	3.136652036	0.50174825	0.974143516	0.929570774	0.262675992	1.656767002	0.173344551	2.517568984	0.870804282	1.720702076	0.952929745	1.91560338	1.983846397	0.497496509	2.191397899	1.590388354	1.981900621	1.045316851	1.249099068	3.874669055	2.976301182	0.497045183	1.918108514	1.575001511	1.171105435	2.605378043	0.882261397	0.293569834	0.345916823	0.787206336	1.406344534	0.889939145	0.294602535	0.658640653	1.586133429	1.535862473
Gene_10494_Predicted_mRNA_scaffold1027	9.087809095	10.05705632	7.003796826	12.30432145	4.852752856	15.05394009	17.02365812	8.196405764	17.63213172	5.058543939	7.86939971	20.52786478	8.154239874	9.322699318	6.487097983	5.490789169	14.51681961	11.56024348	3.904196911	15.12513693	7.192527661	5.945438547	9.150834723	7.687617706	10.47357605	11.16937472	6.669767436	6.420186231	8.508461267	9.281357872	5.148529849	7.498023487	3.518550131	12.13180453	5.508250356	6.164561836	13.66461779	14.94231086	10.32118795	10.49645631	11.89151248	7.446581329	6.397463378	11.59029685	9.020196829	10.563636	9.564272329	11.03875397	13.7924048
Gene_10495_Predicted_mRNA_scaffold1027	8.876399152	5.217576773	9.390259605	7.20356647	6.949073718	9.243756557	4.534560833	8.779378905	10.24617395	8.188290687	9.465228658	11.35988763	10.0645909	9.220963316	5.94377272	5.28908706	7.233775701	7.058229901	9.075155229	6.177078707	11.96170415	7.430627564	8.948920687	6.470252312	10.01931798	4.241624648	9.750472632	11.06271838	9.465921059	10.52067875	10.01710552	5.097741533	5.344746445	11.12550443	7.435869309	7.701943416	9.286697098	6.710952715	8.681965667	9.040867857	8.637615307	5.197176887	6.595975744	8.980002848	8.607733484	8.214029615	5.709029133	13.05407499	8.117047339
Gene_10496_Predicted_mRNA_scaffold1027	21.87972985	19.82852357	19.50181226	17.44208718	21.04186613	8.846530336	17.96217632	21.31646651	22.152245	15.26503171	19.36119459	21.09723945	22.54619704	19.56663887	22.63338997	19.68097621	16.98944728	17.90476954	20.75211615	19.62065748	22.98841416	19.80002343	18.40234904	20.69978544	21.87870164	29.85182745	19.19129271	17.50882199	20.4104234	20.95806374	23.02563694	24.53428131	20.59693337	22.23185941	22.11787668	22.39850891	21.84711917	21.89772976	22.50777451	20.07032144	20.20604844	19.46179227	21.41090783	20.20212129	20.86573244	17.58004931	22.29212977	24.40969961	22.81681404
Gene_10497_Predicted_mRNA_scaffold1027	1.303882212	2.834820895	3.209029449	3.549567106	3.614891474	1.384662884	1.669823201	2.12059755	2.658898444	2.538785561	2.485123988	2.007072995	3.435827254	3.108824092	1.34006087	2.422296881	1.746438473	3.120690883	1.2969434	1.021717495	2.716050579	2.373848116	2.495898398	3.042381203	1.384213484	0.694276237	2.451232358	3.229102902	2.519255963	2.87745412	1.444042157	1.696795743	1.657586015	2.843843177	3.112758615	2.500278032	2.578689841	2.300887461	1.9195587	2.795093763	2.946989485	1.784022683	2.667946159	2.434951079	1.96703557	3.065883052	3.194662817	1.699799371	2.652126668
Gene_10498_Predicted_mRNA_scaffold1027	0.039420536	0.218549576	0.499337553	0.068413174	0.163934623	0	0.498326963	0.089581789	0.168482378	0.038757788	0.201673483	0.325757108	0	0.169680539	0.569994748	0.034582625	0.211201717	0.186502812	0.05881613	0.196922428	0.170238226	0.148387324	0	0.135318098	0.083698415	0	0.10596838	0.103727757	0.045167721	0.066219812	0.098958178	0.13303109	0.070995024	0.052830156	0.094108664	0.125711808	0.248504047	0.055433173	0.147987741	0.300679292	0.125062666	0.049120942	0.134142015	0.119822391	0.072213312	0.041834201	0.124704542	0	0.272619767
Gene_10499_Predicted_mRNA_scaffold1027	2.132794812	2.364865886	1.452844178	1.511840393	1.499063863	2.005275315	1.392367958	1.570058264	3.252482919	2.33321242	2.274462173	1.075682745	1.605606934	1.680906635	2.008865195	1.923751702	1.689876423	1.648585888	1.254939185	1.162960831	1.323199903	1.658427259	1.536111835	1.409245605	1.466943117	0.815745795	2.55709493	2.687460607	2.065131146	1.564292061	2.827816108	1.419218904	1.19019685	2.898561972	1.29083376	3.320904292	3.522204871	1.478447782	1.860706558	1.871184246	3.36728981	1.68440841	2.828068134	1.6739698	4.017060065	2.518411971	1.758013485	3.463882977	2.285168512
Gene_1049_Predicted_mRNA_scaffold1	5.363138156	8.317614113	3.229212024	3.315440785	3.887267685	3.620335486	2.769487658	6.492057666	5.018851212	3.256835503	2.689955459	4.755365598	3.372473664	3.734326351	2.122416945	5.535227674	2.30058648	3.383144774	4.576247752	1.42273358	3.330311034	5.036003979	4.562732501	5.274307084	6.177323662	4.984953945	4.193159074	4.242851665	4.237265459	4.033513788	4.399737109	5.185166142	3.298520878	2.748164889	3.012569936	3.763407281	4.397355451	3.967990767	4.408345026	2.785077704	4.20733719	5.02307375	4.055540797	3.46279173	6.838673979	3.738544654	5.045435949	5.043439702	2.884757653
Gene_104_Predicted_mRNA_scaffold15	6.714961288	15.85746865	40.38927373	17.32474709	13.05649097	38.36620289	32.2101897	6.959969453	18.14718706	17.41232364	11.48610029	17.68479684	9.256649735	12.61777681	14.26761172	10.443916	24.81963832	15.59358788	14.32082263	5.313283353	12.07540023	9.293795003	11.97423306	12.31696246	7.618420997	11.33739795	10.57558439	24.63229685	8.105073609	16.81235999	12.38517436	10.17715285	17.36697261	6.697862074	13.59850217	7.710116685	13.36160638	8.451470654	16.38070388	16.2744927	12.04752652	12.18374847	20.39346145	11.03634718	11.90186238	22.43908415	7.236193865	7.548224193	16.25348058
Gene_10500_Predicted_mRNA_scaffold1027	10.21827213	11.54957219	16.22875761	15.90773504	16.0127864	11.61071965	9.710964013	12.49797311	10.99606682	11.44950529	15.52831315	10.97463334	13.7118542	17.86678021	14.4398328	13.21332691	10.93803854	16.10472698	16.05397936	9.808271301	13.61168664	15.82725591	14.09096931	15.55360531	14.57432945	12.47564452	14.41080601	21.07692548	13.80853088	17.65489113	14.4598157	14.65801415	18.80607774	12.36805893	16.92168747	15.97743581	14.64280444	13.16786507	16.56018137	17.7259962	14.80442791	16.73036958	13.58711798	13.30815179	14.29173692	15.21023233	12.80145185	12.41141738	17.64856344
Gene_10501_Predicted_mRNA_scaffold1027	45.91536681	53.74256422	65.42387788	60.5042065	56.91310966	63.85920906	62.06378342	42.8703517	51.7572708	50.58014668	52.04092048	51.74384246	53.16333515	52.40794956	52.13463387	46.71857738	46.51073489	47.68442013	48.28328152	32.61572324	49.25967509	51.46064022	44.47171148	52.03675699	46.01809984	59.47320622	48.09762388	64.86224472	47.37691966	50.32936407	44.35418746	42.52439055	52.27699885	44.01454098	50.00018316	48.55977615	52.15012049	37.07376447	39.87456071	50.40039927	45.56261754	47.45106705	52.67675369	42.94391693	43.44532271	52.33436659	34.61643386	30.73822403	48.17021102
Gene_10502_Predicted_mRNA_scaffold1031	8.675717349	15.57671591	9.447022566	15.37143947	16.70600028	7.955439051	5.506562875	10.0638587	5.585241474	14.9897105	17.23382766	5.999414479	17.57305302	18.04674949	6.626545902	23.43801014	4.424496085	17.72352297	24.0471928	6.981373633	16.17788532	15.66819472	16.20011694	17.90180693	8.593638319	10.94713476	20.58940149	21.73008162	18.46699038	18.20192202	14.39772088	9.595878173	19.18761465	15.61607524	18.24175745	9.646722715	15.65216932	9.188131822	15.60329061	17.98168955	17.73508903	15.69571588	15.56396847	11.6957699	9.043595734	17.95156711	9.645983758	9.766900497	20.2337954
Gene_10503_Predicted_mRNA_scaffold1031	12.94576583	13.76418371	13.94943586	11.7985351	13.1241865	13.1681059	17.35052807	12.98889931	16.38176673	13.58682185	7.947586603	13.74429341	11.4279687	9.565286544	14.35662074	11.5746072	12.12743758	11.87302976	10.90293312	13.12754853	12.28380755	14.62891567	10.87521759	9.709687998	15.03812766	8.575565181	12.66050549	0	10.3387948	11.32043274	10.69645445	12.28369102	10.0193475	10.76292708	10.81381711	17.53538044	10.59452514	11.56938568	11.94129125	10.80507169	11.18174413	12.93731385	11.01457757	10.02727665	9.632725248	10.85362389	11.58296164	10.39918114	10.96503926
Gene_10504_Predicted_mRNA_scaffold1031	10.80098287	16.64098688	19.22614003	24.1118834	21.48048828	14.18550029	10.8363892	14.29535552	10.16453102	15.37802369	20.17329501	10.58931963	17.46139499	22.50774982	10.44027238	18.1988325	10.05093747	21.05170692	25.02882193	10.31018304	22.98608956	19.04617293	20.21128077	27.07159969	15.75058225	24.20220386	20.96358287	33.22696095	19.97636616	27.3486498	16.95034358	14.47899983	24.30930883	15.46488857	25.86390082	13.76648787	23.84347026	14.72472174	24.13555069	24.28161936	24.89439061	21.93839246	23.85948755	19.56206304	17.94993696	26.75939067	14.51838691	15.78270213	30.68104739
Gene_10505_Predicted_mRNA_scaffold1031	1.165941642	3.786082518	1.054922325	3.613316515	3.232464145	2.307697448	0.175464551	1.703289595	0	2.947730261	3.323300833	0.114701449	3.942674603	3.584745184	0	2.849369786	0.334645479	2.836900709	3.479210705	0.104006731	2.805291153	2.612412846	3.484421704	3.430547081	1.414599419	1.904492541	4.925215439	6.245484012	3.721508748	5.316156959	3.972204034	1.405236451	2.474788622	2.901893653	2.08758977	1.504977449	4.410004229	2.225100327	3.908067065	3.670207411	4.227405607	1.556625703	3.778590412	2.531420161	2.593536938	4.153895746	0.922096915	2.422458328	4.031638992
Gene_10506_Predicted_mRNA_scaffold1031	0.268849517	0.149051622	0.077397742	0	0.279510052	0.423278963	0.141608682	0.687320013	0.095754672	0.066082388	0.137542064	0	0.102643094	0.072326723	0	0.117927392	0.360100886	0	0	0	0.116103102	0	0.312455873	0.076906204	0	0	0.060225691	0	0.231034152	0	0.168724612	0	0.181570762	0.180151811	0.080228072	0.071446599	0	0.094514075	0	0	0.142155337	0	0.076237794	0.136198858	0.061562183	0.071327701	0.2126224	0	0.092963846
Gene_10507_Predicted_mRNA_scaffold1031	67.76984343	81.86089415	36.66593697	83.38010613	32.59661273	64.00905375	7.953357168	47.91028127	29.63212735	93.53499386	93.49336821	20.71428808	39.69336947	72.12380339	5.71720226	45.15895436	53.99948606	111.6474659	70.97110822	7.826206626	61.67747756	33.88605032	76.29945934	100.1824303	99.53830562	91.44387994	76.47472078	70.86617979	58.40000358	128.5294915	68.88112807	65.55879481	50.81433775	96.74189344	64.22323272	72.26123188	106.5123962	45.06826592	99.14386282	81.9160085	61.7581215	85.11562669	109.6016877	89.98010115	110.8618285	80.15312328	67.96911126	50.53083306	92.78557631
Gene_10508_Predicted_mRNA_scaffold1031	65.31923062	16.4797588	61.62795192	14.74700595	5.238424506	102.9853998	152.5652004	18.42252616	300.0761152	16.25245509	21.64435979	301.2607496	6.899458206	13.04013731	306.2133606	14.22385778	171.2464381	5.014034641	6.961245444	869.5026322	10.28405552	14.72816249	12.26789887	7.899154518	33.73043688	8.991818479	10.23412071	2.583129429	10.40147348	7.766588343	5.432175419	26.31297066	6.976895346	34.85706577	3.855576012	23.90026147	5.616220421	93.00972599	7.331041889	11.56718727	9.823298285	7.523690899	2.873578372	15.89292256	22.83680753	5.556245017	51.29106515	24.40986746	2.949218433
Gene_10509_Predicted_mRNA_scaffold1031	27.572032	15.26779111	20.01015934	14.35322524	16.4346367	24.62938727	33.031042	16.99497613	34.92490341	17.91733483	16.26067459	38.14084347	16.17413973	12.2372688	39.23918077	12.91904607	30.27200563	15.94285376	13.6196659	63.59282205	11.18985059	13.91002774	19.59884366	14.08175006	18.36571656	13.45546529	14.80188042	0	17.40258557	14.05932652	13.29351717	18.47071118	13.20139976	21.0475725	11.00108565	15.19812757	14.42077886	25.20863111	13.10875319	13.31475474	16.02682746	14.80070341	11.41449187	15.91244258	12.47095831	14.16909406	26.78951875	23.09033635	11.2719087
Gene_1050_Predicted_mRNA_scaffold1	0.580155253	0.142951644	0.927877732	0.167807048	0.178714019	0.324764927	0.543253237	0.439460839	2.433651003	0.158444872	0.197869677	4.616631284	0	0.242783565	3.320510995	0.141376478	0.388534119	0.335472763	0.144266967	2.334599479	0.111351551	0.242647599	0.149834267	0.073758797	0.307949106	0.184264737	0.086641407	0.169618877	0.110789509	0.081213533	0.161819513	0.072512201	0.261209896	0.17277905	0.153889434	0.205567885	0.04063616	0.181292123	0.120997094	0.232182314	0.272675184	0.160648204	0.146235483	0.261249768	0.41329914	0.068408596	0.203920772	0.100448275	0.356637105
Gene_10510_Predicted_mRNA_scaffold1031	47.07263935	63.3329202	46.21683729	106.9219482	53.39595459	64.40440161	50.57681873	44.64113488	27.37286572	28.32835538	54.6018924	48.03068393	90.86864506	62.6228726	24.60643727	58.90698585	27.17733378	30.97502063	103.6743057	25.87780203	64.99772094	68.96570238	39.71369432	75.72331788	20.15241036	57.05516967	24.20494799	0	96.09673447	23.81265848	97.54603899	57.39868789	39.36829351	104.173148	81.08738137	61.19038697	65.96213332	61.62923705	67.82711759	103.3983383	62.64761554	58.924397	51.84069606	37.70311162	25.93974214	67.16149694	48.03126477	47.59061558	75.25701662
Gene_10511_Predicted_mRNA_scaffold1045	0.049423564	0	0.05691321	0	0	0.18675091	0.052064857	0.16846998	0.07041169	0.145777929	0	0.068069755	0.226430945	0.372290214	0	0.043358025	0	0	0.22122247	0	0.597622105	0.3100681	0.229759503	0	0	0	0.088572025	0.195073278	0.113258216	0	0.24813797	0.055595985	0	0.066235898	0.176983346	0.052537131	0.996999592	0.347497179	0.185539882	0.23037494	0.052265844	0	0	0.350530895	0.090537563	0.209798804	0.312697063	0.154029824	0.546875997
Gene_10512_Predicted_mRNA_scaffold1045	0.111469146	0.123598191	0.513444712	0.096725704	0.15451889	0	0.117426277	0	0	0	0	0.153523478	0.170229623	0.119951089	0	0.195578044	0	0	0	0	0.577657587	0.139864565	0.172732016	0	0.118336682	0	0	0.733275451	0.383161256	0	0.27982328	0	0.100376042	0	0	0.710948623	0.281077193	0	0	0.094469836	0.353638738	0.277797818	0	0.564701421	0	0	0.352626073	0.115798832	0
Gene_10513_Predicted_mRNA_scaffold1045	1.221958396	0.557908501	0.66218068	0.997963609	1.693882678	1.086416006	1.893032735	0.081672285	1.228851629	0.565371545	0.661921182	1.088981021	0.658626518	0.773494125	0.779501746	0.567525575	0.962769731	0.816171831	0.428984313	0.987444853	0.744994903	0.631333104	0.556923663	0.411234562	1.220934023	0	0.579672272	0	0.823593969	0.482984185	0.270662399	1.13199603	0.711992758	0.86698059	0.257398399	1.375347039	0.271875261	1.516163287	0.674606815	0.822393659	0.456081706	0.358270995	0.16306417	0.873942675	0.855885351	0.610248109	0.682163534	0.821390526	0.695937683
Gene_10514_Predicted_mRNA_scaffold1045	13.69575178	17.20379873	6.85599265	14.39440803	21.18689984	11.10264162	3.545973512	16.25477682	4.825490545	12.52435867	13.14155714	3.317649496	17.525891	12.93810416	2.528627614	14.12815701	5.198956546	12.28239073	12.91661304	2.614210987	12.80119291	16.60384067	12.56745788	15.92380467	18.47034945	14.04210719	14.37398722	17.65907836	18.72973211	12.77552069	18.64269792	19.20449015	12.83481403	15.36599745	14.59009459	20.89856598	15.03934369	13.06119202	16.58545535	16.10019456	18.6103584	16.79067603	12.5638954	14.67584223	14.0089002	16.54367738	13.59335627	17.64805808	11.15925163
Gene_10515_Predicted_mRNA_scaffold1037	0	0	0	0	0	0	0	0	0	0	0	0.217882666	0	0	0	0	0	0	0	0	0	0	0	0	0	0	0	0	0	0	0	0	0	0	0	0	0	0	0	0	0	0	0	0	0	0	0	0	0
Gene_10516_Predicted_mRNA_scaffold1037	0.082758361	0.206467566	1.215069403	0	0.028679977	0.026059093	0.021795283	0.09403274	0.088426788	0.020341752	0	0.11398088	0	0	0	0	0	0	0	0	0.053608999	0	0	0	0.285535398	0.088712263	0	0.081661172	0	0.225907509	0	0.046546953	0.018630619	0	0	0.021992985	0	0	0	0.008767189	0.021879419	0	0.02346783	0	1.970833659	0.043912771	0	0	0.085849537
Gene_10517_Predicted_mRNA_scaffold1037	59.49375383	76.04185581	64.56500397	69.60976093	58.8700877	51.69877706	30.12106316	75.48168332	37.67493673	51.74372794	58.73489723	30.36486502	78.04407587	79.21769827	24.63300468	64.17404584	36.19829039	79.98483945	83.07033732	22.94773503	84.26680332	78.43706771	63.35756372	72.39230886	69.70770186	120.0901864	67.75848637	90.41820988	76.16660378	88.01690157	86.86180987	75.31583204	85.50261288	62.2447603	87.57733013	78.79372	77.27792868	56.49457662	89.16875039	85.42262684	76.80591346	75.1826516	113.4644394	73.54353657	89.36278696	84.06901167	53.55967631	65.77011795	97.36435855
Gene_10518_Predicted_mRNA_scaffold1037	0	0	0	0.100114184	0.319863945	0	0	0	0	0	0	0	0	0	0.208529129	0.101214752	0	0.109169481	0.172140202	0.144085757	0	0.144764279	0	0	0	0	0	0.151792689	0.132194701	0	0	0.259565969	0	0.154620742	0.137716341	0.122642411	0.145461923	0	0	0.048889644	0	0	0	0	0	0.24487663	0	0.239710958	0
Gene_10519_Predicted_mRNA_scaffold1037	0.770797286	1.457963643	0.678755916	2.321295829	2.954037612	2.113004347	0	2.678932739	0	0.980732117	2.041268828	0.062446972	3.254389852	3.561751669	0	1.471730904	0.060730406	2.874477513	4.803120983	0	2.114703931	2.27564373	2.740148065	4.409834456	2.791797822	2.073727799	2.76269338	1.252717134	2.493665244	2.018378214	3.812986186	3.468243157	2.776358609	3.159759046	4.004977335	2.795448799	3.315585157	2.486583693	3.489380531	3.650508358	2.876910887	3.163905059	2.005750511	3.353577272	2.990119152	2.887031102	1.506053159	1.836983977	3.32377747
Gene_1051_Predicted_mRNA_scaffold1	3.29472606	4.554464591	4.437486035	2.966003021	4.255305382	4.030969004	4.525804415	2.935490415	4.187252848	3.003876098	3.890908489	4.12794248	4.211409945	3.194010114	4.944964199	3.59069066	4.772653218	3.385347343	3.291629633	5.646302892	5.014388773	5.472565323	2.788902343	3.886166615	4.152569772	4.003697699	4.525902736	4.181961555	4.980763719	4.766566276	6.139351914	5.265414228	3.907869345	4.250150039	4.73835802	3.000857361	3.458567019	5.184112161	5.775672191	5.701402195	3.898621507	5.615639481	4.87310999	5.220546987	4.586456635	4.174185079	3.833890246	4.138903571	4.416527605
Gene_10520_Predicted_mRNA_scaffold1038	36.36707735	23.06451792	36.09076087	16.35391232	25.06093951	27.95794254	28.23660758	41.2421437	27.04894222	27.24567959	28.71130956	37.4934506	31.97955346	29.66998272	27.12485843	19.10560088	20.00780194	28.79718414	29.26516106	40.01253155	26.16525452	25.83721606	19.14529716	28.19405143	25.49140861	18.95548032	24.76842446	27.27530362	32.15158514	27.20345605	24.18126033	23.71302667	24.89093759	21.23517776	24.74595471	31.38653242	26.40175942	29.05424583	16.90182531	27.62651121	20.37340708	23.74529035	29.29499647	26.52138175	27.61971332	29.40831492	23.84812169	29.2955427	30.21898194
Gene_10521_Predicted_mRNA_scaffold1038	41.75633338	49.0907218	41.76623223	48.77342638	43.39737222	39.18221662	43.39203427	54.56244227	46.51505594	43.66800055	49.75621741	44.1110345	51.5888115	69.43187588	32.91797536	47.51088424	38.65599384	52.06105893	48.33457679	42.20554157	51.11153558	48.06411372	49.10423327	51.33825311	51.27922895	59.92307933	52.5062709	60.98321635	59.28256392	56.55665627	48.24002625	48.33914665	47.85100661	46.6179727	50.28130028	60.27477185	50.20332684	45.95217516	46.89955049	52.12987129	51.57461653	47.53844975	54.29234891	49.94367482	45.21405945	57.14323273	44.39654475	41.49797142	49.05138293
Gene_10522_Predicted_mRNA_scaffold1038	1.279830935	0.595102401	0.831970598	0.591101522	0.829823671	0.909989475	1.065534733	1.078911833	0.882252452	0.66974783	0.464664898	1.165641223	0.44133606	0.555329115	1.566998381	0.525163268	1.216545957	0.781292693	0.431184233	1.237413411	0.677499639	0.751124514	0.575773387	0.425153271	1.402508826	0.649073847	0.850846594	0.543167001	0.614950164	0.58948839	0.336824319	0.812715099	0.613409146	0.636279772	0.418877394	0.965485784	0.624615984	1.015958989	1.007412843	0.629798905	1.047818484	0.514440403	0.51511553	0.334637879	0.756285281	0.416220505	0.816264058	0.557549933	0.285512896
Gene_10523_Predicted_mRNA_scaffold1038	61.33676967	39.25517227	51.46429625	33.96234832	44.41456479	46.35967363	69.50052915	32.70190841	79.71191689	42.58502326	26.13976653	92.85249554	40.23430413	23.77586705	102.8277011	28.30039342	93.31991418	21.5646994	27.6603349	140.6360001	20.58538549	37.37348289	32.04172756	31.95906769	35.50521293	33.75170365	38.22208888	23.8653518	27.98766783	20.78669808	36.48051725	31.49138886	34.6988055	44.13091526	18.8688038	15.98180648	26.75206157	51.84890234	27.35007646	29.80192404	30.4634034	28.4305617	23.55639374	30.98829168	30.53878351	17.34975304	44.74915154	42.29210548	16.58964964
Gene_10524_Predicted_mRNA_scaffold1038	16.71539782	15.59455088	14.16641157	14.93939499	11.80955956	13.11261943	11.47801245	16.51288972	13.54204366	10.58539013	13.77835757	10.9764834	17.00966905	17.91772735	10.66466913	13.7988994	11.12946343	15.96943438	16.64252395	9.145491435	16.96434178	14.40149411	13.02619845	16.59207593	16.40660739	14.37133386	19.01925158	18.54620819	16.1146579	16.4563768	16.51656599	15.63882066	15.16838315	13.99548854	18.08060076	18.16366397	14.5524236	18.04944696	19.3593191	14.11145806	14.87302592	13.95961926	18.15316779	17.47651362	18.53810125	16.58943553	14.37018122	18.23792852	15.74104832
Gene_10525_Predicted_mRNA_scaffold1038	53.66024114	46.24348359	64.40578403	42.09830697	38.177913	69.03506622	58.56844014	50.82595283	61.31322866	39.9925977	36.32437647	58.23182723	60.87095606	42.89228472	56.06942381	48.48195091	57.80672152	40.9804172	48.31718053	43.76884747	55.83540749	53.92439147	43.75661285	39.9633419	56.61278284	44.72753239	48.10940865	0	49.45031578	44.23118325	53.29675027	59.34042349	44.09585773	53.62097497	50.3236448	67.6895946	44.98820104	55.66713204	41.30013931	38.14111099	46.31229675	57.85133754	39.85631597	35.72432337	48.34539442	32.76068794	55.24327847	48.26160601	42.36324423
Gene_10526_Predicted_mRNA_scaffold1038	23.9454198	22.71439241	90.32169605	22.6871025	19.88416715	65.77455236	86.68265141	24.08325079	63.95158404	25.11987613	18.5689616	77.66724602	20.89108324	18.81396032	97.40961473	21.12731516	50.11956338	18.90669016	17.70964462	30.50535172	16.8422567	22.19609062	21.09166079	22.39113667	31.38055282	19.61749285	21.90801871	23.2134322	20.24259575	18.4569611	18.86727493	19.02268851	15.90874556	17.84192313	18.54440682	18.43887149	18.4895813	17.88324666	14.75276778	14.87556332	21.2757356	19.38742361	20.29916846	17.83042057	29.29923802	19.86722353	21.42019385	20.40029711	19.07952115
Gene_10527_Predicted_mRNA_scaffold1038	0.05909865	0.016382305	0.680544581	0.02564099	1.146918355	0.05582725	0.031128499	0.016787452	0.168390762	0.232420276	0	0.040697496	0.090252247	0.0158989	0.293743725	0.181460053	0	0.02796021	0.066132166	0	0.076565545	0.111229976	0.045789482	0.033811129	0.031369838	0.358985582	0.066194224	0.058315136	0.050786056	0.024818926	0.055633707	0.498595315	0.013304329	0	0.052907338	0.031410862	0	0.020776136	0	0.619813818	0.078121663	0.018410337	0.033517268	0	0	0.03135859	0.023369387	0	0.040870729
Gene_10528_Predicted_mRNA_scaffold1038	5.340104935	7.08871978	3.32006853	6.722269057	7.332963954	4.768200907	3.750327107	6.808246935	4.929013179	4.90523395	7.003080303	5.248484307	7.619100948	7.500055972	4.214164455	8.115812105	4.600506877	6.594894325	8.865279971	3.099688481	8.27176348	6.41731532	6.721008724	7.94624703	6.467570572	6.48573617	7.705429062	9.037810227	7.210237471	6.022428403	7.080303584	5.640395445	7.382327935	7.459033006	8.588734384	6.689231133	8.408001143	5.570247513	8.51769302	6.724846697	5.594181424	7.591378083	7.25155954	7.188707703	5.626016672	7.050582819	7.415518886	5.834017288	8.114296253
Gene_10529_Predicted_mRNA_scaffold1038	18.35393878	18.01545547	23.70273605	17.51899496	17.67299959	18.46279224	21.60567629	18.25104821	23.69122318	19.76512776	16.15798896	21.08794529	17.11846685	14.79301596	20.50505714	16.39321071	17.62094487	16.28291942	16.70632075	23.02912715	20.09738376	18.71716968	15.97668367	17.36464158	20.04702261	15.66908125	18.27830254	20.59828336	18.03763205	17.12286502	19.49652767	21.32509625	18.03594676	16.93751675	18.05587189	18.9995238	17.47175256	20.61280954	18.21975149	16.36920377	18.18495926	16.22415766	17.59097006	17.38554577	15.46839337	18.03977238	19.85395099	19.16921504	16.13458517
Gene_1052_Predicted_mRNA_scaffold1	13.42819885	16.23401681	9.978655785	18.94187166	13.3569966	10.77555401	8.501433727	16.7357101	8.19882627	14.52485265	16.19873823	9.687490324	15.69158637	17.22608607	7.890853946	17.21574844	10.36627002	18.44359571	13.25804349	7.875518782	16.54949725	16.18487545	14.35052964	13.77543175	18.23486885	8.319838842	15.78627883	20.85795995	13.79427162	16.64928501	15.94124103	15.60128917	16.87698211	13.50442316	14.71259793	13.45379039	15.28988076	11.72032056	15.72741292	14.18341249	15.69276385	17.08972272	16.30681395	12.8234997	11.12799221	14.71838211	11.92768959	12.78156921	17.01764599
Gene_10530_Predicted_mRNA_scaffold1038	42.05827935	59.98914839	65.60306114	55.73850573	43.06347706	58.63206594	23.41167027	75.59190236	22.60568222	57.60971949	52.22715314	13.62571503	68.09746365	52.66454139	3.800842285	63.22744036	44.23456959	66.97562036	54.90772831	5.909036748	41.15556277	40.59854992	65.46953592	54.96003445	63.62548131	53.55443077	42.52561436	77.71945873	59.5256344	72.01561813	49.73046652	47.84848656	52.03200041	43.93921681	71.88138919	35.25823701	68.39205108	36.29190854	55.26151191	43.09718891	51.80558693	49.72782507	64.0235536	57.81857157	95.51868132	64.46490343	39.9146663	37.53532066	73.70696201
Gene_10531_Predicted_mRNA_scaffold1038	0	0.141193013	0	0	0.088257714	2.646349006	0.067071248	4.340544663	0	3.442904047	0.065145143	0.175378314	0.097231331	5.686609178	0	4.244971615	0	0.120489339	3.324816908	1.033669704	4.17930357	0.079887493	0.098660642	0	0.135182502	0	4.335826341	0	7.368054024	0	0	0	6.822571925	0	0.075998121	0.067679643	0.321089939	0.089530908	0.836559874	0.134897613	0.134660328	0.714023389	0.144436452	0	0	0.135134028	5.337420128	0.198425064	0
Gene_10532_Predicted_mRNA_scaffold1038	0.239917036	0.399033895	0	0	0	0	0.126369338	0.136300768	0	0.117941746	0.368221055	0	0	0.645432183	0	0.526182653	0.321348307	0.227014681	0	0.149811019	0.518042814	0.602066007	0	0	0	1.028709754	0.53744449	0.473472559	0.549789881	0.503774895	0	0	0.324061725	0.803823064	0.143188513	0	0.604967468	0.337371433	0	0	0.253714327	0	0	0.364625089	0	0	0.379481701	0.249235897	0.165918918
Gene_10533_Predicted_mRNA_scaffold1043	9.434237616	5.439607887	4.417986724	6.985745262	4.097701479	5.386812697	3.445319577	9.719001974	8.153942582	5.379863606	6.885818968	6.410138282	10.66151676	9.475303027	3.751352151	8.607471228	6.739388115	6.546378228	8.351788346	3.691697236	6.844640675	5.839831216	6.529929949	7.484469036	6.610213107	4.314865914	8.115411803	9.102290752	6.413738033	6.920257774	7.815376769	8.20697122	5.890121911	5.310256113	8.783720351	8.357143464	8.643367664	8.490514406	8.145877288	6.982731347	8.51352518	6.739973097	8.061484882	7.455823443	9.044403858	5.539908611	6.963752742	8.559262637	6.350431359
Gene_10534_Predicted_mRNA_scaffold1043	21.29158468	24.37179242	19.33393327	24.67990267	20.74088543	17.34453624	11.4936977	22.59743183	19.92033168	20.69929373	23.1401452	18.8565661	22.76883427	22.99720163	16.03448766	19.58461065	18.05446606	23.70478011	27.06552344	13.2950709	24.42799078	22.09665865	22.48799128	23.48365791	22.68768518	25.09435176	24.79709162	28.98796519	24.48674911	22.06475118	25.12886693	21.50792458	26.58901186	18.80992976	25.09860174	24.85678376	23.47189751	22.12002437	26.59371075	27.38105984	27.33289663	25.04597102	27.81531439	25.62415254	24.57118634	25.5742135	19.60322576	19.06490641	27.54448093
Gene_10535_Predicted_mRNA_scaffold1043	51.69014746	106.1918873	71.19800733	91.13125004	95.2093739	77.79084554	36.7379576	87.5939013	42.03530436	78.87088847	112.3831105	35.16797006	100.2144814	118.4324185	40.21713477	124.0312722	51.76246264	124.3959825	128.1956441	42.19533318	114.2182572	109.8960336	101.9626619	115.1682412	73.64520006	172.8694351	111.1011306	125.0093197	107.7509049	137.8297263	107.0371169	95.55349713	139.2586965	84.52556385	135.8987885	86.33439941	121.7814701	70.31580945	128.1305138	126.8530888	101.7243743	119.1166592	138.3495129	104.5199047	85.24100432	133.5591327	86.42631835	77.61996428	158.2390971
Gene_10536_Predicted_mRNA_scaffold1043	12.79142854	14.54694759	14.31781781	11.99219603	14.61093747	12.29930219	12.56412837	11.5865749	13.21091357	10.48031327	12.11179566	15.1533359	12.36266367	11.96795946	9.808249126	12.09787029	12.06100866	12.44208614	12.61213881	8.04318717	13.41726623	15.07716984	10.74243866	14.17571229	14.79817255	9.034583445	13.26519164	11.39594543	12.16234768	11.60771991	12.63091195	14.3553867	11.85408011	12.30755656	12.29665238	17.82857272	12.81908637	14.27664274	14.38361671	12.54009316	13.32209033	13.83987585	13.79885239	14.50097475	12.34425642	12.27728787	11.3188616	12.68426097	12.90835525
Gene_10537_Predicted_mRNA_scaffold1043	2.8690153	3.588149856	2.597672467	2.749763331	2.277025038	3.292267334	1.720989878	3.681973102	2.199908588	3.802113161	3.654550754	2.182218454	3.157892006	3.400392555	1.278174842	2.98417204	2.080267762	4.044557962	3.005116204	2.67187046	2.794973466	3.706566484	3.530293275	4.532420663	4.266933617	4.593141181	3.818073653	3.37420857	4.077064881	3.808199616	4.932516246	3.338087627	3.284791714	3.611026643	3.51542483	2.992662718	4.379025697	4.31134349	4.427501034	5.084873339	5.348563818	2.710536528	4.330568523	5.401082341	4.591531839	3.153928698	3.454811908	3.603512583	3.41726554
Gene_10538_Predicted_mRNA_scaffold1043	0.581967429	3.065135862	1.089007986	3.408707025	1.210087696	0.73300357	0.306534457	2.975626402	0.932742803	3.433099501	2.38185293	0.100191025	2.999527996	3.522659989	0	4.148178905	0.779495493	3.71702352	2.387840393	0.181698505	1.507941491	2.464481034	2.930894651	4.078654118	2.316832633	3.95096156	2.802913314	3.732637084	2.667253721	3.727124945	5.661083428	2.536762189	3.209816203	1.754852278	3.733827372	1.85588998	4.402413861	1.43213496	3.823313803	5.0246381	6.539002774	3.081993862	4.125719952	3.906418461	2.265438891	2.702002168	1.265701015	2.871718026	2.917907394
Gene_10539_Predicted_mRNA_scaffold1043	13.81229709	12.99658447	11.06830816	9.868470522	10.19629084	5.38312255	11.43940032	13.77652247	9.538377457	10.06332723	11.93670118	14.70327387	13.44598541	11.01424302	12.49886647	10.2666095	8.230584371	10.43129588	12.72617261	13.63014788	12.94367348	14.84511867	11.59709637	12.76105614	14.15696182	11.24705303	13.39556581	13.24908074	14.12361489	9.998873097	14.55081057	15.12461329	12.23952421	11.94721202	12.06423036	18.44566702	11.05451693	15.08947117	11.39651719	9.855954253	13.01599457	13.85121018	11.71386943	10.61209783	11.34068925	9.246417544	14.88394481	15.20629221	8.220169252
Gene_1053_Predicted_mRNA_scaffold1	6.534918007	8.39854359	8.800680246	7.984647689	8.279225358	7.898234144	5.618620883	8.06412017	7.41646061	6.693110877	7.30541798	6.231024048	8.62658232	7.848163905	4.943199687	6.824188058	6.721636199	7.392766205	8.135770228	4.298716567	7.793011127	8.862420116	7.525542329	6.707262793	8.846028795	7.586532826	6.443469014	9.023668382	7.350982934	8.072151485	7.624888239	8.846181584	8.101847983	8.06136985	7.66819613	10.04404427	8.679547365	6.110294939	8.204183498	8.134192787	7.757679518	8.249164386	8.427180826	6.949200807	6.898613068	7.730718337	6.023959636	6.00100486	6.988183283
Gene_10540_Predicted_mRNA_scaffold1043	4.002201229	5.58896979	5.499998884	3.358181347	5.129157542	3.923326171	4.335409955	3.088821153	6.212776711	5.494032604	3.708690231	5.798131361	3.142461905	3.250368224	4.811057153	2.848570267	3.312449646	3.09030981	5.915020805	4.243734763	3.587156283	5.921832141	3.217910149	3.564175738	4.18864989	2.968016158	5.514589365	4.96747309	4.672211247	2.283289487	3.388428073	3.992365364	3.518915178	4.857621315	2.704091566	4.31453318	2.927582276	2.681215076	3.508096053	2.535892346	3.833082728	4.493043132	3.468958654	3.366432648	4.20178742	2.20376206	4.150568745	3.490861094	2.01056723
Gene_10541_Predicted_mRNA_scaffold1043	1.948836174	2.662525873	2.684980452	5.194012327	2.701483003	2.980599533	0.806530143	3.242413271	0.842843481	3.797928158	3.525159496	0.910670008	4.676817693	3.220588793	0.125798553	4.396278809	2.237399167	5.301588782	5.400010028	0.434610258	3.57683432	3.362258147	2.858125819	3.942163252	5.467814038	5.023647923	4.833386473	3.845998041	5.70202349	5.641310955	5.678450329	4.423592557	2.914376436	4.290762728	5.109395301	3.477342368	5.484515346	3.865997914	4.049973823	4.645220668	5.520297307	4.162964417	4.973692134	4.619051485	2.996262795	4.801087425	4.183412104	4.410589524	4.476463714
Gene_10542_Predicted_mRNA_scaffold1043	8.477007653	26.63672905	15.70761214	27.3865707	29.35800032	22.53650764	8.144657911	15.15369497	7.395588769	19.73672418	19.15535324	5.818563227	28.08399536	29.23807791	3.094241686	21.72861639	8.91325172	25.44813816	20.76388706	2.413875723	20.12849035	16.56094521	18.3560681	19.99954038	21.77999263	18.74598759	24.61839861	28.95376122	28.56916909	22.79781066	32.89043261	17.11453754	12.40738157	15.87526044	28.57593075	27.03311694	24.12561384	27.9954004	16.84460309	21.24851259	31.01077503	20.30020258	22.20605872	20.25522016	14.39067645	37.94747861	19.69747204	31.52473161	28.68196829
Gene_10543_Predicted_mRNA_scaffold1047	2.365731631	2.80585562	2.466719843	3.349889541	3.719899215	1.645507284	1.202684657	2.46067611	1.777403331	2.603684746	2.661447873	1.102296578	2.839925647	3.736293257	1.084920558	3.09760548	2.143992476	2.617159185	4.003853589	1.543374731	3.476642882	3.101285425	2.754003798	3.366832675	2.211604173	4.642896656	3.301005711	3.886741059	2.939893326	2.817407745	3.205740226	2.700902809	4.048630805	2.776140576	2.922199363	1.914225703	3.783994857	2.532258682	4.109183967	4.179476894	4.082509151	3.989169443	3.631276945	3.494067107	2.20997837	3.522309258	2.40153478	2.958927274	3.727946887
Gene_10544_Predicted_mRNA_scaffold1047	0.069534496	0	0.160143504	0	0	0	0	0	0.099062895	0	0.071146999	0.287304014	0	0	0.125677825	0.06100083	0.093135498	0	0	0.086838633	0	0.174495138	0	0	0	0	0	0	0	0	0	0.156437071	0	0	0	0.073915004	0	0	0	0.02946516	0.073533327	0	0	0.070452193	0	0	0	0	0
Gene_10545_Predicted_mRNA_scaffold1047	32.27049507	38.42291591	33.97555675	30.03574143	40.26011812	30.04867685	37.75883643	39.9406057	47.12378857	33.69206716	35.8883417	33.70434578	53.27122138	32.86570794	30.13522337	38.08379471	35.86526545	27.95410159	34.90740433	33.20053665	35.30470015	53.36137195	34.23043002	40.00182815	39.43824051	52.87655409	32.3927996	28.60785136	33.58586511	25.87832336	42.62631409	43.73370029	37.18863169	37.01814048	27.05549233	60.56194107	29.10996959	31.71112591	35.40634164	32.50969519	44.6892361	43.32305576	28.23724987	31.10049658	22.52013859	28.37556635	41.13815042	36.15797044	24.97405217
Gene_10546_Predicted_mRNA_scaffold1047	18.61000297	22.75742622	19.34837521	20.27028138	29.48256716	18.57324898	21.21026485	18.16481133	26.36139249	19.58663886	24.01051084	19.04021611	25.33456523	17.6992409	27.03696466	18.03642925	20.74834713	17.84397592	22.53049118	23.50684411	22.07430104	34.24765881	23.94924333	25.63399661	23.55733659	26.80114366	21.21759329	20.89332791	20.10471853	16.46446773	23.75896784	25.28050626	22.7908616	19.80991266	18.49037263	35.19381189	17.56388671	19.58966044	23.75355283	22.08070647	29.38915542	31.7585152	18.05321395	20.50772331	12.92215523	17.64285799	19.84815543	17.27068199	18.18971369
Gene_10547_Predicted_mRNA_scaffold1047	6.637152091	4.482892932	5.520390694	4.752237512	5.236365666	4.671861795	6.37657137	5.050548469	6.138083013	4.228567201	4.447179	5.181738837	3.76476213	3.852700384	8.335576456	3.234040214	7.081437462	4.292079504	3.76870264	6.526879664	3.950532019	4.28291302	2.78573776	3.983808992	6.224692836	3.501763041	4.547077468	4.281278464	4.041404576	3.580514667	4.027293283	6.254420278	3.927506879	3.679947764	4.318860567	5.918369417	3.882761261	6.709213017	3.659148723	4.111049933	5.053568653	4.48963967	5.738793525	4.84950351	6.086148792	3.694837637	4.967110355	4.357609947	4.07071087
Gene_10548_Predicted_mRNA_scaffold1047	7.313367974	9.294468183	9.828498158	7.244234197	7.268177787	8.249637607	8.383466148	6.111764735	8.654338688	7.841054539	8.264248731	6.84743476	7.3075152	7.102958506	7.421878916	7.160125949	8.113781363	7.835249578	8.02552292	5.12823819	8.793382466	7.686000023	8.203759453	7.455615201	9.25908326	6.814860826	8.408098786	10.15766813	6.57146978	8.736471305	7.986759313	7.768621001	7.08979257	6.822142347	6.845953473	7.178860608	8.343450625	6.609477725	7.803320795	9.879509401	7.626284265	8.140386874	8.641866349	7.719349395	7.708796386	9.02166794	6.897679799	6.22249228	10.39701562
Gene_10549_Predicted_mRNA_scaffold1047	19.21803133	23.61186552	19.62501085	31.95072662	23.4414577	21.25777052	15.27930625	23.82125667	16.48383141	27.87245705	35.98827525	11.16851873	17.06555843	26.71067354	10.66477548	25.76638409	21.23735116	34.34159947	31.13278512	9.797831504	28.12948909	28.45652107	33.71339168	21.65032101	24.81140127	76.13637835	32.93424626	44.45357316	37.73214459	40.39532058	26.60421745	22.13726905	33.75018829	31.27756727	33.44539701	21.05945402	29.30018734	22.2962917	25.61615278	27.44804315	29.87480424	26.61702476	30.32370378	38.10835383	24.24491302	37.22124769	22.57657148	21.1972976	52.79754347
Gene_1054_Predicted_mRNA_scaffold1	32.35116204	24.07579405	32.55499706	13.04979927	25.41232839	34.83698244	37.30386244	28.81067075	38.94757747	29.54350599	24.30416956	26.73383496	19.45041208	12.10608536	64.42459641	20.99159763	40.09149757	16.93277488	15.69813392	58.34626976	16.815428	20.44239323	15.03935836	21.40987046	22.98901877	11.33042827	22.85111932	22.81530817	20.10337884	17.30699805	23.63189769	15.21227811	14.51334204	34.25514942	17.49894954	14.56119632	16.75609008	26.80352255	15.42727552	13.93107071	17.13663717	17.10535035	10.90942586	17.48166586	23.19804707	16.11437946	26.36894085	33.24441935	13.90755595
Gene_10550_Predicted_mRNA_scaffold1047	59.41012339	66.79552947	45.03677001	83.41205949	85.19898633	59.4444642	49.12622908	44.7989283	36.15955995	89.7305258	95.53089314	33.37556937	90.42946529	98.28831046	41.50334311	142.9200078	54.47861411	94.97862594	88.20357165	49.36146812	80.76689183	71.81616276	89.10898781	70.49431119	47.35462175	57.71387746	95.3711375	104.1963154	108.2652314	81.04559299	71.50305597	61.55371537	98.54856183	83.05709128	94.65040721	44.48222883	94.27600073	49.29422052	69.9720566	86.43544055	95.27340788	70.37669599	70.04788105	69.74805071	29.71390302	94.90860048	68.70026171	77.55320303	74.13073765
Gene_10551_Predicted_mRNA_scaffold1047	3.592807185	3.836197297	1.608934875	6.177477215	4.242529683	2.74447239	1.594528069	3.250691958	1.421811803	3.924893369	3.846315191	1.030891124	3.759432905	3.27552388	0.270570854	3.414534041	2.138781022	3.856018431	3.399966581	0.062318082	3.692137276	3.06796583	3.892021896	5.880994106	3.619918022	4.207885768	4.545822957	2.494752567	4.764593209	2.179416239	4.071120381	4.415720052	3.774471002	3.254560745	3.692922479	3.023490184	5.829964269	2.783391775	5.182764422	6.153226386	9.23471223	5.098699617	4.37712746	3.539106699	4.296294173	4.236433151	4.077947296	5.78861242	2.737738324
Gene_10552_Predicted_mRNA_scaffold1047	4.928907816	5.465226134	7.165740929	6.362018006	3.75785737	2.172832012	6.425493967	4.90033713	4.564306052	1.756690157	3.782406757	4.242783199	3.293132589	0.795593957	1.447646099	2.972753014	3.383447911	1.865535614	3.309307558	1.461931341	6.598526287	8.426364291	11.07482484	3.524867678	9.22241235	2.201462201	5.299860769	4.296146136	2.823750751	1.190211027	4.794591067	10.04935251	2.66303785	1.73396118	1.250220793	4.126041116	2.718752607	9.790082937	2.428584533	1.540356377	2.931953825	3.531528381	3.005039696	10.23761419	4.288832091	3.792256104	6.139471805	5.760401089	5.965180141
Gene_10553_Predicted_mRNA_scaffold1047	14.39636498	16.06276864	19.27612901	21.38732831	9.431610136	6.781992456	15.47427116	19.83905144	10.07841747	8.395134562	10.30423572	10.02246712	8.979930208	3.418382243	1.628809618	10.53451703	10.62208037	4.988393505	10.08433273	3.066840257	19.77016326	21.65378319	27.37071996	9.821754429	29.20332955	7.502714612	13.72756225	14.31665596	6.556791389	4.73072196	17.19312194	24.53221248	9.433662532	7.487951762	7.04580094	15.49489238	5.879809744	22.87369926	9.810998214	4.630226323	6.885472324	9.601127938	10.17082335	35.13053893	14.67189918	10.99812823	17.53262098	19.70668558	18.0736055
Gene_10554_Predicted_mRNA_scaffold1047	4.401261915	4.340650756	3.030750035	6.697871144	5.702482862	1.25355693	2.21339212	7.41333053	0.850743436	5.175324141	4.299658963	2.0104265	5.809423643	11.13831539	1.119284558	4.540204604	2.251399986	9.229019936	6.731753836	0.635279206	3.973306151	4.967412118	3.324405866	5.39033611	4.249789579	4.235839066	9.889109865	12.04666812	5.777828459	8.489375865	7.328704956	7.115403619	5.556530898	4.446054307	7.919950725	5.07820445	6.859621963	3.203380893	2.532370197	9.193939369	10.59512886	5.04335324	8.40407643	6.07278115	4.963122156	10.23339136	1.889068248	7.536114473	5.873408139
Gene_10555_Predicted_mRNA_scaffold1047	16.48659288	9.542844742	12.51211779	6.931290678	10.32706987	6.165229362	12.77784447	15.95174332	10.80513638	12.56031439	7.897845022	32.18921183	10.26811943	10.12949989	18.71498623	7.998445081	8.573582386	12.11351689	8.466946509	11.21836518	13.79816841	11.50741676	8.585306962	10.37080445	15.58934243	9.917464641	12.94128029	18.15224195	11.80252346	9.510162981	9.755902593	15.33867227	9.614713306	13.94892602	8.667848076	31.87701154	11.25769454	11.118981	8.985943069	10.79267026	12.99782074	13.03659581	10.00611136	9.51020915	11.72579061	12.35854354	11.35825073	11.48316927	7.365469644
Gene_10556_Predicted_mRNA_scaffold1047	11.53603635	5.797118219	21.91538971	5.353061503	8.038402901	4.098688228	8.545773522	20.6777955	12.26026683	6.33822659	3.834577885	93.99146534	4.427854392	9.426552152	15.19182202	7.400784771	5.949252957	4.436305636	3.980842936	6.221143333	17.2500097	9.888466401	5.544484468	4.694061335	15.94698882	5.863368241	6.315441795	11.03815238	5.442662367	4.624434782	5.633096364	19.70800752	4.485727974	6.055946156	4.049997791	89.70845971	7.486118291	9.911021925	4.689680478	4.489730219	5.757230629	13.6252793	7.697128616	3.468983184	8.772257289	3.502496807	21.41801829	5.97603807	2.154473747
Gene_10557_Predicted_mRNA_scaffold1047	0.232227387	0.772488694	1.069676483	0.201511883	0.160957178	0.584993234	0.366957115	0.527728614	0.496267004	0	0.237612732	0	0.354645048	0.499796204	0.209865855	0.509317824	0.155524341	0	0	0	0.702014428	0.437076765	0.179929183	0.664301985	0.493069509	0.165956381	0.104043741	0.458297157	0.665210513	0.292576958	0.728706459	0.39184478	0.104558377	0.311223802	0.138599138	0.246857161	0.292788742	0.326558246	0.653849682	0.442827355	0.122791229	0	0.263411351	0.352938388	0	0.246446352	0.183659413	0.120623783	0.160601004
Gene_10558_Predicted_mRNA_scaffold1047	0.262201248	0.242276309	0.201290146	0.075840419	0.424041587	0.110083166	0.322249432	0	0.249031452	0.257793057	0.268281686	0.180561389	0	0.188101828	0.315937981	0.230022429	0.17559805	0.165400323	0.260805903	0	0.075488024	0.274161541	0.067717618	0.050002948	0.046392547	0.062458855	0.078315192	0	0	0.073408935	0.054850764	0.245789247	0.196756415	0.058565637	0.417302108	0.139359652	0.165289664	0	0	0.055553733	0.046213345	0	0.198273441	0.132830853	0.480318698	0.092751824	0.483850613	0.771759406	0
Gene_10559_Predicted_mRNA_scaffold1050	5.322519648	8.065034912	9.86766186	11.39058722	7.919009919	5.661907803	3.420084578	5.054462339	4.158294139	12.2615715	9.789931216	3.740522487	7.174800893	9.439494348	3.526397385	5.723670259	4.703924492	9.82149041	10.87561178	4.931693555	10.87930084	7.559676707	6.77234531	11.66240666	5.749857533	7.562634442	9.272758338	0	6.867517552	10.17325757	7.718951103	6.496418408	10.73820389	4.873917595	8.384023667	5.740785054	8.894924515	8.998994157	8.467085757	8.929047915	5.793672133	9.958112211	7.347372189	7.179809961	7.720072821	10.89927837	4.517974082	6.161635403	9.866063561
Gene_1055_Predicted_mRNA_scaffold1	107.7000858	56.95859504	97.87721944	41.41492339	67.95255166	68.7405784	168.195851	57.19396127	132.1180557	67.40499456	38.42331834	135.3882874	45.5630997	30.78805127	210.8117199	43.55767739	131.4953302	29.04805882	34.88942566	257.3237882	41.41585363	54.67445009	47.30197312	35.61281975	70.3415984	34.41444324	49.1653325	34.48031518	36.20597614	31.28761682	38.1880784	61.52610433	37.03684795	72.49265474	23.88205255	48.18935715	28.22647429	107.6236147	34.48473646	29.66107403	39.04045599	37.58714137	25.93849344	35.21496291	27.19761969	27.12868011	83.49908785	52.15876455	24.58927151
Gene_10560_Predicted_mRNA_scaffold1050	7.508284444	9.261859263	9.078394192	6.555922853	5.789454542	9.338674374	9.985796717	11.09050393	15.10914464	6.736123665	4.657455781	20.03560936	6.664754348	5.605227371	10.68684777	4.775448366	10.87381067	5.861213253	4.971105784	19.7498273	5.55272108	8.478836304	8.653381765	6.33599531	9.465401717	4.49372046	6.895997594	6.853085981	4.086391631	4.453839912	4.594248803	9.871239995	5.324350934	7.358104696	4.033019468	12.02181582	5.028987984	5.54303013	7.310920279	4.533817893	7.146067768	6.081325286	5.10990724	4.421787678	18.22432005	5.776804634	8.461655442	9.408655112	4.738145677
Gene_10561_Predicted_mRNA_scaffold1050	0.579218309	1.167715468	1.030807425	1.005216251	0.364961042	0.729540981	0.443762092	1.19659395	0.750171053	0.56948035	0.431018444	1.377917846	1.286619244	0.453303533	0.475858624	0.508133364	0.775813283	0.348771102	0.31425595	0.854880904	0.864107461	1.189255383	0.97914951	0.903759678	1.062106123	0.752592892	0.754922028	0.831329726	0.603330466	0.265360497	0.264367925	0.533091154	0.853488148	1.058522813	1.131355752	1.39933565	0.663881451	0.518316286	0.691864198	0.758642213	0.278421972	1.640339586	1.194539847	0.160053455	1.446890263	0.949964716	1.332598531	1.476940047	1.019629629
Gene_10562_Predicted_mRNA_scaffold1042	2.514472594	4.664408706	6.065487899	6.173422581	2.758721309	2.176405749	1.820300424	4.048581163	1.578912653	3.409525175	5.401625229	1.920306006	5.314076061	5.065368761	1.120020929	5.509478547	2.106945548	4.905085314	6.187534263	1.696609794	9.82952157	5.517519052	3.508619077	6.763293477	3.554966283	5.245968559	5.029419683	6.835863906	6.048864232	5.715259895	9.064341286	6.220020293	4.700174205	2.842783724	9.502065092	5.991807954	5.664306419	3.669913135	7.180301903	5.32247405	5.948265619	7.127707167	6.988372456	5.348874146	6.341694639	5.374800364	3.053579398	4.914784315	6.41178376
Gene_10563_Predicted_mRNA_scaffold1042	0.177876297	0.131487437	0.341386112	0.411598739	0	1.12019981	0.062460785	0.06736961	0.675767835	0	0.303335403	0.979937095	0.181095344	0.191411312	2.357641941	0.052015437	0	0.112206929	0.26539455	0.29618938	0	0.14879209	0.091878732	0	0.062945044	0	0	0	0	0.049800333	0	0.066696984	0	0.079461396	0.424644167	0	0.224263718	0.166753147	0.111293563	0.075374869	0.31350952	0	0.269015848	0.060074619	1.357692991	0.188767418	0	0.307975617	0
Gene_10564_Predicted_mRNA_scaffold1042	19.60786362	15.88620817	13.85865599	20.1402588	11.06512394	15.93164625	8.840142017	17.34885457	9.097667656	18.07080778	19.55995793	8.795073836	15.37837103	17.9282828	4.587169595	17.41694308	8.662969401	26.60996838	18.01734115	3.118439093	23.7590239	12.63522254	16.93652056	21.6864198	8.734851711	24.57279572	18.08315489	28.22074786	22.09130291	27.78059542	18.90783294	12.70905374	15.92406362	17.00653451	25.31055168	10.44331311	20.59247738	18.42009905	13.06221738	16.40946384	18.7441851	17.34274512	15.46179983	13.85273202	16.72223667	26.75989672	18.51784942	15.05384818	28.30932948
Gene_10565_Predicted_mRNA_scaffold1042	1.051626866	1.189852254	0.864993128	0.931156803	2.201528031	1.000172081	0.316522251	1.072964812	0.091727077	1.413763798	1.339527701	0.384263445	1.21268437	2.863761186	0.116371114	0.77194237	0.229969642	1.218455577	1.633088386	0.053605365	1.909270114	1.588805111	1.563081485	1.301528155	0.56960044	1.595068916	1.36538919	1.694179063	1.500033944	1.189720522	2.99011399	1.448525726	1.352816917	1.610693797	1.716395956	1.665408381	0.703525556	1.086463929	1.369675637	2.164467356	1.044016417	1.042976108	1.436278479	1.239466092	0.825618899	2.095377984	0.882609691	1.382314258	1.781072744
Gene_10566_Predicted_mRNA_scaffold1042	2.066823748	0.617990955	0.187193385	1.249373672	1.480806034	0.380245602	0.83176946	0.659660767	0.231591269	1.849417303	1.425676393	1.663171014	1.312186678	1.299470129	0.083946342	0.651926815	0.248838946	0.571320282	0.796920859	0.232015015	2.426964166	0.932430431	1.439433468	0.717446144	0.739604264	1.493607432	1.664699857	0.977700601	2.181890484	0.507133394	4.139052685	3.265373164	0.752820315	1.182650446	2.439344823	1.110857223	1.024760598	1.273577161	1.264109385	2.105890088	1.301587023	1.649424543	1.71217378	0.894110583	0.808279894	1.823703002	0.808101417	1.592233942	1.445409034
Gene_10567_Predicted_mRNA_scaffold1042	6.522340193	13.04603499	6.078206614	11.56145325	11.86165552	5.681718625	3.576300917	7.371264504	3.859288204	8.550246687	12.05053429	4.275352959	13.31626143	12.22319303	3.257096511	10.94399126	3.970961675	13.19023783	13.49565926	3.33949724	12.36127294	11.43693552	9.512456343	11.41405547	6.813093962	13.37663823	11.89704786	15.09733201	12.40211991	14.17890285	14.89928754	8.147755767	13.45299889	9.613579379	13.46137453	10.71499509	12.9725333	6.343362496	11.45705797	13.00627713	12.79897584	14.02361898	16.56346805	12.7692112	7.912143263	13.48558232	5.388128658	7.307106987	16.6757032
Gene_10568_Predicted_mRNA_scaffold1042	0	0	0	0	0	0	0	0	0	0	0	0	0	0	0	0	0	0	0	0	0	0	0	0	0	0	0	0	0.192171926	0	0	0	0.151028767	0	0	0	0	0	0	0	0.177365108	0	0	0	0	0	0	0	0
Gene_10569_Predicted_mRNA_scaffold1052	9.355901677	13.64368067	8.578043087	13.91439878	14.95560003	8.218973264	7.535396573	8.934985412	8.436052375	11.5506571	12.95366122	5.447850134	11.8824061	11.10008319	7.063677146	11.70894871	8.676824502	14.20923408	14.2772262	4.348290547	13.25647682	14.22078334	11.06608593	14.68926093	12.7737079	13.77823153	15.03699055	17.17048726	13.50166406	12.83168509	13.43773777	12.29616348	12.9998295	11.49096471	16.17192318	11.55669182	12.33330702	10.27521554	16.42767936	16.34499556	16.28117761	15.56880137	17.01986934	13.03114524	10.59785234	17.10510087	8.129765869	9.313307512	16.54416094
Gene_1056_Predicted_mRNA_scaffold1	50.57819124	21.98400438	43.76752972	15.89348075	27.33419613	37.95094603	86.18765197	27.92206988	77.47529796	28.218902	14.21430149	98.08126902	17.17823504	11.23369189	94.63371751	18.26899902	80.21026034	11.76673045	17.02457626	170.3263165	18.59214384	26.26496144	18.76836891	17.6242334	31.01381513	9.253025937	14.76847837	12.70537583	14.80482216	10.60335496	20.99195493	33.4693212	14.11281172	28.9208715	8.339478122	38.1082755	10.84909827	39.63925936	11.94943157	14.59692612	18.77032618	22.75594373	10.03591362	14.64943968	23.32377049	10.62049817	41.55762598	32.14215164	8.245540144
Gene_10570_Predicted_mRNA_scaffold1052	25.92138115	9.003488916	12.3473863	7.994462789	11.5445148	15.27538367	15.2434829	33.47437191	19.72518736	10.43987801	9.320154581	15.41300724	14.70554035	11.65042185	9.219624095	12.14635197	11.99146299	12.36218886	14.21195444	8.190530038	14.47602166	11.69054748	11.45342319	20.48798951	39.0672574	9.299279988	18.79603998	13.35383095	10.25800488	3.803500456	16.72506962	30.32968674	12.32707212	9.975259431	5.218974426	14.49647396	9.778134378	18.44491061	14.16674311	6.683130081	15.46746062	9.339754219	17.3578997	9.176398084	20.07130608	11.71045077	30.1328099	11.57156433	6.623406915
Gene_10571_Predicted_mRNA_scaffold1041	0	0	0	0	0	0	0	0	0	0	0	0	0	0	0	0	0	0	0	0	0	0	0	0	0	0	0	0	0	0	0	0	0	0	0	0	0	0	0	0	0	0	0	0	0	0	0	0	0
Gene_10572_Predicted_mRNA_scaffold1041	2.729856636	2.42782161	3.863933418	2.146718422	1.497887203	3.080168457	0.928626168	3.747950156	1.985068017	2.600087819	3.491452391	1.762386867	1.476481424	1.988984892	1.079310109	1.421932211	3.846846968	2.825210184	3.351734578	0.31961252	1.424495749	2.176463889	1.498185854	2.440293008	3.803679071	3.088820812	2.904731383	0	2.476212197	2.746640832	1.606128521	3.518606185	1.561974123	2.172215104	2.953010199	2.629784447	2.61717284	2.679110511	2.882276149	1.976154727	2.525990987	2.267737288	2.386829383	3.457355636	5.677927505	2.293459925	3.73315868	3.072213914	3.775762375
Gene_10573_Predicted_mRNA_scaffold1041	6.423545144	12.93777597	9.224007701	13.68148011	13.8528911	8.742873334	2.611556108	9.063835246	3.751585357	9.63040271	15.02770451	2.427986882	11.87931478	14.44119177	1.393999472	11.13510034	5.917871462	14.80428467	13.84178946	1.431041513	14.60760992	12.48380569	12.78810554	15.41859455	10.77284897	19.68460727	14.25627086	19.59861515	15.74266808	15.14922201	12.57098427	12.29496418	15.90432132	11.91623687	16.76847232	9.29948764	16.30854666	12.11602603	16.77259659	18.21338496	15.29871153	14.03140894	16.37188067	15.41679532	14.69373976	16.82580985	10.16025322	12.33884454	21.25911828
Gene_10574_Predicted_mRNA_scaffold1055	0	0	0	0	0	0	0	0	0	0	0	0	0	0	0	0	0	0	0	0	0	0	0	0	0	0	0	0	0	0	0	0	0	0	0	0	0	0	0	0	0	0	0	0	0	0	0	0	0
Gene_10575_Predicted_mRNA_scaffold1055	1.974483095	1.237446344	2.866834366	1.601589702	1.547019697	2.919421211	5.290443331	1.80453173	4.280596908	1.81468189	0.87837882	9.931732121	1.245459624	1.06236302	8.223558701	1.092016036	3.162082575	1.015379648	0.768512182	5.89659012	1.482928244	0.861724806	0.665141057	1.4734281	0.865792669	1.472371307	0.692310012	1.920069605	1.475443224	1.261824796	1.724029688	2.462493734	1.082253534	1.438119462	0.768535503	7.482930807	0.865877608	1.086463929	1.127968172	1.327782496	1.22558449	1.444120765	1.460622182	0.913290805	3.223845224	0.956585602	1.493647169	0.89181565	0.712429097
Gene_10576_Predicted_mRNA_scaffold1012	2.419495022	3.078874705	1.944691983	2.508104865	3.376421295	2.352034653	2.035616876	1.808138738	2.359659516	1.724243833	3.090350084	1.16295239	3.521334425	4.211191858	1.320715643	2.478695297	1.761726198	4.778501326	3.076919309	0.872006229	2.847075995	3.871195369	1.987850522	2.898512437	2.378933302	3.179578468	2.400794169	3.866869421	3.516461995	3.286933608	3.709445769	3.360977905	3.216892427	2.829053651	2.965561827	2.589178647	4.053634547	2.831440035	3.779491483	3.543677444	2.747529417	3.419552923	3.296951394	4.409277788	3.822401745	3.618817784	1.69516568	3.137624116	4.40209439
Gene_10577_Predicted_mRNA_scaffold1012	9.785331693	6.44253716	7.872716185	7.026837881	5.883960631	8.205636188	8.063364979	8.75636712	7.918348146	6.952644695	6.042951031	11.03323292	5.658653376	6.243072578	7.168795886	6.814122204	7.141647871	6.041043267	6.553726733	5.974456256	6.288007403	7.235850437	7.184034451	6.698077968	7.322526151	6.290483993	6.944376391	8.536981178	6.428185533	7.415227779	6.878009196	8.267783732	7.699312371	6.108206106	6.084119458	8.228967155	7.095258906	7.338739943	7.069425902	7.120961566	7.119473758	6.535585515	6.689193698	7.111983917	6.803707626	7.486052008	6.645075366	5.683595741	6.905573246
Gene_10578_Predicted_mRNA_scaffold1012	1.211740347	2.015386145	0.943925042	1.159709309	0.592841783	1.03244256	0.13140422	1.2755821	1.015479949	1.226408516	1.31277236	0.147255673	1.142958364	1.610754907	0.22545353	1.453848105	0.167075829	1.517525589	0.717857665	0	1.077365969	1.498057499	1.380666631	1.243777215	1.191806969	1.044227265	1.357225781	1.688012351	0.632947967	1.541605694	1.632761269	1.423207995	1.957653746	0.52539109	1.169877621	1.079711694	0.786338678	0.776800629	1.672414337	0.958987326	0.96106937	1.088030066	1.819132005	1.245787443	2.170786139	0.983360946	0.84557408	1.03666441	0.985883191
Gene_10579_Predicted_mRNA_scaffold1012	0	0	0	0	0	0	0	0	0	0	0	0	0	0	0	0	0	0	0	0	0	0	0	0	0	0	0	0	0	0	0	0	0	0	0	0	0	0	0	0	0	0	0	0	0	0	0	0	0
Gene_1057_Predicted_mRNA_scaffold1	6.803461669	6.265149683	11.79594963	4.569455654	6.873426507	13.19260604	10.28492217	6.332743368	15.5793614	5.196319371	5.034112505	13.07596521	4.637289731	3.143545777	6.912547045	6.137104154	11.45517216	3.873460584	5.218816057	14.54494125	5.510986171	7.330832355	6.611466823	6.267345628	6.039251367	4.120296364	6.061803618	5.385781759	5.152858267	3.777269418	7.309177058	6.6802779	3.92851061	6.258817967	5.620433997	7.947098114	4.240388682	6.13479078	5.771914434	7.060805825	5.731386447	7.184426323	3.945720372	4.361831662	9.241675739	5.200867833	6.444545471	8.664947095	3.562019505
Gene_10580_Predicted_mRNA_scaffold1012	0	0	0	0	0	0	0	0	0	0	0	0	0	0	0	0	0	0	0	0	0	0	0	0	0	0	0	0	0	0	0	0	0	0	0	0	0	0	0	0	0	0	0	0	0	0	0	0	0
Gene_10581_Predicted_mRNA_scaffold1012	0	0.06661594	0.207549168	0	0	0.756707666	0.063289453	0	0.171183312	0	0	1.406662051	0	0	0.434349231	0	0.482821835	0	0.089638513	0.450178386	0.051890192	0	0	0.068743688	0.191340407	0.085867978	0	0.079042959	0	0.050461034	0.07540843	0	0	0	0	0.127727088	0.075746341	0	0	0.050916578	0	0.074862596	0.13629244	0	0.16508466	0	0	0.062412306	0.083097037
Gene_10582_Predicted_mRNA_scaffold1012	0	0	0.056298762	0	0	0.061578235	0	0	0.069651509	0	0	0.336674294	0	0	0.176729141	0	0.065483933	0.046260752	0	0	0	0	0	0	0	0	0	0	0	0	0	0	0	0	0.058357532	0.051969929	0	0.068749105	0	0	0	0	0	0	0.089560099	0	0	0	0
Gene_10583_Predicted_mRNA_scaffold1046	0	0	0	0	0	0	0.146220459	0	0	0	0	0.038233816	0	0.029872877	0	0	0	0	0	0.03466891	0	0	0	0	0	0	0.024874825	0.511326176	0	0	0	0	0	0	1.822499006	0	0	1.171105435	0	0	0	0	0	0	0	0	0	0	0
Gene_10584_Predicted_mRNA_scaffold1046	11.78945838	12.94038339	12.28235241	14.79469217	16.30594275	8.656448586	12.530896	9.806395193	11.9379282	11.98109141	11.45430337	10.92195485	11.84806871	13.09900025	12.37419918	10.1570721	11.38295192	13.03135499	11.57553366	10.7123897	11.0615843	15.35652708	11.36685057	12.47656556	14.15744491	12.75097187	14.15237812	16.71070815	13.62941351	15.08633964	15.8925535	13.85652346	13.69871139	10.23802544	12.96814639	11.21151194	12.79767736	11.801846	14.4137954	13.54234228	13.99094278	13.109503	14.63187108	14.18140178	9.70885713	16.1440792	13.00316684	10.38007043	14.84396232
Gene_10585_Predicted_mRNA_scaffold1046	0	0	0	0	0	0	0	0	0	0	0	0.12169544	0	0	0	0	0	0	0	0	0	0	0	0	0	0	0	0	0	0	0	0	0	0	0	0	0	0.12425143	0	0	0	0	0	0	0	0	0	0	0
Gene_10586_Predicted_mRNA_scaffold1046	6.374433198	7.401089283	7.05217849	6.458033506	5.459050621	6.998901088	6.082259242	7.015314509	4.89729355	5.676632397	6.129554792	3.217557926	8.485997675	7.003132434	3.196998408	5.855630074	6.660539447	7.326373397	6.77206374	3.125950794	7.624273037	8.20762116	8.636600805	7.98117068	8.042642772	7.083455605	7.386482599	5.905721445	7.590569786	7.162003622	8.796839645	6.945272743	8.174336357	7.044466885	8.564928748	6.669577901	7.531858905	6.617204226	8.049790097	6.392270321	7.25277053	6.3419412	6.776138701	7.219386424	8.222904185	7.756419304	5.173256758	7.194089123	7.08567782
Gene_10587_Predicted_mRNA_scaffold1046	138.8422343	181.3983936	90.06962037	237.4170174	235.3314003	107.3143535	112.1540765	139.0150811	86.7339219	212.1563685	265.3945265	102.8801774	244.5418615	179.8591028	95.38336632	258.4114482	148.3025831	234.792131	248.7305991	125.1901423	186.7037966	160.3275084	204.087557	164.5845802	158.7905892	159.1976004	205.2325395	215.5060944	244.3810219	231.7967202	149.6936397	144.2231452	227.0469339	221.4345302	215.0886953	107.2906192	223.2323569	141.3572061	155.6686795	201.7713809	227.8970637	184.4442619	155.6355122	217.7021339	93.00772169	176.7254473	175.3731552	137.7993879	184.7383966
Gene_10588_Predicted_mRNA_scaffold1046	14.58949781	24.4443961	19.10824333	21.84150734	16.83372113	14.03325542	7.407269353	17.42617778	9.509341301	16.06418558	29.2647985	5.731039358	16.1331075	18.8066774	2.640000286	16.95605714	13.42190376	27.60979589	21.89449051	3.393749861	27.94516747	15.9191841	16.47554087	15.74143439	20.93360929	23.352467	25.11097886	25.4514993	19.40206687	26.93299151	19.80441722	21.53180635	24.28695513	15.66011635	27.18648402	18.83058364	19.97881663	16.36006292	22.47550806	23.49843048	22.09205901	21.65045229	28.97450763	23.14534538	22.72804801	19.1597307	16.49473344	15.65021488	28.63622062
Gene_10589_Predicted_mRNA_scaffold1046	0	0	0	0	0.099246323	0.090176823	0	0.16269894	0	0	0	0	0	0.154087367	0	0	0	0	0.106822181	0	0	0.269501879	0.33283343	0.655374607	0	0.102328836	0	0	0	0	0.089864196	0	0	0.095950421	0	0.304424641	0	0	0	0	0	0	0	0	0	0	0	0.07437672	0
Gene_1058_Predicted_mRNA_scaffold1	1.340603541	0.48396882	2.261785816	0.270532304	0.994000608	0.667556823	4.762231747	1.948326811	5.28554255	0.796969527	0.127599264	0.858780214	0.047611555	0.60388457	5.015107617	0.793168274	2.129693043	0.236001493	0.093032743	2.063575882	0.565478059	0.391187466	0.04831145	0.107020079	0.893635444	0.133679151	0.111744052	0.451197889	0.392943629	0.078557669	0.782638262	1.648310915	0.168445165	0.376039774	0.037214226	2.883257647	0.1179218	0.263045197	0.234080437	0	0	0.815821905	0.106089942	0	1.085126192	0.033085741	1.380764743	0.097163392	0
Gene_10590_Predicted_mRNA_scaffold1046	0	0	0	0.349935291	0	0	0	0	0	0.198247165	0	0	0	0	0	0	0	0	0	0	0	0	0	0	0	0	0	0	0	0	0	0	0	0	0	0	0	0	0	0	0	0	0	0	0	0	0	0	0
Gene_10591_Predicted_mRNA_scaffold925	7.868762832	4.967185365	1.839153437	2.332337531	4.967865403	4.612011175	2.174911415	4.691677613	5.050183793	4.557624163	6.098215797	9.120615237	5.294507362	4.024165562	3.097890809	7.620709018	5.321942615	5.455187206	4.882118247	2.189173927	2.758884352	3.714682524	2.89744027	7.621900974	8.684385548	8.407029072	2.513159784	0	2.588741817	5.365798492	11.14779842	7.887456211	7.506616907	2.297032445	7.811626238	6.666735968	3.978148977	3.834425861	3.72905238	2.954721878	3.460336041	4.222974892	7.334731549	3.039065172	11.09635182	3.679205532	9.611904246	9.590758114	2.316798997
Gene_10592_Predicted_mRNA_scaffold925	1.127249679	1.120605917	0.581894825	0	0.215530641	0.636462596	0.020474002	2.009558853	1.135237396	0	0	0.990407632	2.047960996	0	0.456660894	0.051150374	0	0.937897029	0.202985067	0.024271957	1.846500243	0	0	1.645644232	1.382393377	0.500005921	0.853337293	0.920528195	0.712603194	0.685609524	1.317301118	1.530380899	1.01506888	0.338606153	0.556775935	0	0	0.81989946	0.364808835	0.032942808	0	0.29061467	0.903851395	1.476888104	1.424120888	1.216894968	0.338154026	0	0.779569679
Gene_10593_Predicted_mRNA_scaffold925	0	0.103529413	0.107519028	0	0.129429483	0	0	0	0	0.183600038	0.286605048	0	0.142589246	0.100474495	0	0	0	0	0	0	0.322575113	0.35146379	0.144685323	0.106836196	0	0	0.083664039	0	0	0	0.117194028	0.10503056	0.168155741	0.125131219	0	0	0	0.131296615	0	0.197826653	0	0.232691471	0.105907657	0.378408168	0	1.387213484	0	0.484982222	0
Gene_10594_Predicted_mRNA_scaffold925	6.521679877	9.736804755	10.19664226	9.628425772	10.18633659	10.82890112	5.670343407	8.453827036	5.600871422	8.398863796	11.56012451	3.263930945	10.49260176	11.28799357	1.195341419	10.10494828	5.708658168	13.64563148	9.867509352	1.101247736	7.568573983	8.067745553	11.33006404	11.47719795	13.10584756	7.535698889	8.312947182	14.98529446	12.0191261	13.20809895	10.56077466	7.956118144	9.942165522	11.22678314	14.03421694	7.67460386	15.03199971	8.783290765	11.17247408	13.83333972	13.32720701	12.65902962	12.9819586	9.269465002	10.78583809	11.0345979	7.496880379	9.675838016	7.140066534
Gene_10595_Predicted_mRNA_scaffold925	16.86526831	13.08217854	12.76239161	12.31586045	10.60643573	11.1268967	13.27494355	13.04070369	12.21124872	12.93518138	11.53413001	14.54017706	7.447974841	11.03056869	20.21614685	10.29918239	14.41430435	11.59220596	11.2853479	22.37528112	9.559716946	12.22053245	8.530427357	10.0748987	11.70369343	8.681906749	11.9457815	11.60354462	9.436176028	9.664355854	11.28992759	11.6128831	12.04431589	12.58292506	9.987182362	12.30882936	12.62921405	15.62583183	11.51154942	13.53839181	11.16435073	12.08157378	13.46551181	11.5102583	11.51540362	12.22636144	16.46760918	15.59386934	9.613533364
Gene_10596_Predicted_mRNA_scaffold1054	11.27364881	16.52344238	12.85415526	13.95899686	13.16410936	13.56992992	16.02985683	12.11537617	14.9006894	12.21254538	12.7283689	12.26344289	13.06079606	12.25100863	15.79237875	10.99439429	13.81075222	11.28043724	14.30707621	14.84208465	15.82876243	14.02933778	11.73244928	12.58188639	13.85482489	11.95903563	12.98797638	13.34658741	15.95036806	11.64566925	13.24406302	12.03606203	13.88569442	13.37196838	13.5451797	12.12160742	13.79353648	12.67720138	13.55142724	13.617752	11.43257239	14.0247442	14.50929482	11.57248363	12.81839787	12.31753221	13.96674935	10.96153994	14.8504638
Gene_10597_Predicted_mRNA_scaffold1054	2.280549085	4.978373039	3.802436862	5.442010079	5.696934175	3.500752954	1.276288876	3.535954739	2.132158302	3.526806233	5.784974112	0.981543549	4.063185756	7.029920372	1.803332563	4.522341504	1.304568768	5.439718355	3.792502629	1.364704708	8.371300107	6.527777305	4.380597195	5.463568014	3.404604545	6.790608652	6.492329443	8.251151958	5.171630064	7.422437611	5.039112676	4.783332734	5.925477497	3.1199931	8.053109766	4.949445605	6.139923921	3.574367376	6.643970277	10.73084413	5.803153721	5.683470109	7.652574745	5.439648438	4.308222496	8.546274659	3.456891666	4.738260411	7.32719701
Gene_10598_Predicted_mRNA_scaffold1054	18.85915747	24.81659666	19.05608846	25.75993565	23.48186379	15.35065579	14.15427587	23.94812905	13.35427959	20.3743153	26.02739464	11.52413249	22.02739798	27.15250857	10.71093139	24.555407	15.82508172	27.71961367	22.18802197	13.03294217	26.92788677	22.35386844	23.13089614	26.63276873	22.57314824	27.460659	25.89918458	32.04496704	24.96099796	27.56363911	21.51933147	20.16629965	21.21115127	20.60416834	29.38472829	20.44343005	28.82884709	19.70637911	25.15034147	25.27760593	22.60419764	25.93815659	28.32485019	25.54663911	19.15134915	25.90729239	19.42481717	20.11438819	27.8632828
Gene_10599_Predicted_mRNA_scaffold1054	15.98437852	17.21995957	15.75844712	16.7526493	13.42049846	17.8083677	15.43290486	19.58137849	17.55447296	16.52515449	13.59532159	17.12701185	17.12635412	16.03969791	14.1629847	18.68030891	15.09707444	17.30079599	16.47824226	12.16169612	17.2388084	15.99509138	16.49820883	19.55671726	18.05422696	16.19089185	18.0625153	17.10784496	14.76892458	16.19170413	16.64191941	17.46964407	16.43893682	14.15434142	17.72417938	17.20261656	17.75456248	15.96961957	15.13487791	15.1227624	17.3539804	19.56395486	19.5477646	18.81305438	17.21512152	15.8784071	18.90598058	15.30749844	15.94329965
Gene_1059_Predicted_mRNA_scaffold1	16.20445051	16.66487772	24.74855549	21.32540344	18.93378431	20.99572338	14.77547863	18.4676489	15.76251306	14.6083603	18.15810811	16.51933372	19.13933059	23.44314355	13.67077521	21.45246675	14.72100939	18.96937746	20.48863862	13.75629562	19.93666766	17.04599382	18.51033632	22.46274324	18.24223922	11.02040078	21.49487451	28.30790059	19.29613891	26.68618158	24.79413878	20.95416436	21.86569997	15.87746075	21.30006532	17.09519197	22.49804523	18.86271038	21.13524918	23.64937441	18.32708866	19.52092774	19.74090094	18.84881769	23.90002014	20.96325952	19.04895576	25.22536722	20.34771312
Gene_105_Predicted_mRNA_scaffold15	0.749890579	1.03219046	1.488843071	1.626766161	1.43379413	1.547037782	1.743373701	0.866740572	1.860381375	1.868631648	2.950061287	1.03280427	1.204426223	1.586077032	2.266730986	1.020816881	1.627843639	1.345722291	1.196011939	1.324025725	1.351200606	1.914277678	1.562725413	0.680518351	1.400021775	0.757642409	1.575583162	0.731443571	1.051801805	1.216251395	1.168426973	0.639929233	0.76840332	1.836686931	1.219197554	0.742157288	1.222565412	0.927229625	1.189157023	1.369677757	1.148505538	1.514404592	1.055901603	1.100381783	0.651324382	1.330915843	0.981614336	0.765586497	1.037200487
Gene_10600_Predicted_mRNA_scaffold1054	14.11045367	12.44586296	12.26376358	10.39366611	11.22263566	11.16209156	14.5820505	10.4031549	14.46293828	12.35407572	12.11196772	9.585070876	9.555540172	12.3122161	9.647467499	9.656536686	11.71613048	12.61455849	13.83213572	9.02625913	12.55120775	13.02633578	12.32778109	12.77033344	15.84739654	11.22443089	14.44011237	14.59959952	10.76867258	12.67744107	11.92479188	14.45060565	13.21216901	12.09922295	9.1607337	14.57858165	13.10521172	13.14428596	12.32012288	12.7918884	10.60064424	10.07225169	11.00812469	10.53167154	14.8307357	12.63000633	12.78533642	10.17474582	12.92869216
Gene_10601_Predicted_mRNA_scaffold1054	5.486565983	5.576599896	7.680705971	4.644198131	7.754622862	7.38472528	3.513198924	9.687169791	3.410131693	5.685194933	2.449157516	8.07508421	3.573305562	2.720494257	4.763814677	4.24696199	5.295447944	3.969976123	6.781582749	2.18321478	4.738764909	2.834671578	4.917797192	3.077390044	3.112158105	8.07235494	5.807911639	5.201519623	5.700957808	6.686480386	5.873796025	9.499690518	3.996039535	2.018449243	4.333924038	8.94843463	5.086307773	10.21130908	3.988143272	3.601355653	4.635984202	4.691833968	4.392926937	5.231977527	6.084601429	5.851042556	4.934670731	7.683385763	4.277924288
Gene_10602_Predicted_mRNA_scaffold1054	2.652312797	4.151877218	8.048831831	2.924265458	2.811551732	3.930187102	3.7801956	6.842744664	3.511911892	2.669079618	3.831275061	2.664511702	1.572534631	3.223491794	2.030330128	1.724573842	4.806385322	4.842197737	8.2870458	2.104322225	2.021304001	2.975585484	2.369300049	3.284775916	1.855062546	8.161451807	1.565764207	0	6.864559965	7.941158574	6.109836478	5.616104337	3.48419853	1.798181964	7.374763419	5.870990459	6.806014279	5.4409498	1.757115425	6.227807968	5.147712899	5.98784702	6.264697862	4.710709094	8.888550555	8.411016567	1.875509044	5.672746407	2.632694491
Gene_10603_Predicted_mRNA_scaffold1054	0	0	0.1176242	0.059089951	0.047197969	0	0	0.077373744	0.048507301	0	0	0.04689392	0	0	0	0	0.136814646	0	0.101601548	0	0	0.042721789	0.052761189	0	0.072292146	0	0	0	0.039012346	0	0	0	0	0	0	0.108580029	0	0.095757681	0.127820239	0.043283877	0.252045153	0.127280485	0.038620461	0	0.031186106	0	0	0.070741768	0
Gene_10604_Predicted_mRNA_scaffold1054	3.781988882	5.252923119	4.286346478	4.19720464	3.752601626	3.033607771	4.445423332	2.578331228	4.934311927	4.462086192	4.765832514	3.563937887	2.492648052	4.541005507	5.576435565	4.260807397	3.972536027	4.934700456	3.831159904	5.344631584	4.607506941	5.394776066	3.269570305	3.530290551	4.141783877	3.755355829	4.084460006	5.054362929	5.336888919	3.778422431	4.672049409	4.321488142	3.656555817	5.255236191	3.373899009	5.03588608	3.739330509	3.050987045	4.558266355	4.124620506	4.609933552	3.968540254	3.612498525	3.206697352	5.050230014	4.330414463	2.928055784	4.094315851	4.928156517
Gene_10605_Predicted_mRNA_scaffold1054	74.92910427	78.31633632	62.49288904	82.820781	53.32288232	72.72054976	17.55979429	90.69776518	32.41815963	123.2972186	126.650666	96.45728602	60.06831439	111.705199	35.28508301	91.30428411	73.51106853	119.7038457	81.94028081	49.34771989	87.53652976	71.92287721	89.63594739	93.650287	93.7712022	167.0020885	89.45562602	120.6541516	72.15471454	123.3047067	108.3966478	152.0373372	115.9828653	86.64619575	99.44149577	106.6216195	133.0177497	62.19322965	157.1194919	118.295684	66.04135859	91.85954013	121.064172	124.2244598	222.2500381	122.7922018	76.06905545	88.55204811	138.7573458
Gene_10606_Predicted_mRNA_scaffold1054	491.5971261	340.3970284	374.1566458	292.0176259	271.5829979	364.6634307	493.7478756	311.0419923	340.5687539	397.7741126	252.0760852	459.3831332	263.9411568	290.385302	664.8849193	398.3995859	512.2334931	249.134635	267.5334573	634.0722497	219.3302577	322.8116693	313.2145291	227.37342	314.6368714	248.0215657	304.9420168	0	311.256934	270.5112728	260.0093839	328.1915138	300.4728522	345.6911449	221.5398229	251.3987465	226.0372531	374.3636604	231.9478391	239.1986052	264.680319	223.1991091	174.7026932	303.1751225	261.172995	239.7433033	457.3086684	374.5873164	223.7367373
Gene_10607_Predicted_mRNA_scaffold1054	262.8250367	260.5649364	269.1125588	227.9290143	222.7842674	207.8799015	311.4913687	181.4611491	232.3469114	278.2471941	202.3872214	251.5041556	157.0776286	180.8928655	504.2373537	186.2723628	373.5551229	171.5208875	181.6056152	456.2178244	165.1067831	237.3751178	223.1549862	163.9484401	222.5885706	246.9841817	239.562229	209.3060913	228.4765613	218.5904946	171.4554325	204.6000398	214.7167182	257.8678045	161.0326865	183.1314641	166.2372043	237.8683557	169.8771302	197.8255971	194.1347206	185.1978428	141.6283554	233.307694	143.0370429	204.4990291	284.8397016	206.7848836	192.3119059
Gene_10608_Predicted_mRNA_scaffold1054	32.57294672	40.48111805	26.58709048	29.44194663	52.65841136	28.92637597	25.12046775	30.45549606	19.71137715	28.81678163	24.47411141	35.33396719	25.59044004	30.77692412	22.22368945	33.4434167	24.3763941	31.41105031	35.35994382	29.84140483	46.70243354	30.02794053	22.89835608	25.49521094	22.52549126	34.74602552	29.69079811	35.03963174	28.58304543	36.4540624	42.541116	31.40257814	37.74007107	28.27222534	27.03412654	43.51182271	31.69823384	31.86520994	34.02312556	31.96643783	31.84816707	33.70430761	29.14161365	27.07099354	17.9903849	32.32338464	26.75627659	45.26566191	36.43106981
Gene_10609_Predicted_mRNA_scaffold1061	0.542918524	0.054726719	0.170507014	0.171312554	0.13683553	0.621654935	0	0.112160305	0.210947282	0	0.050500799	0.135954034	0.376870759	0	0	0.303092678	0.727192832	0.04670193	0	0.49311093	0.213145681	0.185787399	0.229446479	0.056474719	0.209588129	0	1.061416258	0	0.226207826	0.165820183	0.123899954	0.055520241	0.088888866	0.595310923	0.176742225	0.052465555	0	0.34702375	0.092643552	0.292805009	0.052194637	0.307507802	0	0.200030476	0.271242643	0.157134731	0.312271046	0.410186599	0
Gene_1060_Predicted_mRNA_scaffold1	3.387121407	4.000612179	12.7752419	4.15311075	3.912698869	8.965140213	10.16143035	2.593593066	6.049346842	2.051195544	2.888057192	18.52475032	3.635832565	4.516451059	11.48972898	3.552802383	5.917511516	3.739128673	6.29874528	18.17686735	5.384556659	2.925689996	3.194840135	2.780346846	2.55353884	2.876577276	3.364926845	7.168810809	3.655953716	4.885797333	5.360435803	2.67813695	5.834867484	2.401230794	5.420015059	3.339596061	4.487046986	3.347885762	4.422788093	4.420273055	3.841468679	4.006518324	4.259554282	2.760379911	4.518689266	5.600142704	2.717562046	2.728255005	7.875977682
Gene_10610_Predicted_mRNA_scaffold1061	19.43178356	2.547124883	0.780574731	3.431148271	5.742256065	2.324162308	0.119013118	2.09665152	10.35454398	0.592405943	1.695398954	0.674258519	5.751000778	0.283668116	0.408387609	5.58322458	1.059246864	1.068998448	4.438783631	11.05206657	5.204122402	6.378958186	1.40052986	17.14976369	6.876320722	0.107647382	17.44560458	11.0486774	11.90906606	1.296827598	0.756279135	3.346566227	4.544050551	2.372030055	6.248198964	1.681297419	2.706317564	20.17600409	4.241187127	11.85660269	5.137319508	6.757244217	4.228820064	10.30198537	18.21216717	14.10738845	19.65652096	29.88861749	12.24040083
Gene_10611_Predicted_mRNA_scaffold1061	4.727941125	5.509520361	4.750857397	5.435293072	7.096565834	5.234303551	4.885440689	3.011079972	5.877649439	3.493742364	4.282954684	5.640679748	3.817077374	6.4163363	4.027749668	5.045929805	5.566297615	5.470997212	5.122136886	5.453220728	5.51407699	6.839179565	5.179806717	5.27200658	5.91437491	8.177800735	5.801541272	5.190224824	5.175702748	4.578111937	4.53578883	4.945778168	4.094725073	5.165849434	4.744860255	6.178200662	4.707984565	5.208644748	4.861206613	7.324749731	4.808761729	5.703745719	6.216770633	4.668292292	5.902702888	6.072044771	5.38245741	4.849015935	4.914951418
Gene_10612_Predicted_mRNA_scaffold1048	52.2047167	54.44206034	51.43615774	72.08367913	62.61694085	50.77741272	35.87093167	48.40025288	41.36503639	64.19141539	57.97750665	39.51401903	70.6047627	82.42353392	32.71508865	72.92267087	38.7477787	66.39871758	85.53287227	45.30921783	69.89198339	58.47670847	69.91533985	74.49292664	48.2644611	48.55409556	69.18016977	83.97749805	72.58777122	72.51450246	55.03191176	49.52918016	81.20899781	55.41562089	82.43084715	55.29600401	84.95892763	47.58420161	74.27732388	71.06605856	73.25373864	65.74548355	67.88486812	64.05327542	67.77396525	79.8486179	54.6990206	59.82939661	86.41251724
Gene_10613_Predicted_mRNA_scaffold1048	9.709269628	9.744486618	19.57711928	14.68560537	7.660470417	19.8662215	18.03065552	9.898265719	17.55018821	11.35714047	9.266896555	27.11462066	13.65533708	11.81086198	25.80282897	17.03538634	27.50013032	9.041869713	12.82590387	20.56061021	8.883117195	8.282234285	10.70426159	10.31919949	7.292623397	12.12184789	13.37667454	16.56083963	9.541824703	10.15341223	11.03063963	7.036602443	8.81214458	11.880573	10.9939655	5.14006817	11.12845347	7.069432546	7.059360126	10.68414813	7.629705829	8.607612469	12.10129604	9.681877639	8.541557265	13.64331179	10.19776673	10.24586595	12.79227826
Gene_10614_Predicted_mRNA_scaffold1048	8.146460669	9.511446793	10.96517955	8.918138683	9.98389927	7.100937976	6.365326094	7.723777838	13.52743298	18.35289491	12.91707398	35.66591601	12.23485805	8.679260656	16.8692768	10.29406033	15.21104487	7.989125012	12.03392034	33.11526289	8.201045906	10.93245173	8.819879378	7.222540484	7.846523864	4.665067243	8.943268406	12.03106817	6.212461909	9.085353285	6.094438528	6.948752996	11.36797915	11.96601058	4.829813584	12.21529373	9.454700058	6.258830426	8.45574183	9.110219359	8.215583495	8.470454683	9.240383886	8.609278917	6.74511583	9.446804302	8.661394327	8.602999611	9.588705055
Gene_10615_Predicted_mRNA_scaffold1048	2.910798656	2.542898435	1.915372012	1.541723607	5.013130264	1.968018977	2.269900984	2.433976146	1.705432348	2.143298945	1.972640241	1.180128302	2.405418586	1.966154804	1.753675579	3.592683643	2.39664362	1.871943323	1.861269677	1.180250291	2.056963319	2.181887209	1.718308056	1.658097756	2.100218855	3.782073775	2.224328522	2.10545699	2.39670142	2.010894154	2.514759652	1.559201489	1.645294254	1.671840136	3.173655107	1.687730209	1.159748938	1.594740097	1.584704203	1.959632984	2.825009747	2.951903768	2.7156565	1.812937082	1.650444657	2.166327721	1.853586618	1.662468451	1.551154321
Gene_10616_Predicted_mRNA_scaffold1048	27.62842404	43.288795	45.26259632	66.41831649	53.78728997	33.49504117	22.00344756	36.79022337	19.51038279	38.28000259	51.29719441	19.84839254	45.1108501	60.51818031	20.67478476	51.01327326	23.56860301	57.15714115	67.15914416	18.89265118	52.83733084	47.18764003	55.52100518	62.55826697	39.16380673	37.85702138	48.44276584	78.77473414	48.16884358	57.0441475	46.67052565	42.03561523	57.62062794	42.36200544	56.73852699	33.37508814	68.19468079	37.80611469	62.17176405	59.32480755	47.09569863	50.13589188	57.98060133	52.3289983	47.25702598	63.73806784	37.4875099	45.29940029	71.9492497
Gene_10617_Predicted_mRNA_scaffold1048	0.862558868	1.208102619	0.705745198	2.107541569	1.195681891	0.457438318	0.693447781	0.464242465	0.711440417	1.22745138	0.9986881	0.281363517	0.831949286	3.615067277	1.025660192	2.210362768	0.182419528	0.837650037	2.98031207	0.510258585	1.01946671	2.306976607	1.020049657	0.753208567	1.012090045	2.043883854	2.013598417	3.523949065	0.650205765	1.448952555	0.797741807	1.889497133	1.655638663	1.034292634	1.761146938	2.171600587	1.488159322	0.734142223	3.323326203	1.654405958	1.296232217	1.159666642	3.527335457	0.528965303	1.850375618	1.180348315	1.29252038	1.202610052	0.910474864
Gene_10618_Predicted_mRNA_scaffold1048	0	0.093417237	0	0	0	0	0.088752418	0	0	0	0	0.116035187	0.257323849	0	0	0.147820615	0.225691137	0.079719109	0	0.105216111	0.145533888	0	0.130553268	0	0.089440516	0	0.075492203	0	0.096532875	0.070762799	0.21149434	0.094771761	0	0.5645455	0	0.447787408	0	0	0	0.17850405	0.178190062	0.3149452	0.095563188	0.170723685	0	0	0	0.700178985	0
Gene_10619_Predicted_mRNA_scaffold1048	17.27771763	20.59969851	19.22743478	16.14110179	16.25667493	18.89528146	19.49765469	16.75538349	19.35441316	20.52624884	19.50800531	20.6936855	16.56192374	16.31834605	19.60147082	18.27432353	21.21352013	19.42488958	16.83928423	16.27005289	16.30679229	14.24870253	19.97213936	19.3710459	20.70891938	12.34715477	18.31169843	19.64567145	17.90746702	18.02274062	15.68176299	17.42403121	17.33577893	18.98465189	18.29508618	14.56457249	17.42093017	14.62980944	16.78214184	15.31198587	17.23988849	17.73854816	15.83102218	18.04691623	19.99429211	18.21238538	16.34568776	17.49044861	16.7667448
Gene_1061_Predicted_mRNA_scaffold1	7.579191932	10.74595737	8.134991852	13.67713771	11.49049711	10.77579894	4.450231506	11.27389663	6.271297683	9.37142809	13.49398166	3.495837163	12.17087591	12.07151085	3.368547475	10.12147523	7.41761953	13.46983437	15.14833778	2.083701723	12.04986367	10.60119949	12.07473807	14.17628899	10.79728008	11.11167822	12.9623922	14.29186547	10.98232899	12.19505487	13.12228599	9.963339877	13.85764784	11.46572273	15.6784757	9.905733203	13.3377394	11.35673901	12.19408834	15.94554552	13.66502131	11.47906588	15.38188066	11.06023483	13.88409714	14.0521512	10.24749336	11.72739765	16.81707326
Gene_10620_Predicted_mRNA_scaffold1048	11.55643386	13.25782567	10.9028405	10.45983901	11.09969927	10.50786234	14.1118466	10.89315085	12.28631405	10.09613756	10.32976641	9.418674559	11.98039275	9.676161985	9.602679211	8.571873745	11.31927337	10.99637962	10.36481453	9.932363188	11.75703426	12.78958676	10.66418988	11.526949	12.77385811	13.315769	11.37321152	11.75912752	11.17076809	11.18783527	11.44931051	11.80684032	11.25407908	10.44105657	11.26279444	12.53751243	10.12272476	10.48380721	10.94749037	10.76611882	11.96928406	11.73048581	10.89899869	9.856131275	10.89218529	10.30039751	10.44028061	10.31917012	9.593463546
Gene_10621_Predicted_mRNA_scaffold1048	0.591468938	0.655827136	0.681100128	0	0	0.372485488	2.492312812	0	0	1.453812544	0.756481351	0	0.903259224	0.795593957	0.267257741	0	0	0	0.441241008	0	0	0.927673133	1.374805842	0	0.470931694	1.268042228	0.132496519	0	0.508275135	0.248391867	0	0.998004663	0.798911355	1.189001952	0.529505277	0	0	0	1.110210072	0.626585645	1.407337836	0.552760964	0	1.348368698	0.406310409	0	0	0.921664174	0.818081848
Gene_10622_Predicted_mRNA_scaffold1048	6.402776157	4.659025378	7.278178877	4.21800116	4.551981934	6.433785237	10.1298285	4.025345159	9.540966939	5.982688949	6.310401293	10.82844286	5.482134952	3.900943468	13.38068689	3.438342083	8.4183234	5.635244884	2.581431919	11.22988852	6.993948254	5.006360758	5.726868825	4.700098414	7.609417747	3.179374884	6.021962495	6.224979704	4.760469467	4.636365728	5.480781677	6.699298145	5.119080311	4.542775489	6.041085222	9.558617235	4.451758655	7.067153316	4.970787056	4.847794201	6.534503976	7.157039296	7.275904173	5.247063232	4.398395976	4.946221512	7.744484253	5.441002631	5.079124144
Gene_10623_Predicted_mRNA_scaffold1048	0.253338968	0	0	0	0.351179297	0.212724812	0.088959301	0.383802628	0	0.08302659	0	0.116305665	0	0.181744074	0.305259425	0	0	0	0.251990785	0.10546137	0	0	0	0.096625743	0	0.12069555	0.075668175	0	0	0.212783242	0	0.094992674	0.076042456	0.226344583	0	0	0.212937267	1.187484532	0	0.035784029	0.089302712	0	0	0.085560821	0.077347358	0	0	0.263179164	0
Gene_10624_Predicted_mRNA_scaffold1048	2.061081583	1.406368913	2.327775191	1.066205103	1.043932329	2.046836283	1.544913542	1.62129316	4.122165312	1.909520743	1.135549687	1.965234896	0.544772043	1.279565773	1.862616863	1.077926038	3.23844558	0.562569205	1.123619744	4.702492499	0.787379734	1.293058612	1.596920718	1.269877931	1.767281961	1.699509551	1.278576914	0.782213966	1.907422006	0.732402714	1.492492878	0.980898092	1.177826095	1.487336504	0.946234813	0.926929733	1.099399304	1.616356134	1.859966273	0.906972438	1.17363695	1.185351739	0	1.204778742	2.323467253	1.009513283	1.943494357	2.058786677	0.657866694
Gene_10625_Predicted_mRNA_scaffold1048	4.59788122	5.607998303	5.890291495	6.59970064	5.948691288	4.99487084	2.119075459	4.331784001	4.47611318	7.327107588	6.488297747	2.585786769	8.981840634	5.896062247	2.735469902	5.865531384	5.953185567	5.891457162	7.003038469	1.459449285	6.089180976	6.730658585	6.649862915	6.269380726	6.691247882	7.283475409	8.068204225	0	5.290164878	5.760563356	6.636739351	10.58125956	6.055207295	6.726779067	7.271947142	5.457749433	5.482937569	4.552819465	5.250160535	5.771977073	6.705920548	5.586071931	7.149298873	6.094952931	10.14236153	6.97348037	5.636236411	8.259316492	7.286920215
Gene_10626_Predicted_mRNA_scaffold1048	8.586021757	3.470293246	9.663889143	3.124358546	5.490264094	11.12828872	14.93863337	11.23480962	22.01786451	8.142128279	4.619278711	9.307654298	3.595254844	2.563175026	10.36236724	2.186795795	15.24709274	2.830394056	3.512555041	14.18165169	3.851418606	6.081649171	2.832646594	3.454370324	7.909468227	2.335569623	4.094932561	4.773578336	4.506343515	3.093978964	4.727900987	5.732677145	1.920420835	4.04590942	3.53745689	22.69953507	4.295130266	3.972626006	3.743139464	3.016281739	4.774213088	4.969777474	4.83806903	3.816483607	10.37572235	2.292629362	7.535090778	8.027568123	2.336818275
Gene_10627_Predicted_mRNA_scaffold1056	0.009609409	0.010655016	0	0.016676845	0.013320594	0.048413233	0	0	0.013690124	0	0	0.635269565	0	0.010340611	0	0.025290264	0.07722588	0.018185261	0	0	0	0	0.014890691	0	0.030604314	0	0.008610517	0	0	0	0	0	0	0	0	0.010214779	0	0.608073976	0	0.008143951	0.020324065	0.011974044	0.01089978	0.009736231	0	0	0	0	0.013291118
Gene_10628_Predicted_mRNA_scaffold1056	11.03327928	10.8517558	10.35292808	9.173380685	10.23890705	10.40799686	10.7961846	8.602363084	14.27174737	9.02090915	8.974630623	10.15705267	8.777210732	8.556880399	9.783131817	7.259409655	10.35705902	8.670818166	8.936922641	8.359636235	9.609223844	11.30969198	8.924120647	10.57770231	16.82216821	8.132127031	9.793303571	10.99329172	9.825195309	10.23637205	10.60368881	12.57997755	9.426042622	9.914347007	9.422798591	11.83876298	10.34563751	11.00331717	10.80987037	10.26031499	10.61817492	11.80684975	13.14321103	9.904312427	11.19457015	9.504240055	11.409234	10.6345678	10.10450967
Gene_10629_Predicted_mRNA_scaffold1056	0	0	0	0.011638598	0	0	0	0.015239849	0	0	0	0.018472836	0	0	0	0	0.017965048	0	0	0	0	0	0	0	0.014238957	0	0	0	0	0	0	0	0.012077828	0	0	0	0	0	0	0.00568358	0	0	0	0.013589631	0	0	0	0	0
Gene_1062_Predicted_mRNA_scaffold1	0	0	0	0	0	0	0	0	0	0	0	0	0	0	0	0	0	0	0	0	0	0	0	0	0	0	0	0	0	0	0	0	0	0	0	0	0	0	0	0	0	0	0	0	0	0	0	0	0
Gene_10630_Predicted_mRNA_scaffold1049	17.83434697	15.9025436	13.72705656	13.25316196	12.7160308	16.24596891	15.35371208	12.75095435	18.11055628	12.49848997	14.57928198	16.54620006	18.20450467	13.77972824	13.12929418	11.23379674	13.28473729	12.16075047	13.96459732	13.43331148	13.19158071	15.30779908	12.33879408	11.77505154	14.13803934	10.71506548	13.35183433	15.98974039	12.75152122	13.14114296	15.89741514	15.81884427	14.42421786	2.558595674	14.06228989	21.43278598	13.091947	15.3876932	15.55792457	12.0364042	13.44327209	14.21571417	14.52486754	11.93639442	17.10281324	11.21742699	13.11016601	17.36610378	13.26754205
Gene_10631_Predicted_mRNA_scaffold1049	3.924168915	6.715922115	5.10825096	7.328452545	5.045514791	4.262093563	2.486321675	6.300433452	2.633253491	3.634531359	7.85576788	2.506505767	7.860092288	6.854347935	1.439080146	5.113966724	2.666131562	7.264826189	6.279198957	1.953187622	8.522414224	6.208274044	5.904614836	6.44237354	6.369653047	8.291045336	8.179112053	10.17606748	5.766967879	8.693715328	7.209732473	5.405858594	6.683200758	2.172215104	7.704980634	4.655020746	7.493001692	2.639123787	7.579318763	7.796171392	6.465334075	6.661478284	7.418523757	7.289258133	6.745794604	7.121796608	6.431827606	7.739615822	9.282082505
Gene_10632_Predicted_mRNA_scaffold1049	13.25745174	16.06322078	15.90357242	19.06065336	14.14529549	17.3175203	12.28227049	17.34519783	13.51597782	17.50701129	19.26759714	13.77195907	15.02026086	19.11720479	13.4807949	16.10642719	12.51513521	25.43797092	18.55745375	12.51345685	20.56489325	15.24626596	22.35355503	17.18588313	16.22778767	12.85673848	18.04852897	20.21899221	19.81544729	18.55282123	17.05173113	17.05677277	19.94604806	13.48331352	17.80591275	15.44309356	18.78153668	16.6256566	18.03855887	19.19786827	25.65614375	18.61347511	26.12420809	17.46006966	16.2719505	19.09234382	18.96013352	13.36795342	20.17904377
Gene_10633_Predicted_mRNA_scaffold1044	7.632264657	10.47835554	8.670089529	11.388505	9.471843019	11.64282264	5.486857698	9.536300199	5.179544021	9.24050496	11.23899767	2.397097013	10.84835222	11.26515742	1.444713556	10.97081468	7.632536917	12.06482047	11.92606923	1.207551455	9.965963849	11.11326003	11.24755895	11.90466983	11.05879457	11.46126661	12.47636263	11.55104549	11.15281057	11.75971956	12.282101	10.10820085	12.00404588	10.14213023	13.20371344	7.496375531	13.31240601	8.756409519	13.38227862	10.99178391	12.0931444	11.61486517	12.94184025	12.23955161	11.58418448	12.40931928	7.361539859	10.67430338	12.60712164
[truncated: 40,818 more rows]
[truncated: 133 more columns]
