# Supplementary material for: Molecular markers for tolerance of European ash (Fraxinus excelsior) to dieback disease identified using Associative Transcriptomics
Source: Sci Rep. 2016 Jan 13;6:19335. doi: 10.1038/srep19335 (PMC4725942; doi:10.1038/srep19335)
Supplement: Supplementary Dataset 6 [file srep19335-s7.csv]

Molecular markers for tolerance of European ash (Fraxinus excelsior) to dieback disease identified using Associative Transcriptomics
Andrea L. Harper, Lea Vig McKinney, Lene Rostgaard Nielsen, Lenka Havlickova, Yi Li, Martin Trick, Fiona Fraser, Lihong Wang, Alison Fellgett, Elizabeth S. A. Sollars, Sophie H. Janacek, J. Allan Downie, Richard. J. A. Buggs, Erik Dahl Kj�r, Ian Bancroft
Trait	Marker	Locus	Site	df	F	p	errordf	markerR2	Genetic Var	Residual Var	-2LnLikelihood
Corrected	Gene_22343_Predicted_mRNA_scaffold3139:2378	Unknown	197402	1	36.32836496	9.37E-09	181	0.202045725	3235.556232	291.3544813	1765.627253
Corrected	Gene_22343_Predicted_mRNA_scaffold3139:2403	Unknown	197404	1	21.89065469	6.11E-06	163	0.13717571	3235.556232	291.3544813	1765.627253
Corrected	Gene_22655_Predicted_mRNA_scaffold3218:1481	Unknown	202228	1	21.13151856	9.25E-06	148	0.14040274	3235.556232	291.3544813	1765.627253
Corrected	Gene_23712_Predicted_mRNA_scaffold3514:650	Unknown	218137	1	19.63324648	1.67E-05	174	0.112688874	3235.556232	291.3544813	1765.627253
Corrected	Gene_21788_Predicted_mRNA_scaffold2997:1150	Unknown	188647	1	19.66708542	1.79E-05	150	0.137585254	3235.556232	291.3544813	1765.627253
Corrected	Gene_22655_Predicted_mRNA_scaffold3218:1328	Unknown	202214	1	19.41954249	2.05E-05	145	0.129170077	3235.556232	291.3544813	1765.627253
Corrected	Gene_21788_Predicted_mRNA_scaffold2997:1179	Unknown	188650	1	19.04682394	2.39E-05	150	0.132856764	3235.556232	291.3544813	1765.627253
Corrected	Gene_21788_Predicted_mRNA_scaffold2997:934	Unknown	188641	1	18.89745099	2.57E-05	149	0.133327001	3235.556232	291.3544813	1765.627253
Corrected	Gene_23712_Predicted_mRNA_scaffold3514:340	Unknown	218124	1	18.01358497	3.58E-05	175	0.102369483	3235.556232	291.3544813	1765.627253
Corrected	Gene_434_Predicted_mRNA_scaffold44:796	Unknown	377203	1	16.80833521	6.79E-05	151	0.112970875	3235.556232	291.3544813	1765.627253
Corrected	Gene_10697_Predicted_mRNA_scaffold1062:621	Unknown	12223	1	16.94134787	6.95E-05	128	0.129614155	3235.556232	291.3544813	1765.627253
Corrected	Gene_36324_Predicted_mRNA_scaffold20383:58	Unknown	359277	1	16.39523783	7.73E-05	177	0.092316209	3235.556232	291.3544813	1765.627253
Corrected	Gene_7695_Predicted_mRNA_scaffold696:1266	Unknown	433898	1	15.55749756	1.15E-04	180	0.08700331	3235.556232	291.3544813	1765.627253
Corrected	Gene_7695_Predicted_mRNA_scaffold696:1296	Unknown	433899	1	15.55749756	1.15E-04	180	0.08700331	3235.556232	291.3544813	1765.627253
Corrected	Gene_4611_Predicted_mRNA_scaffold327:3892	Unknown	381790	1	15.75217239	1.17E-04	137	0.11486173	3235.556232	291.3544813	1765.627253
Corrected	Gene_14108_Predicted_mRNA_scaffold1544:1608	Unknown	66468	1	15.55562039	1.18E-04	170	0.090358043	3235.556232	291.3544813	1765.627253
Corrected	Gene_18805_Predicted_mRNA_scaffold2351:1745	Unknown	141127	1	15.34928152	1.28E-04	176	0.08654865	3235.556232	291.3544813	1765.627253
Corrected	Gene_16995_Predicted_mRNA_scaffold2030:245	Unknown	112631	1	15.45691339	1.29E-04	151	0.102839615	3235.556232	291.3544813	1765.627253
Corrected	Gene_4611_Predicted_mRNA_scaffold327:4319	Unknown	381793	1	15.18546049	1.54E-04	136	0.109840226	3235.556232	291.3544813	1765.627253
Corrected	Gene_33243_Predicted_mRNA_scaffold9084:1578	Unknown	339330	1	14.96662935	1.66E-04	145	0.102910769	3235.556232	291.3544813	1765.627253
Corrected	Gene_2217_Predicted_mRNA_scaffold152:413	Unknown	194503	1	15.07778361	1.71E-04	121	0.119609686	3235.556232	291.3544813	1765.627253
Corrected	Gene_27852_Predicted_mRNA_scaffold4973:959	Unknown	275529	1	14.64683362	1.80E-04	178	0.08360652	3235.556232	291.3544813	1765.627253
Corrected	Gene_4850_Predicted_mRNA_scaffold375:254	Unknown	385496	1	14.60824064	1.90E-04	161	0.087899152	3235.556232	291.3544813	1765.627253
Corrected	Gene_27131_Predicted_mRNA_scaffold4667:942	Unknown	265281	1	14.53139918	1.92E-04	175	0.083206308	3235.556232	291.3544813	1765.627253
Corrected	Gene_12053_Predicted_mRNA_scaffold1246:5587	Unknown	33695	1	14.39941538	2.05E-04	175	0.082351367	3235.556232	291.3544813	1765.627253
Corrected	Gene_14835_Predicted_mRNA_scaffold1655:157	Unknown	78114	1	14.46023361	2.10E-04	149	0.098229233	3235.556232	291.3544813	1765.627253
Corrected	Gene_1307_Predicted_mRNA_scaffold100:4530	Unknown	51196	1	14.35141873	2.14E-04	164	0.085734203	3235.556232	291.3544813	1765.627253
Corrected	Gene_10012_Predicted_mRNA_scaffold955:504	Unknown	165	1	14.39651064	2.19E-04	145	0.103365025	3235.556232	291.3544813	1765.627253
Corrected	Gene_10294_Predicted_mRNA_scaffold1013:3182	Unknown	5365	1	13.85530236	2.65E-04	179	0.077271216	3235.556232	291.3544813	1765.627253
Corrected	Gene_30182_Predicted_mRNA_scaffold6220:2825	Unknown	307428	1	13.89562337	2.74E-04	152	0.0924036	3235.556232	291.3544813	1765.627253
Corrected	Gene_424_Predicted_mRNA_scaffold24:1259	Unknown	375260	1	13.82646682	2.76E-04	164	0.088082183	3235.556232	291.3544813	1765.627253
Corrected	Gene_27050_Predicted_mRNA_scaffold4634:1219	Unknown	264485	1	13.81923223	2.80E-04	160	0.08435895	3235.556232	291.3544813	1765.627253
Corrected	Gene_18805_Predicted_mRNA_scaffold2351:1705	Unknown	141126	1	13.76345929	2.80E-04	174	0.079924478	3235.556232	291.3544813	1765.627253
Corrected	Gene_24357_Predicted_mRNA_scaffold3689:352	Unknown	226772	1	13.69415415	2.87E-04	181	0.076162121	3235.556232	291.3544813	1765.627253
Corrected	Gene_24357_Predicted_mRNA_scaffold3689:586	Unknown	226776	1	13.69201221	2.87E-04	180	0.076860796	3235.556232	291.3544813	1765.627253
Corrected	Gene_29814_Predicted_mRNA_scaffold5981:1758	Unknown	302173	1	13.7320053	2.93E-04	157	0.088969314	3235.556232	291.3544813	1765.627253
Corrected	Gene_29458_Predicted_mRNA_scaffold5787:678	Unknown	297406	1	13.62448161	2.97E-04	181	0.075774626	3235.556232	291.3544813	1765.627253
Corrected	Gene_23031_Predicted_mRNA_scaffold3325:6564	Unknown	208650	1	13.66775177	3.11E-04	145	0.096401977	3235.556232	291.3544813	1765.627253
Corrected	Gene_28514_Predicted_mRNA_scaffold5266:1010	Unknown	285193	1	13.47616386	3.19E-04	181	0.074949734	3235.556232	291.3544813	1765.627253
Corrected	Gene_32116_Predicted_mRNA_scaffold7781:1492	Unknown	329322	1	13.54228634	3.27E-04	149	0.086857908	3235.556232	291.3544813	1765.627253
Corrected	Gene_29814_Predicted_mRNA_scaffold5981:1757	Unknown	302172	1	13.43023684	3.41E-04	156	0.087320861	3235.556232	291.3544813	1765.627253
Corrected	Gene_21843_Predicted_mRNA_scaffold3011:754	Unknown	189241	1	13.35063797	3.42E-04	177	0.076259688	3235.556232	291.3544813	1765.627253
Corrected	Gene_18759_Predicted_mRNA_scaffold2355:2183	Unknown	140261	1	13.32776259	3.49E-04	170	0.078346567	3235.556232	291.3544813	1765.627253
Corrected	Gene_7416_Predicted_mRNA_scaffold637:197	Unknown	429251	1	13.29807528	3.57E-04	166	0.082358373	3235.556232	291.3544813	1765.627253
Corrected	Gene_23031_Predicted_mRNA_scaffold3325:6418	Unknown	208632	1	13.35254216	3.62E-04	146	0.089643935	3235.556232	291.3544813	1765.627253
Corrected	Gene_7666_Predicted_mRNA_scaffold666:501	Unknown	433405	1	13.33584736	3.73E-04	136	0.099421436	3235.556232	291.3544813	1765.627253
Corrected	Gene_41412_Predicted_mRNA_scaffold6167:782	Unknown	371629	1	13.09127146	3.87E-04	179	0.07415515	3235.556232	291.3544813	1765.627253
Corrected	Gene_7695_Predicted_mRNA_scaffold696:517	Unknown	433883	1	13.07930563	3.89E-04	180	0.07314434	3235.556232	291.3544813	1765.627253
Corrected	Gene_11003_Predicted_mRNA_scaffold1109:621	Unknown	16386	1	13.08656785	3.91E-04	174	0.074984824	3235.556232	291.3544813	1765.627253
Corrected	Gene_3755_Predicted_mRNA_scaffold309:556	Unknown	362716	1	13.04799254	3.96E-04	179	0.073595981	3235.556232	291.3544813	1765.627253
Corrected	Gene_11838_Predicted_mRNA_scaffold1207:684	Unknown	29671	1	13.01582168	4.03E-04	178	0.073510088	3235.556232	291.3544813	1765.627253
Corrected	Gene_14388_Predicted_mRNA_scaffold1598:1069	Unknown	70863	1	13.08905235	4.05E-04	153	0.082867134	3235.556232	291.3544813	1765.627253
Corrected	Gene_14328_Predicted_mRNA_scaffold1561:2718	Unknown	69830	1	12.98806717	4.23E-04	156	0.080881378	3235.556232	291.3544813	1765.627253
Corrected	Gene_18793_Predicted_mRNA_scaffold2358:902	Unknown	140879	1	12.95578419	4.26E-04	161	0.078947709	3235.556232	291.3544813	1765.627253
Corrected	Gene_12906_Predicted_mRNA_scaffold1370:275	Unknown	48121	1	12.90537149	4.36E-04	163	0.080455095	3235.556232	291.3544813	1765.627253
Corrected	Gene_1147_Predicted_mRNA_scaffold69:1072	Unknown	24311	1	12.78152129	4.53E-04	178	0.071818243	3235.556232	291.3544813	1765.627253
Corrected	Gene_18805_Predicted_mRNA_scaffold2351:462	Unknown	141109	1	12.82427682	4.53E-04	163	0.081817891	3235.556232	291.3544813	1765.627253
Corrected	Gene_18805_Predicted_mRNA_scaffold2351:2177	Unknown	141134	1	12.63701378	4.86E-04	178	0.071889997	3235.556232	291.3544813	1765.627253
Corrected	Gene_34495_Predicted_mRNA_scaffold11569:847	Unknown	349585	1	12.71176338	4.90E-04	151	0.084537396	3235.556232	291.3544813	1765.627253
Corrected	Gene_27483_Predicted_mRNA_scaffold4814:333	Unknown	270564	1	12.68478236	4.91E-04	157	0.079107788	3235.556232	291.3544813	1765.627253
Corrected	Gene_7695_Predicted_mRNA_scaffold696:445	Unknown	433878	1	12.61393754	4.91E-04	179	0.071202506	3235.556232	291.3544813	1765.627253
Corrected	Gene_7695_Predicted_mRNA_scaffold696:1431	Unknown	433906	1	12.55691148	5.05E-04	180	0.070222918	3235.556232	291.3544813	1765.627253
Corrected	Gene_18805_Predicted_mRNA_scaffold2351:1769	Unknown	141128	1	12.55377428	5.10E-04	174	0.072260461	3235.556232	291.3544813	1765.627253
Corrected	Gene_8616_Predicted_mRNA_scaffold742:92	Unknown	447809	1	12.61324012	5.27E-04	139	0.091996185	3235.556232	291.3544813	1765.627253
Corrected	Gene_20688_Predicted_mRNA_scaffold2753:2210	Unknown	171290	1	12.56790771	5.49E-04	131	0.091529563	3235.556232	291.3544813	1765.627253
Corrected	Gene_4611_Predicted_mRNA_scaffold327:4579	Unknown	381800	1	12.50405069	5.53E-04	141	0.089503135	3235.556232	291.3544813	1765.627253
Corrected	Gene_12906_Predicted_mRNA_scaffold1370:463	Unknown	48125	1	12.39600807	5.60E-04	164	0.076854546	3235.556232	291.3544813	1765.627253
Corrected	Gene_27711_Predicted_mRNA_scaffold4920:2298	Unknown	273561	1	12.35412844	5.67E-04	169	0.072515655	3235.556232	291.3544813	1765.627253
Corrected	Gene_14797_Predicted_mRNA_scaffold1640:682	Unknown	77287	1	12.36613656	5.78E-04	154	0.080663419	3235.556232	291.3544813	1765.627253
Corrected	Gene_4680_Predicted_mRNA_scaffold384:88	Unknown	382998	1	12.27393592	5.86E-04	174	0.072544	3235.556232	291.3544813	1765.627253
Corrected	Gene_23888_Predicted_mRNA_scaffold3567:618	Unknown	220629	1	12.25727732	5.87E-04	179	0.068734625	3235.556232	291.3544813	1765.627253
Corrected	Gene_27050_Predicted_mRNA_scaffold4634:902	Unknown	264466	1	12.18695492	6.13E-04	173	0.069399751	3235.556232	291.3544813	1765.627253
Corrected	Gene_30182_Predicted_mRNA_scaffold6220:3299	Unknown	307438	1	12.19542023	6.19E-04	163	0.075325092	3235.556232	291.3544813	1765.627253
Corrected	Gene_15270_Predicted_mRNA_scaffold1748:1409	Unknown	85006	1	12.16721666	6.29E-04	162	0.075535196	3235.556232	291.3544813	1765.627253
Corrected	Gene_15270_Predicted_mRNA_scaffold1748:1455	Unknown	85008	1	12.16721666	6.29E-04	162	0.075535196	3235.556232	291.3544813	1765.627253
Corrected	Gene_33179_Predicted_mRNA_scaffold8995:343	Unknown	338827	1	12.0969288	6.50E-04	164	0.073223715	3235.556232	291.3544813	1765.627253
Corrected	Gene_15810_Predicted_mRNA_scaffold1849:586	Unknown	93436	1	12.04328092	6.55E-04	178	0.06871875	3235.556232	291.3544813	1765.627253
Corrected	Gene_20193_Predicted_mRNA_scaffold2640:1057	Unknown	163025	1	11.99631149	6.70E-04	178	0.06860008	3235.556232	291.3544813	1765.627253
Corrected	Gene_30182_Predicted_mRNA_scaffold6220:2945	Unknown	307429	1	12.00949738	6.76E-04	167	0.074083712	3235.556232	291.3544813	1765.627253
Corrected	Gene_80_Predicted_mRNA_scaffold20:541	Unknown	439707	1	12.03949219	6.84E-04	150	0.079762626	3235.556232	291.3544813	1765.627253
Corrected	Gene_26019_Predicted_mRNA_scaffold4245:857	Unknown	250640	1	11.98627195	6.85E-04	166	0.070903229	3235.556232	291.3544813	1765.627253
Corrected	Gene_26019_Predicted_mRNA_scaffold4245:932	Unknown	250643	1	11.98627195	6.85E-04	166	0.070903229	3235.556232	291.3544813	1765.627253
Corrected	Gene_23631_Predicted_mRNA_scaffold3498:478	Unknown	216947	1	11.91474005	6.97E-04	180	0.066631656	3235.556232	291.3544813	1765.627253
Corrected	Gene_6087_Predicted_mRNA_scaffold525:1603	Unknown	406652	1	12.03250422	6.99E-04	140	0.082846778	3235.556232	291.3544813	1765.627253
Corrected	Gene_2066_Predicted_mRNA_scaffold141:2900	Unknown	171119	1	11.92962434	7.04E-04	166	0.072080417	3235.556232	291.3544813	1765.627253
Corrected	Gene_1307_Predicted_mRNA_scaffold100:4052	Unknown	51170	1	11.87169075	7.15E-04	176	0.066885461	3235.556232	291.3544813	1765.627253
Corrected	Gene_27487_Predicted_mRNA_scaffold4809:771	Unknown	270608	1	11.86186695	7.19E-04	176	0.066827855	3235.556232	291.3544813	1765.627253
Corrected	Gene_27487_Predicted_mRNA_scaffold4809:946	Unknown	270612	1	11.86186695	7.19E-04	176	0.066827855	3235.556232	291.3544813	1765.627253
Corrected	Gene_4206_Predicted_mRNA_scaffold324:2207	Unknown	374640	1	11.90377223	7.21E-04	159	0.074311611	3235.556232	291.3544813	1765.627253
Corrected	Gene_26019_Predicted_mRNA_scaffold4245:686	Unknown	250633	1	11.8787741	7.22E-04	166	0.070267339	3235.556232	291.3544813	1765.627253
Corrected	Gene_26019_Predicted_mRNA_scaffold4245:803	Unknown	250637	1	11.8787741	7.22E-04	166	0.070267339	3235.556232	291.3544813	1765.627253
Corrected	Gene_8659_Predicted_mRNA_scaffold803:656	Unknown	448485	1	11.82474102	7.31E-04	178	0.066316591	3235.556232	291.3544813	1765.627253
Corrected	Gene_6179_Predicted_mRNA_scaffold476:512	Unknown	408382	1	11.74803629	7.65E-04	172	0.068853507	3235.556232	291.3544813	1765.627253
Corrected	Gene_25724_Predicted_mRNA_scaffold4143:2681	Unknown	247064	1	11.78263185	7.66E-04	159	0.071561292	3235.556232	291.3544813	1765.627253
Corrected	Gene_7416_Predicted_mRNA_scaffold637:1686	Unknown	429270	1	11.73030481	7.66E-04	178	0.065779732	3235.556232	291.3544813	1765.627253
Corrected	Gene_5935_Predicted_mRNA_scaffold456:294	Unknown	403514	1	11.78993319	7.66E-04	156	0.074784768	3235.556232	291.3544813	1765.627253
Corrected	Gene_6179_Predicted_mRNA_scaffold476:389	Unknown	408380	1	11.73312798	7.70E-04	173	0.068520499	3235.556232	291.3544813	1765.627253
Corrected	Gene_3238_Predicted_mRNA_scaffold266:781	Unknown	331179	1	11.72455542	7.85E-04	162	0.071348462	3235.556232	291.3544813	1765.627253
Corrected	Gene_33243_Predicted_mRNA_scaffold9084:1680	Unknown	339337	1	11.71943099	7.91E-04	158	0.073557303	3235.556232	291.3544813	1765.627253
Corrected	Gene_424_Predicted_mRNA_scaffold24:1559	Unknown	375270	1	11.63866963	8.01E-04	179	0.066260649	3235.556232	291.3544813	1765.627253
Corrected	Gene_27341_Predicted_mRNA_scaffold4740:280	Unknown	268242	1	11.66539296	8.05E-04	165	0.071796097	3235.556232	291.3544813	1765.627253
Corrected	Gene_33615_Predicted_mRNA_scaffold9664:314	Unknown	343094	1	11.6385061	8.05E-04	175	0.066038405	3235.556232	291.3544813	1765.627253
Corrected	Gene_4611_Predicted_mRNA_scaffold327:4496	Unknown	381798	1	11.75863612	8.14E-04	132	0.0887471	3235.556232	291.3544813	1765.627253
Corrected	Gene_424_Predicted_mRNA_scaffold24:1538	Unknown	375269	1	11.53542317	8.43E-04	180	0.065053981	3235.556232	291.3544813	1765.627253
Corrected	Gene_8659_Predicted_mRNA_scaffold803:1091	Unknown	448493	1	11.53907319	8.45E-04	177	0.065318202	3235.556232	291.3544813	1765.627253
Corrected	Gene_1876_Predicted_mRNA_scaffold134:1970	Unknown	140413	1	11.56614258	8.46E-04	165	0.071451147	3235.556232	291.3544813	1765.627253
Corrected	Gene_20294_Predicted_mRNA_scaffold2671:178	Unknown	165034	1	11.51615304	8.50E-04	181	0.064048836	3235.556232	291.3544813	1765.627253
Corrected	Gene_7695_Predicted_mRNA_scaffold696:1654	Unknown	433913	1	11.512867	8.56E-04	177	0.065420069	3235.556232	291.3544813	1765.627253
Corrected	Gene_15869_Predicted_mRNA_scaffold1842:1503	Unknown	94446	1	11.57432496	8.62E-04	150	0.077420113	3235.556232	291.3544813	1765.627253
Corrected	Gene_31685_Predicted_mRNA_scaffold7359:1050	Unknown	324998	1	11.50926337	8.64E-04	171	0.067742195	3235.556232	291.3544813	1765.627253
Corrected	Gene_18759_Predicted_mRNA_scaffold2355:1904	Unknown	140251	1	11.49081153	8.74E-04	169	0.067947149	3235.556232	291.3544813	1765.627253
Corrected	Gene_9544_Predicted_mRNA_scaffold919:481	Unknown	463029	1	11.57298907	8.79E-04	139	0.086764583	3235.556232	291.3544813	1765.627253
Corrected	Gene_14024_Predicted_mRNA_scaffold1532:879	Unknown	65404	1	11.40535421	9.08E-04	173	0.066711567	3235.556232	291.3544813	1765.627253
Corrected	Gene_3560_Predicted_mRNA_scaffold284:795	Unknown	356664	1	11.37450416	9.23E-04	172	0.065763239	3235.556232	291.3544813	1765.627253
Corrected	Gene_26019_Predicted_mRNA_scaffold4245:839	Unknown	250639	1	11.3789368	9.29E-04	165	0.067755554	3235.556232	291.3544813	1765.627253
Corrected	Gene_13133_Predicted_mRNA_scaffold1403:581	Unknown	51958	1	11.3299938	9.49E-04	168	0.067148805	3235.556232	291.3544813	1765.627253
Corrected	Gene_32332_Predicted_mRNA_scaffold8069:1099	Unknown	330784	1	11.31123402	9.53E-04	172	0.066139642	3235.556232	291.3544813	1765.627253
Corrected	Gene_8659_Predicted_mRNA_scaffold803:1801	Unknown	448516	1	11.2809881	9.62E-04	177	0.063568442	3235.556232	291.3544813	1765.627253
Corrected	Gene_14385_Predicted_mRNA_scaffold1598:238	Unknown	70753	1	11.34871222	9.72E-04	145	0.077211697	3235.556232	291.3544813	1765.627253
Corrected	Gene_2639_Predicted_mRNA_scaffold208:1439	Unknown	255987	1	11.33752354	9.76E-04	146	0.080681539	3235.556232	291.3544813	1765.627253
Corrected	Gene_37701_Predicted_mRNA_scaffold34084:1002	Unknown	362952	1	11.28290663	9.83E-04	159	0.069594704	3235.556232	291.3544813	1765.627253
Corrected	Gene_6179_Predicted_mRNA_scaffold476:299	Unknown	408378	1	11.21301368	0.001002692	171	0.066277982	3235.556232	291.3544813	1765.627253
Corrected	Gene_9710_Predicted_mRNA_scaffold934:1072	Unknown	465793	1	11.20648487	0.001004802	172	0.067027443	3235.556232	291.3544813	1765.627253
Corrected	Gene_1146_Predicted_mRNA_scaffold69:845	Unknown	24096	1	11.1795988	0.001012701	177	0.063526926	3235.556232	291.3544813	1765.627253
Corrected	Gene_33473_Predicted_mRNA_scaffold9428:952	Unknown	341541	1	11.31167082	0.001018467	130	0.090557462	3235.556232	291.3544813	1765.627253
Corrected	Gene_25223_Predicted_mRNA_scaffold3976:4424	Unknown	240075	1	11.27855934	0.001023026	136	0.077965636	3235.556232	291.3544813	1765.627253
Corrected	Gene_6179_Predicted_mRNA_scaffold476:582	Unknown	408384	1	11.15625892	0.001030624	172	0.065385187	3235.556232	291.3544813	1765.627253
Corrected	Gene_27487_Predicted_mRNA_scaffold4809:1093	Unknown	270618	1	11.09150363	0.001062466	174	0.063284904	3235.556232	291.3544813	1765.627253
Corrected	Gene_27048_Predicted_mRNA_scaffold4636:1259	Unknown	264434	1	11.14544697	0.001067378	150	0.072896103	3235.556232	291.3544813	1765.627253
Corrected	Gene_26745_Predicted_mRNA_scaffold4521:3074	Unknown	260857	1	11.16629413	0.001070124	142	0.078524391	3235.556232	291.3544813	1765.627253
Corrected	Gene_30796_Predicted_mRNA_scaffold6630:2004	Unknown	314863	1	11.17751647	0.001083963	132	0.084632793	3235.556232	291.3544813	1765.627253
Corrected	Gene_11013_Predicted_mRNA_scaffold1112:402	Unknown	16603	1	11.07555602	0.001088298	161	0.066883014	3235.556232	291.3544813	1765.627253
Corrected	Gene_15987_Predicted_mRNA_scaffold1735:1838	Unknown	96123	1	11.07475753	0.001088736	161	0.070920824	3235.556232	291.3544813	1765.627253
Corrected	Gene_18805_Predicted_mRNA_scaffold2351:2191	Unknown	141135	1	11.02772061	0.001091327	179	0.062420509	3235.556232	291.3544813	1765.627253
Corrected	Gene_7695_Predicted_mRNA_scaffold696:483	Unknown	433882	1	11.02505144	0.001091647	180	0.061656187	3235.556232	291.3544813	1765.627253
Corrected	Gene_23224_Predicted_mRNA_scaffold3373:2755	Unknown	211085	1	11.02330606	0.001092614	180	0.061646426	3235.556232	291.3544813	1765.627253
Corrected	Gene_12906_Predicted_mRNA_scaffold1370:202	Unknown	48115	1	11.20711973	0.001096511	120	0.089847472	3235.556232	291.3544813	1765.627253
Corrected	Gene_12906_Predicted_mRNA_scaffold1370:203	Unknown	48116	1	11.20711973	0.001096511	120	0.089847472	3235.556232	291.3544813	1765.627253
Corrected	Gene_2066_Predicted_mRNA_scaffold141:1282	Unknown	171090	1	11.03946333	0.00110121	166	0.066701943	3235.556232	291.3544813	1765.627253
Corrected	Gene_17918_Predicted_mRNA_scaffold2198:699	Unknown	126993	1	10.98520072	0.001118743	176	0.062481139	3235.556232	291.3544813	1765.627253
Corrected	Gene_17528_Predicted_mRNA_scaffold2118:884	Unknown	121157	1	11.03094013	0.001119048	157	0.069930865	3235.556232	291.3544813	1765.627253
Corrected	Gene_10369_Predicted_mRNA_scaffold1029:349	Unknown	6522	1	11.13258932	0.001119744	127	0.085613419	3235.556232	291.3544813	1765.627253
Corrected	Gene_23245_Predicted_mRNA_scaffold3381:3295	Unknown	211418	1	11.00418662	0.001123802	164	0.067366157	3235.556232	291.3544813	1765.627253
Corrected	Gene_16381_Predicted_mRNA_scaffold120:328	Unknown	102390	1	11.05772982	0.00112593	144	0.07575364	3235.556232	291.3544813	1765.627253
Corrected	Gene_15523_Predicted_mRNA_scaffold1778:1329	Unknown	88717	1	11.03078158	0.001127137	152	0.068496173	3235.556232	291.3544813	1765.627253
Corrected	Gene_6258_Predicted_mRNA_scaffold537:1568	Unknown	409919	1	11.08378012	0.001129053	135	0.090648395	3235.556232	291.3544813	1765.627253
Corrected	Gene_3560_Predicted_mRNA_scaffold284:1300	Unknown	356673	1	10.96162488	0.001137268	172	0.063958969	3235.556232	291.3544813	1765.627253
Corrected	Gene_34495_Predicted_mRNA_scaffold11569:484	Unknown	349576	1	11.02941779	0.001143856	143	0.079146996	3235.556232	291.3544813	1765.627253
Corrected	Gene_3141_Predicted_mRNA_scaffold248:759	Unknown	321904	1	10.92780921	0.001150545	177	0.061997085	3235.556232	291.3544813	1765.627253
Corrected	Gene_787_Predicted_mRNA_scaffold53:910	Unknown	436692	1	10.96321336	0.001156274	158	0.070570095	3235.556232	291.3544813	1765.627253
Corrected	Gene_12904_Predicted_mRNA_scaffold1370:1441	Unknown	48094	1	10.91323915	0.001157851	178	0.062024394	3235.556232	291.3544813	1765.627253
Corrected	Gene_10901_Predicted_mRNA_scaffold1080:2203	Unknown	14604	1	11.01642254	0.001159156	139	0.083238077	3235.556232	291.3544813	1765.627253
Corrected	Gene_10978_Predicted_mRNA_scaffold1100:455	Unknown	15954	1	10.94288394	0.001166616	159	0.067525982	3235.556232	291.3544813	1765.627253
Corrected	Gene_19549_Predicted_mRNA_scaffold2502:979	Unknown	152618	1	10.91845828	0.001172063	165	0.065942057	3235.556232	291.3544813	1765.627253
Corrected	Gene_16733_Predicted_mRNA_scaffold1971:403	Unknown	108143	1	11.08011711	0.001175623	117	0.092466154	3235.556232	291.3544813	1765.627253
Corrected	Gene_15353_Predicted_mRNA_scaffold1760:540	Unknown	86158	1	10.86705041	0.001186591	177	0.061103845	3235.556232	291.3544813	1765.627253
Corrected	Gene_11151_Predicted_mRNA_scaffold1121:1262	Unknown	18616	1	10.96395777	0.001196222	136	0.083583923	3235.556232	291.3544813	1765.627253
Corrected	Gene_15987_Predicted_mRNA_scaffold1735:2213	Unknown	96137	1	10.8648616	0.001199933	168	0.065396865	3235.556232	291.3544813	1765.627253
Corrected	Gene_2066_Predicted_mRNA_scaffold141:858	Unknown	171085	1	10.86375069	0.00120203	167	0.065260399	3235.556232	291.3544813	1765.627253
Corrected	Gene_26400_Predicted_mRNA_scaffold4399:1395	Unknown	256007	1	10.91959339	0.001208425	143	0.077228729	3235.556232	291.3544813	1765.627253
Corrected	Gene_16557_Predicted_mRNA_scaffold1973:2068	Unknown	105201	1	10.8828076	0.001214113	152	0.071981333	3235.556232	291.3544813	1765.627253
Corrected	Gene_19974_Predicted_mRNA_scaffold2599:2725	Unknown	159346	1	10.89471168	0.00121587	147	0.075979317	3235.556232	291.3544813	1765.627253
Corrected	Gene_2061_Predicted_mRNA_scaffold58:3578	Unknown	170589	1	10.81820424	0.001224397	171	0.062491187	3235.556232	291.3544813	1765.627253
Corrected	Gene_7695_Predicted_mRNA_scaffold696:1408	Unknown	433905	1	10.79883604	0.001224632	180	0.060391106	3235.556232	291.3544813	1765.627253
Corrected	Gene_12275_Predicted_mRNA_scaffold1268:2217	Unknown	37427	1	10.90469377	0.001225619	139	0.076655521	3235.556232	291.3544813	1765.627253
Corrected	Gene_20166_Predicted_mRNA_scaffold2636:393	Unknown	162762	1	10.79001522	0.001240641	172	0.062407738	3235.556232	291.3544813	1765.627253
Corrected	Gene_7824_Predicted_mRNA_scaffold703:878	Unknown	435916	1	10.81085453	0.001242186	162	0.067461656	3235.556232	291.3544813	1765.627253
Corrected	Gene_22768_Predicted_mRNA_scaffold3145:185	Unknown	204163	1	10.79084484	0.001259611	159	0.070086452	3235.556232	291.3544813	1765.627253
Corrected	Gene_8641_Predicted_mRNA_scaffold747:523	Unknown	448173	1	10.73829315	0.001268172	176	0.061952133	3235.556232	291.3544813	1765.627253
Corrected	Gene_4611_Predicted_mRNA_scaffold327:3082	Unknown	381779	1	10.82454594	0.001271441	141	0.07771612	3235.556232	291.3544813	1765.627253
Corrected	Gene_3560_Predicted_mRNA_scaffold284:1295	Unknown	356672	1	10.74346913	0.001271712	171	0.063064071	3235.556232	291.3544813	1765.627253
Corrected	Gene_18805_Predicted_mRNA_scaffold2351:1268	Unknown	141115	1	10.71604744	0.001286711	173	0.062188461	3235.556232	291.3544813	1765.627253
Corrected	Gene_33664_Predicted_mRNA_scaffold681:3207	Unknown	343816	1	10.70180612	0.001291925	176	0.061219089	3235.556232	291.3544813	1765.627253
Corrected	Gene_18805_Predicted_mRNA_scaffold2351:1140	Unknown	141114	1	10.71870565	0.001293667	167	0.064429075	3235.556232	291.3544813	1765.627253
Corrected	Gene_15869_Predicted_mRNA_scaffold1842:3631	Unknown	94501	1	10.71639055	0.001296702	166	0.064649319	3235.556232	291.3544813	1765.627253
Corrected	Gene_27078_Predicted_mRNA_scaffold4644:357	Unknown	264745	1	10.74892552	0.001300564	151	0.068996681	3235.556232	291.3544813	1765.627253
Corrected	Gene_25226_Predicted_mRNA_scaffold3976:1455	Unknown	240147	1	10.63229587	0.001342674	173	0.061094279	3235.556232	291.3544813	1765.627253
Corrected	Gene_7695_Predicted_mRNA_scaffold696:364	Unknown	433874	1	10.62264078	0.001343658	177	0.060361497	3235.556232	291.3544813	1765.627253
Corrected	Gene_30182_Predicted_mRNA_scaffold6220:3050	Unknown	307432	1	10.61651524	0.001353495	173	0.062482059	3235.556232	291.3544813	1765.627253
Corrected	Gene_16079_Predicted_mRNA_scaffold1880:452	Unknown	97472	1	10.60961218	0.001353992	176	0.060121303	3235.556232	291.3544813	1765.627253
Corrected	Gene_17396_Predicted_mRNA_scaffold2094:1266	Unknown	118881	1	10.65091813	0.001358939	155	0.067984252	3235.556232	291.3544813	1765.627253
Corrected	Gene_14767_Predicted_mRNA_scaffold1634:1005	Unknown	76796	1	10.65182091	0.001365758	151	0.068745538	3235.556232	291.3544813	1765.627253
Corrected	Gene_12689_Predicted_mRNA_scaffold1340:1701	Unknown	43881	1	10.60642134	0.001371069	166	0.064234621	3235.556232	291.3544813	1765.627253
Corrected	Gene_8641_Predicted_mRNA_scaffold747:684	Unknown	448178	1	10.58662443	0.001371353	175	0.060741745	3235.556232	291.3544813	1765.627253
Corrected	Gene_11257_Predicted_mRNA_scaffold1146:2189	Unknown	20728	1	10.63838057	0.001387088	145	0.073353114	3235.556232	291.3544813	1765.627253
Corrected	Gene_1307_Predicted_mRNA_scaffold100:4501	Unknown	51195	1	10.56639503	0.001388456	173	0.059513331	3235.556232	291.3544813	1765.627253
Corrected	Gene_30818_Predicted_mRNA_scaffold6642:305	Unknown	314985	1	10.61132151	0.001403985	146	0.072795376	3235.556232	291.3544813	1765.627253
Corrected	Gene_9728_Predicted_mRNA_scaffold941:133	Unknown	466004	1	10.57038835	0.001424988	150	0.068901568	3235.556232	291.3544813	1765.627253
Corrected	Gene_2061_Predicted_mRNA_scaffold58:3806	Unknown	170598	1	10.50447955	0.001425646	178	0.059619251	3235.556232	291.3544813	1765.627253
Corrected	Gene_29814_Predicted_mRNA_scaffold5981:476	Unknown	302135	1	10.53771346	0.001426392	162	0.065383405	3235.556232	291.3544813	1765.627253
Corrected	Gene_10978_Predicted_mRNA_scaffold1100:255	Unknown	15940	1	10.54780916	0.001429749	156	0.067507067	3235.556232	291.3544813	1765.627253
Corrected	Gene_31916_Predicted_mRNA_scaffold7579:461	Unknown	327469	1	10.50416558	0.001437743	170	0.062512594	3235.556232	291.3544813	1765.627253
Corrected	Gene_29658_Predicted_mRNA_scaffold5885:646	Unknown	299837	1	10.46398165	0.001453994	179	0.058498814	3235.556232	291.3544813	1765.627253
Corrected	Gene_15523_Predicted_mRNA_scaffold1778:1061	Unknown	88713	1	10.532318	0.001456716	148	0.070740953	3235.556232	291.3544813	1765.627253
Corrected	Gene_6349_Predicted_mRNA_scaffold532:815	Unknown	411597	1	10.50151028	0.001465523	155	0.068126445	3235.556232	291.3544813	1765.627253
Corrected	Gene_16359_Predicted_mRNA_scaffold1921:225	Unknown	101973	1	10.44831692	0.001467103	178	0.058590761	3235.556232	291.3544813	1765.627253
Corrected	Gene_4927_Predicted_mRNA_scaffold377:420	Unknown	387201	1	10.51010081	0.001479551	145	0.077027789	3235.556232	291.3544813	1765.627253
Corrected	Gene_31535_Predicted_mRNA_scaffold7217:1410	Unknown	323230	1	10.42493007	0.001483286	179	0.058984279	3235.556232	291.3544813	1765.627253
Corrected	Gene_3560_Predicted_mRNA_scaffold284:309	Unknown	356656	1	10.42378532	0.001501037	168	0.061739847	3235.556232	291.3544813	1765.627253
Corrected	Gene_22919_Predicted_mRNA_scaffold3293:1727	Unknown	206653	1	10.45698833	0.001506857	151	0.069375149	3235.556232	291.3544813	1765.627253
Corrected	Gene_15815_Predicted_mRNA_scaffold1845:767	Unknown	93636	1	10.45658931	0.001507161	151	0.069750883	3235.556232	291.3544813	1765.627253
Corrected	Gene_4680_Predicted_mRNA_scaffold384:237	Unknown	383003	1	10.39495823	0.001512111	175	0.061099285	3235.556232	291.3544813	1765.627253
Corrected	Gene_19314_Predicted_mRNA_scaffold2465:357	Unknown	148998	1	10.52963991	0.001519269	124	0.086088606	3235.556232	291.3544813	1765.627253
Corrected	Gene_8906_Predicted_mRNA_scaffold840:1698	Unknown	452618	1	10.47771501	0.001525246	136	0.077691811	3235.556232	291.3544813	1765.627253
Corrected	Gene_8659_Predicted_mRNA_scaffold803:2314	Unknown	448523	1	10.37001898	0.001528454	177	0.058435125	3235.556232	291.3544813	1765.627253
Corrected	Gene_29696_Predicted_mRNA_scaffold5896:269	Unknown	300502	1	10.46901516	0.001531913	136	0.077278768	3235.556232	291.3544813	1765.627253
Corrected	Gene_41455_Predicted_mRNA_scaffold2852:854	Unknown	372365	1	10.37742858	0.001550948	160	0.066670165	3235.556232	291.3544813	1765.627253
Corrected	Gene_8291_Predicted_mRNA_scaffold767:3777	Unknown	442369	1	10.36218427	0.001566774	158	0.064943475	3235.556232	291.3544813	1765.627253
Corrected	Gene_30873_Predicted_mRNA_scaffold6675:870	Unknown	315565	1	10.31717078	0.001570295	177	0.058640925	3235.556232	291.3544813	1765.627253
Corrected	Gene_29811_Predicted_mRNA_scaffold5982:1121	Unknown	301995	1	10.35789987	0.001572113	157	0.068285277	3235.556232	291.3544813	1765.627253
Corrected	Gene_2061_Predicted_mRNA_scaffold58:3897	Unknown	170599	1	10.31095226	0.001575295	177	0.05785891	3235.556232	291.3544813	1765.627253
Corrected	Gene_2061_Predicted_mRNA_scaffold58:4252	Unknown	170609	1	10.30578806	0.001577939	178	0.057791506	3235.556232	291.3544813	1765.627253
Corrected	Gene_10271_Predicted_mRNA_scaffold1005:142	Unknown	4918	1	10.29530364	0.0016078	165	0.06243257	3235.556232	291.3544813	1765.627253
Corrected	Gene_964_Predicted_mRNA_scaffold32:1843	Unknown	464638	1	10.31080253	0.001616174	154	0.067288705	3235.556232	291.3544813	1765.627253
Corrected	Gene_6726_Predicted_mRNA_scaffold562:2854	Unknown	417711	1	10.24701669	0.001627655	177	0.057862892	3235.556232	291.3544813	1765.627253
Corrected	Gene_33155_Predicted_mRNA_scaffold8957:1448	Unknown	338541	1	10.31058808	0.001629233	148	0.072409897	3235.556232	291.3544813	1765.627253
Corrected	Gene_27943_Predicted_mRNA_scaffold5008:1262	Unknown	277027	1	10.30793414	0.001633679	147	0.069873485	3235.556232	291.3544813	1765.627253
Corrected	Gene_19590_Predicted_mRNA_scaffold2512:695	Unknown	153287	1	10.31392435	0.001638103	143	0.072365971	3235.556232	291.3544813	1765.627253
Corrected	Gene_19857_Predicted_mRNA_scaffold2573:276	Unknown	157398	1	10.23944416	0.001638752	174	0.058212985	3235.556232	291.3544813	1765.627253
Corrected	Gene_2387_Predicted_mRNA_scaffold181:1530	Unknown	220508	1	10.24132369	0.001643826	170	0.061621295	3235.556232	291.3544813	1765.627253
Corrected	Gene_14492_Predicted_mRNA_scaffold1608:1345	Unknown	72145	1	10.25797957	0.00164418	162	0.062612841	3235.556232	291.3544813	1765.627253
Corrected	Gene_30065_Predicted_mRNA_scaffold6139:1957	Unknown	305847	1	10.29449897	0.001644808	147	0.070841143	3235.556232	291.3544813	1765.627253
Corrected	Gene_28514_Predicted_mRNA_scaffold5266:1109	Unknown	285199	1	10.21368876	0.001649489	181	0.056804983	3235.556232	291.3544813	1765.627253
Corrected	Gene_11542_Predicted_mRNA_scaffold1180:777	Unknown	25660	1	10.22629034	0.00165649	170	0.062184093	3235.556232	291.3544813	1765.627253
Corrected	Gene_30098_Predicted_mRNA_scaffold6152:7041	Unknown	306312	1	10.24893416	0.001657532	159	0.062686594	3235.556232	291.3544813	1765.627253
Corrected	Gene_14556_Predicted_mRNA_scaffold1623:329	Unknown	73379	1	10.19026122	0.00167094	180	0.056809135	3235.556232	291.3544813	1765.627253
Corrected	Gene_12759_Predicted_mRNA_scaffold1354:415	Unknown	45080	1	10.20645154	0.001673355	170	0.062390722	3235.556232	291.3544813	1765.627253
Corrected	Gene_32116_Predicted_mRNA_scaffold7781:721	Unknown	329305	1	10.29627049	0.001673404	135	0.07408459	3235.556232	291.3544813	1765.627253
Corrected	Gene_12904_Predicted_mRNA_scaffold1370:1538	Unknown	48097	1	10.19187699	0.00167584	176	0.058838894	3235.556232	291.3544813	1765.627253
Corrected	Gene_24349_Predicted_mRNA_scaffold3707:5491	Unknown	226666	1	10.19743819	0.001690001	165	0.060304771	3235.556232	291.3544813	1765.627253
Corrected	Gene_26088_Predicted_mRNA_scaffold4264:193	Unknown	251804	1	10.14312692	0.001714959	178	0.057053161	3235.556232	291.3544813	1765.627253
Corrected	Gene_31968_Predicted_mRNA_scaffold7623:331	Unknown	327919	1	10.14377705	0.001717619	176	0.057560518	3235.556232	291.3544813	1765.627253
Corrected	Gene_3141_Predicted_mRNA_scaffold248:1195	Unknown	321916	1	10.12425836	0.001733239	177	0.057438275	3235.556232	291.3544813	1765.627253
Corrected	Gene_3141_Predicted_mRNA_scaffold248:1285	Unknown	321918	1	10.12425836	0.001733239	177	0.057438275	3235.556232	291.3544813	1765.627253
Corrected	Gene_3141_Predicted_mRNA_scaffold248:1409	Unknown	321923	1	10.12425836	0.001733239	177	0.057438275	3235.556232	291.3544813	1765.627253
Corrected	Gene_31968_Predicted_mRNA_scaffold7623:526	Unknown	327924	1	10.12425836	0.001733239	177	0.057438275	3235.556232	291.3544813	1765.627253
Corrected	Gene_6050_Predicted_mRNA_scaffold494:2176	Unknown	406047	1	10.12912903	0.001744367	168	0.0612189	3235.556232	291.3544813	1765.627253
Corrected	Gene_3141_Predicted_mRNA_scaffold248:380	Unknown	321899	1	10.11957221	0.001751095	169	0.05927782	3235.556232	291.3544813	1765.627253
Corrected	Gene_24646_Predicted_mRNA_scaffold3802:795	Unknown	230915	1	10.11491102	0.001751715	171	0.060139213	3235.556232	291.3544813	1765.627253
Corrected	Gene_16733_Predicted_mRNA_scaffold1971:274	Unknown	108141	1	10.28690454	0.001759057	112	0.090884204	3235.556232	291.3544813	1765.627253
Corrected	Gene_3141_Predicted_mRNA_scaffold248:1108	Unknown	321912	1	10.08951527	0.001762741	178	0.057204598	3235.556232	291.3544813	1765.627253
Corrected	Gene_34682_Predicted_mRNA_scaffold12016:117	Unknown	351112	1	10.0814372	0.001766836	180	0.056379145	3235.556232	291.3544813	1765.627253
Corrected	Gene_1829_Predicted_mRNA_scaffold140:423	Unknown	133738	1	10.07415566	0.00177345	180	0.056813168	3235.556232	291.3544813	1765.627253
Corrected	Gene_18286_Predicted_mRNA_scaffold2254:999	Unknown	133616	1	10.1418227	0.001779305	146	0.067168997	3235.556232	291.3544813	1765.627253
Corrected	Gene_19155_Predicted_mRNA_scaffold2439:5354	Unknown	146387	1	10.07105727	0.001779506	178	0.056475212	3235.556232	291.3544813	1765.627253
Corrected	Gene_12191_Predicted_mRNA_scaffold1260:2162	Unknown	36274	1	10.06904789	0.001788049	174	0.05775991	3235.556232	291.3544813	1765.627253
Corrected	Gene_14510_Predicted_mRNA_scaffold1621:2645	Unknown	72335	1	10.08142063	0.001793051	165	0.063592509	3235.556232	291.3544813	1765.627253
Corrected	Gene_2724_Predicted_mRNA_scaffold183:795	Unknown	267189	1	10.06781653	0.001799884	168	0.059968338	3235.556232	291.3544813	1765.627253
Corrected	Gene_18759_Predicted_mRNA_scaffold2355:1498	Unknown	140241	1	10.10099661	0.001826667	142	0.07407565	3235.556232	291.3544813	1765.627253
Corrected	Gene_13119_Predicted_mRNA_scaffold1396:2009	Unknown	51706	1	10.01523689	0.001827911	180	0.056008928	3235.556232	291.3544813	1765.627253
Corrected	Gene_30004_Predicted_mRNA_scaffold6100:396	Unknown	304767	1	10.03533218	0.001830028	168	0.059256112	3235.556232	291.3544813	1765.627253
Corrected	Gene_18805_Predicted_mRNA_scaffold2351:1350	Unknown	141119	1	10.04550504	0.001838348	159	0.065164079	3235.556232	291.3544813	1765.627253
Corrected	Gene_9755_Predicted_mRNA_scaffold949:98	Unknown	466501	1	10.03408903	0.001838881	164	0.0602118	3235.556232	291.3544813	1765.627253
Corrected	Gene_11343_Predicted_mRNA_scaffold1143:2359	Unknown	21797	1	10.01684938	0.001840059	172	0.059817841	3235.556232	291.3544813	1765.627253
Corrected	Gene_15815_Predicted_mRNA_scaffold1845:1192	Unknown	93642	1	10.08533967	0.001846547	140	0.06949654	3235.556232	291.3544813	1765.627253
Corrected	Gene_31535_Predicted_mRNA_scaffold7217:1674	Unknown	323245	1	9.990246278	0.001854847	178	0.05712233	3235.556232	291.3544813	1765.627253
Corrected	Gene_25536_Predicted_mRNA_scaffold4073:1025	Unknown	244393	1	10.01057059	0.001867186	161	0.06092322	3235.556232	291.3544813	1765.627253
Corrected	Gene_21439_Predicted_mRNA_scaffold2915:184	Unknown	182656	1	10.15708402	0.001871569	113	0.090791285	3235.556232	291.3544813	1765.627253
Corrected	Gene_9664_Predicted_mRNA_scaffold933:776	Unknown	464863	1	9.950617959	0.001894693	177	0.056676971	3235.556232	291.3544813	1765.627253
Corrected	Gene_16072_Predicted_mRNA_scaffold1880:1092	Unknown	97259	1	10.02901989	0.001899847	140	0.07115324	3235.556232	291.3544813	1765.627253
Corrected	Gene_24957_Predicted_mRNA_scaffold3893:1927	Unknown	235975	1	9.935379969	0.001909578	177	0.05630155	3235.556232	291.3544813	1765.627253
Corrected	Gene_12907_Predicted_mRNA_scaffold1370:215	Unknown	48139	1	9.958134632	0.001911645	164	0.063540226	3235.556232	291.3544813	1765.627253
Corrected	Gene_14375_Predicted_mRNA_scaffold1594:1370	Unknown	70656	1	10.01765224	0.001913602	139	0.069339816	3235.556232	291.3544813	1765.627253
Corrected	Gene_18793_Predicted_mRNA_scaffold2358:784	Unknown	140875	1	9.960041513	0.001918086	160	0.060937202	3235.556232	291.3544813	1765.627253
Corrected	Gene_25536_Predicted_mRNA_scaffold4073:1067	Unknown	244394	1	9.954876982	0.001918935	162	0.060255484	3235.556232	291.3544813	1765.627253
Corrected	Gene_36014_Predicted_mRNA_scaffold18133:499	Unknown	358286	1	10.01016353	0.001920857	139	0.071196915	3235.556232	291.3544813	1765.627253
Corrected	Gene_17153_Predicted_mRNA_scaffold2058:4112	Unknown	115383	1	9.980260474	0.001944468	141	0.070287335	3235.556232	291.3544813	1765.627253
Corrected	Gene_28891_Predicted_mRNA_scaffold5467:2202	Unknown	290136	1	9.931992753	0.001947914	159	0.063076164	3235.556232	291.3544813	1765.627253
Corrected	Gene_21024_Predicted_mRNA_scaffold2833:669	Unknown	175750	1	9.971865929	0.001949983	142	0.073302568	3235.556232	291.3544813	1765.627253
Corrected	Gene_824_Predicted_mRNA_scaffold57:2573	Unknown	441622	1	9.888105364	0.001953042	179	0.055560614	3235.556232	291.3544813	1765.627253
Corrected	Gene_33076_Predicted_mRNA_scaffold8872:1102	Unknown	337634	1	9.93808234	0.001953128	154	0.062243997	3235.556232	291.3544813	1765.627253
Corrected	Gene_5155_Predicted_mRNA_scaffold428:1367	Unknown	391345	1	9.869984979	0.001967908	181	0.054893422	3235.556232	291.3544813	1765.627253
Corrected	Gene_19590_Predicted_mRNA_scaffold2512:385	Unknown	153282	1	9.872160485	0.001983638	171	0.058120935	3235.556232	291.3544813	1765.627253
Corrected	Gene_9334_Predicted_mRNA_scaffold874:1583	Unknown	460092	1	9.87813829	0.001989413	165	0.058871865	3235.556232	291.3544813	1765.627253
Corrected	Gene_19562_Predicted_mRNA_scaffold2510:2009	Unknown	152791	1	9.942873699	0.001996233	136	0.070977042	3235.556232	291.3544813	1765.627253
Corrected	Gene_3942_Predicted_mRNA_scaffold295:1035	Unknown	367255	1	9.833919085	0.002010004	178	0.055145418	3235.556232	291.3544813	1765.627253
Corrected	Gene_16486_Predicted_mRNA_scaffold1959:552	Unknown	104017	1	9.884711504	0.002027058	146	0.066465648	3235.556232	291.3544813	1765.627253
Corrected	Gene_24590_Predicted_mRNA_scaffold3778:1152	Unknown	229920	1	9.908610088	0.002034182	135	0.071173022	3235.556232	291.3544813	1765.627253
Corrected	Gene_18805_Predicted_mRNA_scaffold2351:1121	Unknown	141113	1	9.832082658	0.002041105	163	0.062257479	3235.556232	291.3544813	1765.627253
Corrected	Gene_5847_Predicted_mRNA_scaffold496:3121	Unknown	402088	1	9.814843022	0.002042851	171	0.055643487	3235.556232	291.3544813	1765.627253
Corrected	Gene_5738_Predicted_mRNA_scaffold486:665	Unknown	400331	1	9.791980727	0.002050296	180	0.054967774	3235.556232	291.3544813	1765.627253
Corrected	Gene_10923_Predicted_mRNA_scaffold1094:1060	Unknown	15235	1	9.813846267	0.002051864	167	0.059983616	3235.556232	291.3544813	1765.627253
Corrected	Gene_12844_Predicted_mRNA_scaffold1330:2241	Unknown	46531	1	9.83198899	0.002061647	154	0.06112498	3235.556232	291.3544813	1765.627253
Corrected	Gene_15082_Predicted_mRNA_scaffold1718:1915	Unknown	81571	1	9.853591421	0.002064813	144	0.069018113	3235.556232	291.3544813	1765.627253
Corrected	Gene_17752_Predicted_mRNA_scaffold2172:7244	Unknown	124843	1	9.783366445	0.00207811	170	0.057046095	3235.556232	291.3544813	1765.627253
Corrected	Gene_27048_Predicted_mRNA_scaffold4636:1281	Unknown	264436	1	9.815089305	0.002084419	152	0.06343115	3235.556232	291.3544813	1765.627253
Corrected	Gene_20489_Predicted_mRNA_scaffold2711:404	Unknown	168534	1	9.805156954	0.002085257	156	0.065551974	3235.556232	291.3544813	1765.627253
Corrected	Gene_14403_Predicted_mRNA_scaffold1592:744	Unknown	71097	1	9.762743863	0.002086817	177	0.055284011	3235.556232	291.3544813	1765.627253
Corrected	Gene_24349_Predicted_mRNA_scaffold3707:4917	Unknown	226650	1	9.744685544	0.002099089	181	0.05419655	3235.556232	291.3544813	1765.627253
Corrected	Gene_9334_Predicted_mRNA_scaffold874:1409	Unknown	460085	1	9.769345988	0.002107735	163	0.05872268	3235.556232	291.3544813	1765.627253
Corrected	Gene_36714_Predicted_mRNA_scaffold24078:639	Unknown	360230	1	9.73068804	0.002117871	179	0.054506194	3235.556232	291.3544813	1765.627253
Corrected	Gene_14195_Predicted_mRNA_scaffold1563:1028	Unknown	67806	1	9.728630178	0.002121942	178	0.054721775	3235.556232	291.3544813	1765.627253
Corrected	Gene_14315_Predicted_mRNA_scaffold1589:552	Unknown	69680	1	9.754135092	0.002124224	163	0.059371315	3235.556232	291.3544813	1765.627253
Corrected	Gene_25089_Predicted_mRNA_scaffold3706:1796	Unknown	238163	1	9.719042952	0.002128809	180	0.054341207	3235.556232	291.3544813	1765.627253
Corrected	Gene_2063_Predicted_mRNA_scaffold58:460	Unknown	170845	1	9.82139351	0.002129073	134	0.076733932	3235.556232	291.3544813	1765.627253
Corrected	Gene_8654_Predicted_mRNA_scaffold803:2107	Unknown	448411	1	9.743724208	0.002131239	165	0.059093248	3235.556232	291.3544813	1765.627253
Corrected	Gene_4874_Predicted_mRNA_scaffold399:1019	Unknown	386374	1	9.83025067	0.002133026	130	0.074943138	3235.556232	291.3544813	1765.627253
Corrected	Gene_5691_Predicted_mRNA_scaffold488:5140	Unknown	399464	1	9.735592914	0.002138007	166	0.057927442	3235.556232	291.3544813	1765.627253
Corrected	Gene_3055_Predicted_mRNA_scaffold224:871	Unknown	311566	1	9.773123983	0.002148134	145	0.067559305	3235.556232	291.3544813	1765.627253
Corrected	Gene_14511_Predicted_mRNA_scaffold1621:2296	Unknown	72386	1	9.730079361	0.002148373	164	0.06174115	3235.556232	291.3544813	1765.627253
Corrected	Gene_15098_Predicted_mRNA_scaffold1689:166	Unknown	81916	1	9.699454852	0.002155941	177	0.055644207	3235.556232	291.3544813	1765.627253
Corrected	Gene_8739_Predicted_mRNA_scaffold820:1435	Unknown	449711	1	9.71630498	0.00215927	166	0.057632473	3235.556232	291.3544813	1765.627253
Corrected	Gene_12107_Predicted_mRNA_scaffold1259:2080	Unknown	34855	1	9.758531892	0.00216134	146	0.065714821	3235.556232	291.3544813	1765.627253
Corrected	Gene_25841_Predicted_mRNA_scaffold4176:545	Unknown	248292	1	9.691444282	0.002168662	175	0.055349529	3235.556232	291.3544813	1765.627253
Corrected	Gene_10373_Predicted_mRNA_scaffold1016:1981	Unknown	6634	1	9.694138833	0.002179723	168	0.057624948	3235.556232	291.3544813	1765.627253
Corrected	Gene_36714_Predicted_mRNA_scaffold24078:232	Unknown	360214	1	9.668090786	0.002187316	179	0.054155557	3235.556232	291.3544813	1765.627253
Corrected	Gene_8633_Predicted_mRNA_scaffold809:394	Unknown	448052	1	9.660081107	0.002202036	176	0.054729303	3235.556232	291.3544813	1765.627253
Corrected	Gene_3004_Predicted_mRNA_scaffold222:228	Unknown	305571	1	9.663465115	0.002204069	173	0.05578833	3235.556232	291.3544813	1765.627253
Corrected	Gene_1990_Predicted_mRNA_scaffold150:207	Unknown	158357	1	9.719199165	0.002207869	145	0.066686703	3235.556232	291.3544813	1765.627253
Corrected	Gene_22792_Predicted_mRNA_scaffold3267:755	Unknown	204625	1	9.650528867	0.002214841	175	0.055937858	3235.556232	291.3544813	1765.627253
Corrected	Gene_12993_Predicted_mRNA_scaffold1381:1560	Unknown	49432	1	9.689359899	0.002227777	150	0.064616161	3235.556232	291.3544813	1765.627253
Corrected	Gene_24349_Predicted_mRNA_scaffold3707:5442	Unknown	226663	1	9.625512325	0.002235882	179	0.053716426	3235.556232	291.3544813	1765.627253
Corrected	Gene_24349_Predicted_mRNA_scaffold3707:5214	Unknown	226655	1	9.623514735	0.002236321	180	0.053704812	3235.556232	291.3544813	1765.627253
Corrected	Gene_35113_Predicted_mRNA_scaffold13402:431	Unknown	353975	1	9.639301956	0.002242014	168	0.058027883	3235.556232	291.3544813	1765.627253
Corrected	Gene_14052_Predicted_mRNA_scaffold1528:878	Unknown	65608	1	9.685948079	0.002242691	146	0.064520139	3235.556232	291.3544813	1765.627253
Corrected	Gene_9672_Predicted_mRNA_scaffold929:1322	Unknown	464967	1	9.68996727	0.002255902	140	0.066487311	3235.556232	291.3544813	1765.627253
Corrected	Gene_8641_Predicted_mRNA_scaffold747:295	Unknown	448163	1	9.604773176	0.002265708	176	0.054861479	3235.556232	291.3544813	1765.627253
Corrected	Gene_5979_Predicted_mRNA_scaffold508:101	Unknown	404647	1	9.631449418	0.002269137	160	0.060153179	3235.556232	291.3544813	1765.627253
Corrected	Gene_20159_Predicted_mRNA_scaffold2626:2019	Unknown	162704	1	9.726788036	0.002270039	124	0.074152429	3235.556232	291.3544813	1765.627253
Corrected	Gene_29811_Predicted_mRNA_scaffold5982:3703	Unknown	302111	1	9.583581861	0.002284789	179	0.05419744	3235.556232	291.3544813	1765.627253
Corrected	Gene_25474_Predicted_mRNA_scaffold4065:576	Unknown	243593	1	9.579360316	0.002289774	179	0.053641724	3235.556232	291.3544813	1765.627253
Corrected	Gene_18805_Predicted_mRNA_scaffold2351:2888	Unknown	141147	1	9.584258679	0.002293795	174	0.056319426	3235.556232	291.3544813	1765.627253
Corrected	Gene_29441_Predicted_mRNA_scaffold5775:404	Unknown	297154	1	9.566134506	0.002305462	179	0.053643615	3235.556232	291.3544813	1765.627253
Corrected	Gene_3141_Predicted_mRNA_scaffold248:1054	Unknown	321911	1	9.556829776	0.002320451	177	0.054194538	3235.556232	291.3544813	1765.627253
Corrected	Gene_10235_Predicted_mRNA_scaffold1007:297	Unknown	4096	1	9.630401806	0.002331641	138	0.070507727	3235.556232	291.3544813	1765.627253
Corrected	Gene_18491_Predicted_mRNA_scaffold2308:1688	Unknown	136367	1	9.571707028	0.002332601	163	0.060626275	3235.556232	291.3544813	1765.627253
Corrected	Gene_23176_Predicted_mRNA_scaffold3355:1662	Unknown	210642	1	9.613842344	0.002338604	142	0.071580621	3235.556232	291.3544813	1765.627253
Corrected	Gene_4939_Predicted_mRNA_scaffold387:2798	Unknown	387412	1	9.536122377	0.002343415	178	0.054564278	3235.556232	291.3544813	1765.627253
Corrected	Gene_12459_Predicted_mRNA_scaffold1311:616	Unknown	40084	1	9.52926668	0.002349777	179	0.053436873	3235.556232	291.3544813	1765.627253
Corrected	Gene_34368_Predicted_mRNA_scaffold11245:1429	Unknown	348928	1	9.63076702	0.002355366	131	0.073376194	3235.556232	291.3544813	1765.627253
Corrected	Gene_2392_Predicted_mRNA_scaffold181:316	Unknown	221129	1	9.523599184	0.002358619	178	0.054311052	3235.556232	291.3544813	1765.627253
Corrected	Gene_8906_Predicted_mRNA_scaffold840:1636	Unknown	452617	1	9.605300231	0.00236824	136	0.071222892	3235.556232	291.3544813	1765.627253
Corrected	Gene_1146_Predicted_mRNA_scaffold69:461	Unknown	24086	1	9.490450044	0.002420469	168	0.056290233	3235.556232	291.3544813	1765.627253
Corrected	Gene_3755_Predicted_mRNA_scaffold309:586	Unknown	362717	1	9.511859962	0.002422872	156	0.058602178	3235.556232	291.3544813	1765.627253
Corrected	Gene_12906_Predicted_mRNA_scaffold1370:369	Unknown	48123	1	9.504803854	0.002423964	159	0.062281364	3235.556232	291.3544813	1765.627253
Corrected	Gene_20973_Predicted_mRNA_scaffold2811:1130	Unknown	175169	1	9.494951127	0.002424064	164	0.059113571	3235.556232	291.3544813	1765.627253
Corrected	Gene_8443_Predicted_mRNA_scaffold782:1788	Unknown	444594	1	9.580211893	0.002427819	128	0.074958554	3235.556232	291.3544813	1765.627253
Corrected	Gene_15810_Predicted_mRNA_scaffold1849:748	Unknown	93444	1	9.464618029	0.002429604	179	0.053074345	3235.556232	291.3544813	1765.627253
Corrected	Gene_3141_Predicted_mRNA_scaffold248:1486	Unknown	321926	1	9.465677703	0.002432278	177	0.053701929	3235.556232	291.3544813	1765.627253
Corrected	Gene_3141_Predicted_mRNA_scaffold248:1516	Unknown	321927	1	9.465677703	0.002432278	177	0.053701929	3235.556232	291.3544813	1765.627253
Corrected	Gene_30523_Predicted_mRNA_scaffold5975:1759	Unknown	311224	1	9.447607961	0.002453069	178	0.053946862	3235.556232	291.3544813	1765.627253
Corrected	Gene_9515_Predicted_mRNA_scaffold917:937	Unknown	462628	1	9.440771999	0.002459746	179	0.052940625	3235.556232	291.3544813	1765.627253
Corrected	Gene_27065_Predicted_mRNA_scaffold4641:888	Unknown	264648	1	9.490463949	0.002460405	152	0.062959504	3235.556232	291.3544813	1765.627253
Corrected	Gene_16872_Predicted_mRNA_scaffold2023:1873	Unknown	110140	1	9.43726038	0.002462231	180	0.052776669	3235.556232	291.3544813	1765.627253
Corrected	Gene_18312_Predicted_mRNA_scaffold2274:3653	Unknown	133962	1	9.444942827	0.002462609	175	0.053315197	3235.556232	291.3544813	1765.627253
Corrected	Gene_30039_Predicted_mRNA_scaffold6124:3154	Unknown	305188	1	9.440148884	0.002468715	175	0.053257858	3235.556232	291.3544813	1765.627253
Corrected	Gene_17803_Predicted_mRNA_scaffold2170:1368	Unknown	125493	1	9.429058184	0.002470733	181	0.052441141	3235.556232	291.3544813	1765.627253
Corrected	Gene_21724_Predicted_mRNA_scaffold2990:1943	Unknown	187173	1	9.526148609	0.002472431	134	0.071473388	3235.556232	291.3544813	1765.627253
Corrected	Gene_1021_Predicted_mRNA_scaffold84:650	Unknown	3787	1	9.579131398	0.00248124	116	0.083423675	3235.556232	291.3544813	1765.627253
Corrected	Gene_27536_Predicted_mRNA_scaffold4847:759	Unknown	271111	1	9.40660709	0.002501594	180	0.052605244	3235.556232	291.3544813	1765.627253
Corrected	Gene_18312_Predicted_mRNA_scaffold2274:3273	Unknown	133952	1	9.415663011	0.002515566	168	0.055747802	3235.556232	291.3544813	1765.627253
Corrected	Gene_13892_Predicted_mRNA_scaffold1511:430	Unknown	63573	1	9.417028666	0.002518454	166	0.056718413	3235.556232	291.3544813	1765.627253
Corrected	Gene_12275_Predicted_mRNA_scaffold1268:2837	Unknown	37443	1	9.445648103	0.002535185	146	0.069478826	3235.556232	291.3544813	1765.627253
Corrected	Gene_7274_Predicted_mRNA_scaffold635:546	Unknown	427361	1	9.381997804	0.00255054	172	0.053343171	3235.556232	291.3544813	1765.627253
Corrected	Gene_31031_Predicted_mRNA_scaffold6795:224	Unknown	317842	1	9.369034706	0.002550725	180	0.052855853	3235.556232	291.3544813	1765.627253
Corrected	Gene_27624_Predicted_mRNA_scaffold3774:329	Unknown	272332	1	9.436089561	0.002553854	144	0.065643299	3235.556232	291.3544813	1765.627253
Corrected	Gene_876_Predicted_mRNA_scaffold62:623	Unknown	450110	1	9.443582263	0.002557152	140	0.066985245	3235.556232	291.3544813	1765.627253
Corrected	Gene_1429_Predicted_mRNA_scaffold71:1108	Unknown	69124	1	9.441884287	0.002562756	139	0.072891592	3235.556232	291.3544813	1765.627253
Corrected	Gene_26904_Predicted_mRNA_scaffold4552:498	Unknown	262652	1	9.361718453	0.002572994	174	0.054315343	3235.556232	291.3544813	1765.627253
Corrected	Gene_28906_Predicted_mRNA_scaffold5474:619	Unknown	290333	1	9.395846286	0.002574196	155	0.060237598	3235.556232	291.3544813	1765.627253
Corrected	Gene_12275_Predicted_mRNA_scaffold1268:2243	Unknown	37428	1	9.435252762	0.002574878	138	0.066363549	3235.556232	291.3544813	1765.627253
Corrected	Gene_18360_Predicted_mRNA_scaffold2265:830	Unknown	134494	1	9.352231995	0.002575058	179	0.052444953	3235.556232	291.3544813	1765.627253
Corrected	Gene_30605_Predicted_mRNA_scaffold6473:1875	Unknown	312030	1	9.420571838	0.002583959	141	0.068117203	3235.556232	291.3544813	1765.627253
Corrected	Gene_29257_Predicted_mRNA_scaffold5661:1357	Unknown	294612	1	9.349396578	0.002585121	176	0.05328399	3235.556232	291.3544813	1765.627253
Corrected	Gene_13311_Predicted_mRNA_scaffold1438:249	Unknown	54178	1	9.38658175	0.002586468	155	0.060224628	3235.556232	291.3544813	1765.627253
Corrected	Gene_26039_Predicted_mRNA_scaffold4250:2209	Unknown	250936	1	9.344544547	0.002607215	169	0.054748237	3235.556232	291.3544813	1765.627253
Corrected	Gene_10697_Predicted_mRNA_scaffold1062:2413	Unknown	12267	1	9.429481185	0.002616167	129	0.071337655	3235.556232	291.3544813	1765.627253
Corrected	Gene_3141_Predicted_mRNA_scaffold248:152	Unknown	321894	1	9.321322945	0.002618694	178	0.052849172	3235.556232	291.3544813	1765.627253
Corrected	Gene_3141_Predicted_mRNA_scaffold248:976	Unknown	321906	1	9.321322945	0.002618694	178	0.052849172	3235.556232	291.3544813	1765.627253
Corrected	Gene_6259_Predicted_mRNA_scaffold537:316	Unknown	409941	1	9.376483677	0.002620246	148	0.066986979	3235.556232	291.3544813	1765.627253
Corrected	Gene_6877_Predicted_mRNA_scaffold588:193	Unknown	420859	1	9.366978254	0.00262999	149	0.061784689	3235.556232	291.3544813	1765.627253
Corrected	Gene_25577_Predicted_mRNA_scaffold4080:2106	Unknown	244894	1	9.324011686	0.002642159	166	0.055861171	3235.556232	291.3544813	1765.627253
Corrected	Gene_2319_Predicted_mRNA_scaffold177:2339	Unknown	210946	1	9.299280851	0.002644577	180	0.051750379	3235.556232	291.3544813	1765.627253
Corrected	Gene_9334_Predicted_mRNA_scaffold874:1073	Unknown	460080	1	9.313820165	0.002651268	168	0.055902633	3235.556232	291.3544813	1765.627253
Corrected	Gene_61_Predicted_mRNA_scaffold18:2243	Unknown	408961	1	9.288447568	0.002663664	178	0.053360781	3235.556232	291.3544813	1765.627253
Corrected	Gene_12985_Predicted_mRNA_scaffold1386:57	Unknown	49368	1	9.297139615	0.002664867	172	0.053551722	3235.556232	291.3544813	1765.627253
Corrected	Gene_17379_Predicted_mRNA_scaffold2104:334	Unknown	118501	1	9.28206691	0.002672483	178	0.052624077	3235.556232	291.3544813	1765.627253
Corrected	Gene_32989_Predicted_mRNA_scaffold8788:199	Unknown	336761	1	9.278052526	0.002678047	178	0.052684896	3235.556232	291.3544813	1765.627253
Corrected	Gene_17871_Predicted_mRNA_scaffold2174:1176	Unknown	126200	1	9.275845911	0.002678991	179	0.052166897	3235.556232	291.3544813	1765.627253
Corrected	Gene_10346_Predicted_mRNA_scaffold1020:2953	Unknown	5976	1	9.332414092	0.002683173	147	0.061402749	3235.556232	291.3544813	1765.627253
Corrected	Gene_29348_Predicted_mRNA_scaffold5723:123	Unknown	295829	1	9.269449772	0.002683714	181	0.051553454	3235.556232	291.3544813	1765.627253
Corrected	Gene_22014_Predicted_mRNA_scaffold3056:710	Unknown	191672	1	9.349520693	0.002700829	135	0.071444635	3235.556232	291.3544813	1765.627253
Corrected	Gene_3057_Predicted_mRNA_scaffold224:987	Unknown	311755	1	9.261458024	0.002728843	166	0.056203131	3235.556232	291.3544813	1765.627253
Corrected	Gene_3368_Predicted_mRNA_scaffold182:1666	Unknown	344099	1	9.237770652	0.00273454	178	0.052128504	3235.556232	291.3544813	1765.627253
Corrected	Gene_14281_Predicted_mRNA_scaffold1556:1113	Unknown	69017	1	9.241121628	0.002738629	174	0.052758636	3235.556232	291.3544813	1765.627253
Corrected	Gene_9419_Predicted_mRNA_scaffold896:380	Unknown	461016	1	9.358563743	0.002747285	121	0.085657457	3235.556232	291.3544813	1765.627253
Corrected	Gene_16312_Predicted_mRNA_scaffold1931:1040	Unknown	101248	1	9.218659774	0.002757475	180	0.051571303	3235.556232	291.3544813	1765.627253
Corrected	Gene_16312_Predicted_mRNA_scaffold1931:1232	Unknown	101254	1	9.218659774	0.002757475	180	0.051571303	3235.556232	291.3544813	1765.627253
Corrected	Gene_5725_Predicted_mRNA_scaffold490:145	Unknown	400099	1	9.217971758	0.00275846	180	0.051384397	3235.556232	291.3544813	1765.627253
Corrected	Gene_14106_Predicted_mRNA_scaffold1544:1678	Unknown	66381	1	9.216445471	0.002771581	175	0.052960725	3235.556232	291.3544813	1765.627253
Corrected	Gene_893_Predicted_mRNA_scaffold47:1659	Unknown	453245	1	9.222465469	0.002772167	171	0.053754373	3235.556232	291.3544813	1765.627253
Corrected	Gene_18805_Predicted_mRNA_scaffold2351:1806	Unknown	141130	1	9.218541369	0.002773131	173	0.053518882	3235.556232	291.3544813	1765.627253
Corrected	Gene_31535_Predicted_mRNA_scaffold7217:1608	Unknown	323241	1	9.206850159	0.002776566	179	0.05209238	3235.556232	291.3544813	1765.627253
Corrected	Gene_34742_Predicted_mRNA_scaffold12194:77	Unknown	351634	1	9.199827945	0.002786699	179	0.05142393	3235.556232	291.3544813	1765.627253
Corrected	Gene_29752_Predicted_mRNA_scaffold5939:284	Unknown	301290	1	9.242974881	0.002787462	154	0.06298035	3235.556232	291.3544813	1765.627253
Corrected	Gene_17796_Predicted_mRNA_scaffold2170:2604	Unknown	125300	1	9.216386734	0.002803446	162	0.057438552	3235.556232	291.3544813	1765.627253
Corrected	Gene_33473_Predicted_mRNA_scaffold9428:1280	Unknown	341544	1	9.270231526	0.00281602	134	0.071817227	3235.556232	291.3544813	1765.627253
Corrected	Gene_13892_Predicted_mRNA_scaffold1511:2578	Unknown	63609	1	9.189992727	0.002819147	171	0.053949645	3235.556232	291.3544813	1765.627253
Corrected	Gene_26556_Predicted_mRNA_scaffold4444:2131	Unknown	258060	1	9.224426427	0.002832616	148	0.063200596	3235.556232	291.3544813	1765.627253
Corrected	Gene_25343_Predicted_mRNA_scaffold4015:1041	Unknown	241947	1	9.183738957	0.002838095	167	0.057447726	3235.556232	291.3544813	1765.627253
Corrected	Gene_18342_Predicted_mRNA_scaffold2279:539	Unknown	134315	1	9.168025795	0.002839732	176	0.053256799	3235.556232	291.3544813	1765.627253
Corrected	Gene_14511_Predicted_mRNA_scaffold1621:1857	Unknown	72373	1	9.174974704	0.002858694	164	0.058218794	3235.556232	291.3544813	1765.627253
Corrected	Gene_8278_Predicted_mRNA_scaffold753:818	Unknown	442071	1	9.174872425	0.002858845	164	0.056984428	3235.556232	291.3544813	1765.627253
Corrected	Gene_15815_Predicted_mRNA_scaffold1845:993	Unknown	93638	1	9.220176926	0.002862463	141	0.063562636	3235.556232	291.3544813	1765.627253
Corrected	Gene_22045_Predicted_mRNA_scaffold3058:558	Unknown	192269	1	9.144988904	0.002862803	181	0.050861246	3235.556232	291.3544813	1765.627253
Corrected	Gene_14753_Predicted_mRNA_scaffold1606:1437	Unknown	76669	1	9.214512413	0.00286723	142	0.063538899	3235.556232	291.3544813	1765.627253
Corrected	Gene_30846_Predicted_mRNA_scaffold6659:1657	Unknown	315237	1	9.244863362	0.002868929	130	0.071683489	3235.556232	291.3544813	1765.627253
Corrected	Gene_2639_Predicted_mRNA_scaffold208:1472	Unknown	255989	1	9.241455731	0.002873905	130	0.072513572	3235.556232	291.3544813	1765.627253
Corrected	Gene_22792_Predicted_mRNA_scaffold3267:500	Unknown	204614	1	9.170067425	0.002876723	160	0.057193859	3235.556232	291.3544813	1765.627253
Corrected	Gene_14054_Predicted_mRNA_scaffold1528:220	Unknown	65630	1	9.129156148	0.002899871	175	0.053117206	3235.556232	291.3544813	1765.627253
Corrected	Gene_9299_Predicted_mRNA_scaffold893:7363	Unknown	459351	1	9.15905658	0.002907459	155	0.060857115	3235.556232	291.3544813	1765.627253
Corrected	Gene_4616_Predicted_mRNA_scaffold327:3578	Unknown	381907	1	9.1773089	0.002922364	142	0.064467529	3235.556232	291.3544813	1765.627253
Corrected	Gene_22413_Predicted_mRNA_scaffold3159:211	Unknown	198292	1	9.172681331	0.002932886	141	0.06440258	3235.556232	291.3544813	1765.627253
Corrected	Gene_9731_Predicted_mRNA_scaffold941:1482	Unknown	466118	1	9.111853805	0.002933139	172	0.053042876	3235.556232	291.3544813	1765.627253
Corrected	Gene_11477_Predicted_mRNA_scaffold1170:663	Unknown	24240	1	9.098541047	0.002948653	174	0.051681905	3235.556232	291.3544813	1765.627253
Corrected	Gene_19644_Predicted_mRNA_scaffold2524:374	Unknown	154181	1	9.156396498	0.002968594	138	0.065143053	3235.556232	291.3544813	1765.627253
Corrected	Gene_15832_Predicted_mRNA_scaffold1838:2830	Unknown	93761	1	9.076044778	0.002971685	179	0.051039493	3235.556232	291.3544813	1765.627253
Corrected	Gene_11342_Predicted_mRNA_scaffold1143:693	Unknown	21758	1	9.091629284	0.002976607	167	0.054289249	3235.556232	291.3544813	1765.627253
Corrected	Gene_8765_Predicted_mRNA_scaffold796:1432	Unknown	450066	1	9.072613524	0.002976988	179	0.0508127	3235.556232	291.3544813	1765.627253
Corrected	Gene_19644_Predicted_mRNA_scaffold2524:299	Unknown	154178	1	9.122935234	0.002977611	150	0.059315444	3235.556232	291.3544813	1765.627253
Corrected	Gene_23825_Predicted_mRNA_scaffold3556:1008	Unknown	219392	1	9.074032413	0.002981667	176	0.051998926	3235.556232	291.3544813	1765.627253
Corrected	Gene_20289_Predicted_mRNA_scaffold2664:998	Unknown	164984	1	9.068601081	0.002983203	179	0.050853618	3235.556232	291.3544813	1765.627253
Corrected	Gene_18759_Predicted_mRNA_scaffold2355:928	Unknown	140231	1	9.089091448	0.002985772	165	0.055549532	3235.556232	291.3544813	1765.627253
Corrected	Gene_18759_Predicted_mRNA_scaffold2355:2101	Unknown	140258	1	9.089091448	0.002985772	165	0.055549532	3235.556232	291.3544813	1765.627253
Corrected	Gene_986_Predicted_mRNA_scaffold73:1127	Unknown	468244	1	9.224354557	0.002988459	112	0.082515774	3235.556232	291.3544813	1765.627253
Corrected	Gene_16312_Predicted_mRNA_scaffold1931:1109	Unknown	101249	1	9.061726664	0.002991634	180	0.050693383	3235.556232	291.3544813	1765.627253
Corrected	Gene_19644_Predicted_mRNA_scaffold2524:452	Unknown	154183	1	9.133481392	0.002996039	140	0.06413224	3235.556232	291.3544813	1765.627253
Corrected	Gene_3829_Predicted_mRNA_scaffold314:1027	Unknown	364576	1	9.057702847	0.003000149	179	0.05156451	3235.556232	291.3544813	1765.627253
Corrected	Gene_28033_Predicted_mRNA_scaffold5054:199	Unknown	278353	1	9.079436155	0.003006129	163	0.055289546	3235.556232	291.3544813	1765.627253
Corrected	Gene_1944_Predicted_mRNA_scaffold110:3067	Unknown	151022	1	9.054332674	0.003019495	173	0.05246612	3235.556232	291.3544813	1765.627253
Corrected	Gene_18805_Predicted_mRNA_scaffold2351:423	Unknown	141107	1	9.087866965	0.00302539	152	0.063703252	3235.556232	291.3544813	1765.627253
Corrected	Gene_1009_Predicted_mRNA_scaffold81:369	Unknown	1625	1	9.092179237	0.003028366	149	0.059153484	3235.556232	291.3544813	1765.627253
Corrected	Gene_12879_Predicted_mRNA_scaffold1365:618	Unknown	47407	1	9.048205476	0.003031565	172	0.052048589	3235.556232	291.3544813	1765.627253
Corrected	Gene_4461_Predicted_mRNA_scaffold362:1498	Unknown	379079	1	9.03388488	0.003033021	181	0.050243324	3235.556232	291.3544813	1765.627253
Corrected	Gene_1307_Predicted_mRNA_scaffold100:4114	Unknown	51175	1	9.044030906	0.003033254	174	0.050815967	3235.556232	291.3544813	1765.627253
Corrected	Gene_5712_Predicted_mRNA_scaffold489:3880	Unknown	399970	1	9.060241634	0.003036117	163	0.054645207	3235.556232	291.3544813	1765.627253
Corrected	Gene_17371_Predicted_mRNA_scaffold2086:1701	Unknown	118246	1	9.060704215	0.003038162	162	0.056115075	3235.556232	291.3544813	1765.627253
Corrected	Gene_20826_Predicted_mRNA_scaffold2775:405	Unknown	173337	1	9.100377937	0.003043533	141	0.068069714	3235.556232	291.3544813	1765.627253
Corrected	Gene_29484_Predicted_mRNA_scaffold5798:636	Unknown	297543	1	9.018758242	0.003056987	181	0.050159195	3235.556232	291.3544813	1765.627253
Corrected	Gene_23246_Predicted_mRNA_scaffold3381:1129	Unknown	211446	1	9.077783923	0.003061029	146	0.061824162	3235.556232	291.3544813	1765.627253
Corrected	Gene_12907_Predicted_mRNA_scaffold1370:1423	Unknown	48159	1	9.178606647	0.003064031	111	0.079780936	3235.556232	291.3544813	1765.627253
Corrected	Gene_19563_Predicted_mRNA_scaffold2510:1222	Unknown	152873	1	9.16504906	0.003067328	114	0.086109253	3235.556232	291.3544813	1765.627253
Corrected	Gene_4636_Predicted_mRNA_scaffold327:641	Unknown	382267	1	9.050942189	0.003071014	156	0.056413417	3235.556232	291.3544813	1765.627253
Corrected	Gene_23597_Predicted_mRNA_scaffold3449:254	Unknown	216411	1	9.012608451	0.00307597	177	0.05120942	3235.556232	291.3544813	1765.627253
Corrected	Gene_4725_Predicted_mRNA_scaffold383:182	Unknown	383663	1	9.053027795	0.003076989	153	0.061598156	3235.556232	291.3544813	1765.627253
Corrected	Gene_24379_Predicted_mRNA_scaffold3712:850	Unknown	226915	1	9.015559628	0.003078429	174	0.05199017	3235.556232	291.3544813	1765.627253
Corrected	Gene_22787_Predicted_mRNA_scaffold3262:502	Unknown	204558	1	9.085260335	0.00308254	137	0.065849129	3235.556232	291.3544813	1765.627253
Corrected	Gene_10236_Predicted_mRNA_scaffold1007:451	Unknown	4121	1	9.075083803	0.003094697	138	0.067741771	3235.556232	291.3544813	1765.627253
Corrected	Gene_8299_Predicted_mRNA_scaffold750:423	Unknown	442415	1	8.997281608	0.003098229	178	0.051013121	3235.556232	291.3544813	1765.627253
Corrected	Gene_27905_Predicted_mRNA_scaffold4991:4514	Unknown	276465	1	9.045349756	0.003130616	141	0.065208653	3235.556232	291.3544813	1765.627253
Corrected	Gene_11373_Predicted_mRNA_scaffold1134:1101	Unknown	22393	1	8.966825332	0.003140754	181	0.049870363	3235.556232	291.3544813	1765.627253
Corrected	Gene_11373_Predicted_mRNA_scaffold1134:1634	Unknown	22414	1	8.966825332	0.003140754	181	0.049870363	3235.556232	291.3544813	1765.627253
Corrected	Gene_11373_Predicted_mRNA_scaffold1134:204	Unknown	22363	1	8.966988448	0.003142777	180	0.049880901	3235.556232	291.3544813	1765.627253
Corrected	Gene_14430_Predicted_mRNA_scaffold1601:1432	Unknown	71504	1	9.044720004	0.003159464	134	0.063847371	3235.556232	291.3544813	1765.627253
Corrected	Gene_31535_Predicted_mRNA_scaffold7217:1697	Unknown	323246	1	8.945131604	0.003183439	178	0.051146563	3235.556232	291.3544813	1765.627253
Corrected	Gene_1429_Predicted_mRNA_scaffold71:760	Unknown	69117	1	9.079290506	0.003185817	117	0.081115623	3235.556232	291.3544813	1765.627253
Corrected	Gene_33072_Predicted_mRNA_scaffold8871:2729	Unknown	337599	1	8.943807586	0.00320558	170	0.052989361	3235.556232	291.3544813	1765.627253
Corrected	Gene_27711_Predicted_mRNA_scaffold4920:659	Unknown	273530	1	8.939936462	0.00321203	170	0.052472279	3235.556232	291.3544813	1765.627253
Corrected	Gene_7308_Predicted_mRNA_scaffold629:1389	Unknown	427818	1	8.925312667	0.003214074	179	0.050050105	3235.556232	291.3544813	1765.627253
Corrected	Gene_26129_Predicted_mRNA_scaffold4284:2341	Unknown	252085	1	8.926761024	0.003216429	177	0.050529341	3235.556232	291.3544813	1765.627253
Corrected	Gene_19609_Predicted_mRNA_scaffold2522:1984	Unknown	153607	1	8.953710286	0.003216952	160	0.054593432	3235.556232	291.3544813	1765.627253
Corrected	Gene_12985_Predicted_mRNA_scaffold1386:229	Unknown	49372	1	8.928363518	0.003218637	175	0.05132342	3235.556232	291.3544813	1765.627253
Corrected	Gene_9299_Predicted_mRNA_scaffold893:5825	Unknown	459286	1	8.970315523	0.00322101	150	0.062567838	3235.556232	291.3544813	1765.627253
Corrected	Gene_13602_Predicted_mRNA_scaffold1307:869	Unknown	58971	1	8.91415167	0.003235195	178	0.049987662	3235.556232	291.3544813	1765.627253
Corrected	Gene_33473_Predicted_mRNA_scaffold9428:911	Unknown	341539	1	9.04034616	0.003249232	117	0.081436947	3235.556232	291.3544813	1765.627253
Corrected	Gene_6473_Predicted_mRNA_scaffold555:1385	Unknown	414153	1	8.909068129	0.003263941	170	0.052950892	3235.556232	291.3544813	1765.627253
Corrected	Gene_24812_Predicted_mRNA_scaffold3852:2217	Unknown	233881	1	8.934262346	0.003271391	153	0.060021596	3235.556232	291.3544813	1765.627253
Corrected	Gene_28739_Predicted_mRNA_scaffold5390:963	Unknown	288078	1	8.950179694	0.00329124	140	0.060841528	3235.556232	291.3544813	1765.627253
Corrected	Gene_17379_Predicted_mRNA_scaffold2104:1883	Unknown	118558	1	8.878945006	0.003295061	178	0.050338603	3235.556232	291.3544813	1765.627253
Corrected	Gene_15339_Predicted_mRNA_scaffold1749:779	Unknown	85990	1	8.944386363	0.003297126	141	0.06199901	3235.556232	291.3544813	1765.627253
Corrected	Gene_1476_Predicted_mRNA_scaffold5:6666	Unknown	76887	1	8.907156191	0.003298445	159	0.055234496	3235.556232	291.3544813	1765.627253
Corrected	Gene_31924_Predicted_mRNA_scaffold7588:597	Unknown	327533	1	8.932249906	0.003306294	144	0.06116344	3235.556232	291.3544813	1765.627253
Corrected	Gene_8654_Predicted_mRNA_scaffold803:2106	Unknown	448410	1	8.890285215	0.00330687	166	0.053339901	3235.556232	291.3544813	1765.627253
Corrected	Gene_2290_Predicted_mRNA_scaffold166:590	Unknown	206360	1	8.870670445	0.003316724	175	0.051911488	3235.556232	291.3544813	1765.627253
Corrected	Gene_15560_Predicted_mRNA_scaffold1794:915	Unknown	89214	1	8.925278156	0.003321943	143	0.060296756	3235.556232	291.3544813	1765.627253
Corrected	Gene_9309_Predicted_mRNA_scaffold892:6719	Unknown	459659	1	8.871801873	0.00332247	172	0.05182037	3235.556232	291.3544813	1765.627253
Corrected	Gene_7046_Predicted_mRNA_scaffold619:112	Unknown	423577	1	8.93237331	0.003325463	139	0.063588089	3235.556232	291.3544813	1765.627253
Corrected	Gene_40637_Predicted_mRNA_scaffold75668:149	Unknown	370010	1	8.895087321	0.003328489	156	0.058631772	3235.556232	291.3544813	1765.627253
Corrected	Gene_28765_Predicted_mRNA_scaffold5394:1692	Unknown	288512	1	8.934630813	0.003333961	136	0.066655596	3235.556232	291.3544813	1765.627253
Corrected	Gene_33817_Predicted_mRNA_scaffold9978:373	Unknown	345153	1	8.896568051	0.003335697	153	0.061052807	3235.556232	291.3544813	1765.627253
Corrected	Gene_3309_Predicted_mRNA_scaffold264:1857	Unknown	337929	1	8.896921447	0.003341821	151	0.058329401	3235.556232	291.3544813	1765.627253
Corrected	Gene_19783_Predicted_mRNA_scaffold2540:3286	Unknown	156244	1	8.872292981	0.0033436	164	0.055149366	3235.556232	291.3544813	1765.627253
Corrected	Gene_7547_Predicted_mRNA_scaffold649:207	Unknown	431301	1	8.90315636	0.003345103	147	0.060660679	3235.556232	291.3544813	1765.627253
Corrected	Gene_13718_Predicted_mRNA_scaffold1495:991	Unknown	60599	1	8.848895017	0.003347058	178	0.049858147	3235.556232	291.3544813	1765.627253
Corrected	Gene_35386_Predicted_mRNA_scaffold14628:296	Unknown	355461	1	8.871928316	0.003350087	162	0.05371396	3235.556232	291.3544813	1765.627253
Corrected	Gene_19434_Predicted_mRNA_scaffold2474:1033	Unknown	150692	1	8.845045002	0.003356248	177	0.05022931	3235.556232	291.3544813	1765.627253
Corrected	Gene_4680_Predicted_mRNA_scaffold384:646	Unknown	383017	1	8.845067707	0.003361231	175	0.052019733	3235.556232	291.3544813	1765.627253
Corrected	Gene_29570_Predicted_mRNA_scaffold5839:3155	Unknown	298715	1	8.882335763	0.003367078	151	0.057454987	3235.556232	291.3544813	1765.627253
Corrected	Gene_15940_Predicted_mRNA_scaffold1857:978	Unknown	95607	1	8.890212371	0.003367492	147	0.061834309	3235.556232	291.3544813	1765.627253
Corrected	Gene_25343_Predicted_mRNA_scaffold4015:1065	Unknown	241948	1	8.858252276	0.003373925	162	0.055703508	3235.556232	291.3544813	1765.627253
Corrected	Gene_27428_Predicted_mRNA_scaffold4800:1581	Unknown	269557	1	8.839144343	0.003379395	172	0.050434996	3235.556232	291.3544813	1765.627253
Corrected	Gene_33149_Predicted_mRNA_scaffold8951:324	Unknown	338404	1	8.971717875	0.003394314	112	0.075100375	3235.556232	291.3544813	1765.627253
Corrected	Gene_9704_Predicted_mRNA_scaffold945:2939	Unknown	465717	1	8.839937055	0.003394447	166	0.053203612	3235.556232	291.3544813	1765.627253
Corrected	Gene_34020_Predicted_mRNA_scaffold10352:359	Unknown	346872	1	8.810984992	0.003411396	179	0.049288441	3235.556232	291.3544813	1765.627253
Corrected	Gene_34020_Predicted_mRNA_scaffold10352:365	Unknown	346873	1	8.810984992	0.003411396	179	0.049288441	3235.556232	291.3544813	1765.627253
Corrected	Gene_11376_Predicted_mRNA_scaffold1152:366	Unknown	22466	1	8.807307227	0.003413096	181	0.048983178	3235.556232	291.3544813	1765.627253
Corrected	Gene_6674_Predicted_mRNA_scaffold561:656	Unknown	417141	1	8.8690808	0.003415553	144	0.059325677	3235.556232	291.3544813	1765.627253
Corrected	Gene_14347_Predicted_mRNA_scaffold1583:569	Unknown	70063	1	8.824264271	0.003416544	168	0.052603764	3235.556232	291.3544813	1765.627253
Corrected	Gene_3755_Predicted_mRNA_scaffold309:655	Unknown	362720	1	8.840670614	0.003423529	156	0.054581888	3235.556232	291.3544813	1765.627253
Corrected	Gene_26088_Predicted_mRNA_scaffold4264:237	Unknown	251805	1	8.80152215	0.003430748	178	0.049506889	3235.556232	291.3544813	1765.627253
Corrected	Gene_18805_Predicted_mRNA_scaffold2351:1547	Unknown	141123	1	8.798075674	0.003439424	177	0.049375489	3235.556232	291.3544813	1765.627253
Corrected	Gene_6196_Predicted_mRNA_scaffold526:1118	Unknown	408902	1	8.803177532	0.003440594	173	0.050903407	3235.556232	291.3544813	1765.627253
Corrected	Gene_10697_Predicted_mRNA_scaffold1062:2427	Unknown	12268	1	8.87429049	0.003447458	134	0.063540764	3235.556232	291.3544813	1765.627253
Corrected	Gene_10978_Predicted_mRNA_scaffold1100:276	Unknown	15943	1	8.807064582	0.003455803	165	0.05428118	3235.556232	291.3544813	1765.627253
Corrected	Gene_26634_Predicted_mRNA_scaffold4487:2334	Unknown	259258	1	8.798526221	0.003459774	169	0.052031234	3235.556232	291.3544813	1765.627253
Corrected	Gene_25724_Predicted_mRNA_scaffold4143:2537	Unknown	247056	1	8.810966566	0.003460745	161	0.053129013	3235.556232	291.3544813	1765.627253
Corrected	Gene_24487_Predicted_mRNA_scaffold3748:362	Unknown	228411	1	8.793044148	0.00346416	171	0.05238456	3235.556232	291.3544813	1765.627253
Corrected	Gene_20159_Predicted_mRNA_scaffold2626:1902	Unknown	162697	1	8.866480146	0.003470317	132	0.070635171	3235.556232	291.3544813	1765.627253
Corrected	Gene_1697_Predicted_mRNA_scaffold117:1354	Unknown	112288	1	8.851285621	0.003471045	138	0.060591786	3235.556232	291.3544813	1765.627253
Corrected	Gene_11541_Predicted_mRNA_scaffold1180:1404	Unknown	25618	1	8.77426438	0.003477379	179	0.048993446	3235.556232	291.3544813	1765.627253
Corrected	Gene_23098_Predicted_mRNA_scaffold3327:242	Unknown	209354	1	8.789037371	0.003482534	167	0.052614621	3235.556232	291.3544813	1765.627253
Corrected	Gene_9388_Predicted_mRNA_scaffold899:570	Unknown	460546	1	8.77076019	0.003488767	177	0.049874621	3235.556232	291.3544813	1765.627253
Corrected	Gene_27567_Predicted_mRNA_scaffold4855:2266	Unknown	271694	1	8.777206226	0.003490128	172	0.05120626	3235.556232	291.3544813	1765.627253
Corrected	Gene_24384_Predicted_mRNA_scaffold3716:155	Unknown	226997	1	8.763677963	0.003491725	181	0.048740528	3235.556232	291.3544813	1765.627253
Corrected	Gene_24349_Predicted_mRNA_scaffold3707:4485	Unknown	226639	1	8.779195553	0.003491965	170	0.051127546	3235.556232	291.3544813	1765.627253
Corrected	Gene_9388_Predicted_mRNA_scaffold899:400	Unknown	460540	1	8.770188716	0.003492365	176	0.049882453	3235.556232	291.3544813	1765.627253
Corrected	Gene_21984_Predicted_mRNA_scaffold3049:1058	Unknown	191151	1	8.76412769	0.00349335	180	0.04901226	3235.556232	291.3544813	1765.627253
Corrected	Gene_3739_Predicted_mRNA_scaffold306:726	Unknown	362273	1	8.764672148	0.00349483	179	0.048786359	3235.556232	291.3544813	1765.627253
Corrected	Gene_912_Predicted_mRNA_scaffold34:646	Unknown	456459	1	8.76595568	0.00349499	178	0.049319477	3235.556232	291.3544813	1765.627253
Corrected	Gene_2061_Predicted_mRNA_scaffold58:2106	Unknown	170544	1	8.797019189	0.003501782	156	0.056315248	3235.556232	291.3544813	1765.627253
Corrected	Gene_13892_Predicted_mRNA_scaffold1511:1753	Unknown	63584	1	8.762840479	0.003505772	176	0.049257714	3235.556232	291.3544813	1765.627253
Corrected	Gene_14492_Predicted_mRNA_scaffold1608:712	Unknown	72129	1	8.780880908	0.003506089	164	0.052843829	3235.556232	291.3544813	1765.627253
Corrected	Gene_8537_Predicted_mRNA_scaffold790:749	Unknown	446009	1	8.761512746	0.003516081	173	0.05079195	3235.556232	291.3544813	1765.627253
Corrected	Gene_12275_Predicted_mRNA_scaffold1268:2758	Unknown	37442	1	8.812365821	0.003516815	144	0.06290954	3235.556232	291.3544813	1765.627253
Corrected	Gene_33473_Predicted_mRNA_scaffold9428:1337	Unknown	341546	1	8.800053217	0.003516835	150	0.060677317	3235.556232	291.3544813	1765.627253
Corrected	Gene_10359_Predicted_mRNA_scaffold1021:2903	Unknown	6203	1	8.781697946	0.003519965	159	0.054372883	3235.556232	291.3544813	1765.627253
Corrected	Gene_10446_Predicted_mRNA_scaffold1036:4072	Unknown	7762	1	8.746628541	0.003525414	180	0.048914399	3235.556232	291.3544813	1765.627253
Corrected	Gene_15870_Predicted_mRNA_scaffold1842:806	Unknown	94596	1	8.789782718	0.003528486	152	0.057291142	3235.556232	291.3544813	1765.627253
Corrected	Gene_22852_Predicted_mRNA_scaffold3284:287	Unknown	205444	1	8.849929561	0.003528945	126	0.067294983	3235.556232	291.3544813	1765.627253
Corrected	Gene_6087_Predicted_mRNA_scaffold525:1824	Unknown	406660	1	8.750095688	0.003545265	170	0.05138367	3235.556232	291.3544813	1765.627253
Corrected	Gene_16651_Predicted_mRNA_scaffold1974:348	Unknown	106852	1	8.860555251	0.003565352	116	0.075002953	3235.556232	291.3544813	1765.627253
Corrected	Gene_14353_Predicted_mRNA_scaffold1593:1382	Unknown	70139	1	8.724573968	0.003566255	180	0.048791061	3235.556232	291.3544813	1765.627253
Corrected	Gene_14353_Predicted_mRNA_scaffold1593:1989	Unknown	70175	1	8.724573968	0.003566255	180	0.048791061	3235.556232	291.3544813	1765.627253
Corrected	Gene_20826_Predicted_mRNA_scaffold2775:309	Unknown	173335	1	8.786239743	0.003572435	142	0.06533267	3235.556232	291.3544813	1765.627253
Corrected	Gene_8427_Predicted_mRNA_scaffold777:460	Unknown	444356	1	8.719090687	0.003576485	180	0.048760397	3235.556232	291.3544813	1765.627253
Corrected	Gene_4835_Predicted_mRNA_scaffold397:615	Unknown	385354	1	8.699790521	0.003610235	181	0.048385208	3235.556232	291.3544813	1765.627253
Corrected	Gene_17112_Predicted_mRNA_scaffold2049:213	Unknown	114720	1	8.701898248	0.00361383	178	0.048797414	3235.556232	291.3544813	1765.627253
Corrected	Gene_29457_Predicted_mRNA_scaffold5787:185	Unknown	297393	1	8.752344627	0.003615751	147	0.058247465	3235.556232	291.3544813	1765.627253
Corrected	Gene_2645_Predicted_mRNA_scaffold208:1807	Unknown	256798	1	8.699186758	0.003618951	178	0.048990079	3235.556232	291.3544813	1765.627253
Corrected	Gene_7648_Predicted_mRNA_scaffold672:2674	Unknown	432920	1	8.758208398	0.003628501	141	0.064580575	3235.556232	291.3544813	1765.627253
Corrected	Gene_12522_Predicted_mRNA_scaffold1324:4419	Unknown	41177	1	8.693173154	0.003630335	178	0.048954389	3235.556232	291.3544813	1765.627253
Corrected	Gene_662_Predicted_mRNA_scaffold19:1085	Unknown	416436	1	8.696572857	0.003631751	175	0.049950644	3235.556232	291.3544813	1765.627253
Corrected	Gene_31535_Predicted_mRNA_scaffold7217:1260	Unknown	323226	1	8.691817435	0.003632907	178	0.049188887	3235.556232	291.3544813	1765.627253
Corrected	Gene_13311_Predicted_mRNA_scaffold1438:483	Unknown	54183	1	8.755433912	0.003633691	141	0.060639049	3235.556232	291.3544813	1765.627253
Corrected	Gene_13035_Predicted_mRNA_scaffold1387:1942	Unknown	50284	1	8.735922436	0.003650384	146	0.061220624	3235.556232	291.3544813	1765.627253
Corrected	Gene_4916_Predicted_mRNA_scaffold377:566	Unknown	387028	1	8.723672692	0.003662178	149	0.060109383	3235.556232	291.3544813	1765.627253
Corrected	Gene_18036_Predicted_mRNA_scaffold2212:1826	Unknown	128917	1	8.683203608	0.003662598	173	0.049615151	3235.556232	291.3544813	1765.627253
Corrected	Gene_35604_Predicted_mRNA_scaffold15679:1214	Unknown	356626	1	8.692599198	0.003664683	166	0.050753104	3235.556232	291.3544813	1765.627253
Corrected	Gene_7853_Predicted_mRNA_scaffold690:1368	Unknown	436427	1	8.693420337	0.003669158	164	0.053714708	3235.556232	291.3544813	1765.627253
Corrected	Gene_17223_Predicted_mRNA_scaffold2035:1225	Unknown	116257	1	8.667885374	0.003673479	180	0.048371844	3235.556232	291.3544813	1765.627253
Corrected	Gene_24379_Predicted_mRNA_scaffold3712:614	Unknown	226910	1	8.671018937	0.003683217	174	0.050003302	3235.556232	291.3544813	1765.627253
Corrected	Gene_27943_Predicted_mRNA_scaffold5008:1216	Unknown	277024	1	8.717184833	0.003701873	142	0.060586089	3235.556232	291.3544813	1765.627253
Corrected	Gene_1147_Predicted_mRNA_scaffold69:604	Unknown	24301	1	8.662063226	0.003703217	173	0.050011375	3235.556232	291.3544813	1765.627253
Corrected	Gene_4680_Predicted_mRNA_scaffold384:346	Unknown	383008	1	8.657694589	0.003703522	176	0.050765558	3235.556232	291.3544813	1765.627253
Corrected	Gene_13892_Predicted_mRNA_scaffold1511:1833	Unknown	63585	1	8.653027454	0.003707282	178	0.048523362	3235.556232	291.3544813	1765.627253
Corrected	Gene_13892_Predicted_mRNA_scaffold1511:1839	Unknown	63586	1	8.653027454	0.003707282	178	0.048523362	3235.556232	291.3544813	1765.627253
Corrected	Gene_13892_Predicted_mRNA_scaffold1511:1994	Unknown	63590	1	8.653027454	0.003707282	178	0.048523362	3235.556232	291.3544813	1765.627253
Corrected	Gene_13892_Predicted_mRNA_scaffold1511:2077	Unknown	63593	1	8.653027454	0.003707282	178	0.048523362	3235.556232	291.3544813	1765.627253
Corrected	Gene_13892_Predicted_mRNA_scaffold1511:2336	Unknown	63602	1	8.653027454	0.003707282	178	0.048523362	3235.556232	291.3544813	1765.627253
Corrected	Gene_1307_Predicted_mRNA_scaffold100:2766	Unknown	51139	1	8.665534016	0.003707824	169	0.050248401	3235.556232	291.3544813	1765.627253
Corrected	Gene_35974_Predicted_mRNA_scaffold913:169	Unknown	358111	1	8.642099109	0.003720801	181	0.048064348	3235.556232	291.3544813	1765.627253
Corrected	Gene_35974_Predicted_mRNA_scaffold913:449	Unknown	358114	1	8.642099109	0.003720801	181	0.048064348	3235.556232	291.3544813	1765.627253
Corrected	Gene_6848_Predicted_mRNA_scaffold578:256	Unknown	420436	1	8.656659619	0.003722126	170	0.050076883	3235.556232	291.3544813	1765.627253
Corrected	Gene_10606_Predicted_mRNA_scaffold1054:344	Unknown	10593	1	8.673623381	0.003723041	159	0.053245318	3235.556232	291.3544813	1765.627253
Corrected	Gene_6312_Predicted_mRNA_scaffold533:2529	Unknown	410805	1	8.6692706	0.003734781	158	0.053253784	3235.556232	291.3544813	1765.627253
Corrected	Gene_17379_Predicted_mRNA_scaffold2104:1686	Unknown	118548	1	8.642233276	0.003736249	175	0.050019723	3235.556232	291.3544813	1765.627253
Corrected	Gene_23176_Predicted_mRNA_scaffold3355:938	Unknown	210628	1	8.643899926	0.003752807	168	0.051661592	3235.556232	291.3544813	1765.627253
Corrected	Gene_6795_Predicted_mRNA_scaffold579:4737	Unknown	419184	1	8.624501755	0.003755214	181	0.047966478	3235.556232	291.3544813	1765.627253
Corrected	Gene_13978_Predicted_mRNA_scaffold1523:1539	Unknown	64835	1	8.638339656	0.003760757	169	0.051333335	3235.556232	291.3544813	1765.627253
Corrected	Gene_20297_Predicted_mRNA_scaffold2670:911	Unknown	165081	1	8.644279286	0.003783572	158	0.057055368	3235.556232	291.3544813	1765.627253
Corrected	Gene_31554_Predicted_mRNA_scaffold7242:303	Unknown	323387	1	8.631918208	0.003785382	165	0.052979215	3235.556232	291.3544813	1765.627253
Corrected	Gene_8616_Predicted_mRNA_scaffold742:127	Unknown	447811	1	8.657094383	0.003786762	150	0.058302275	3235.556232	291.3544813	1765.627253
Corrected	Gene_10254_Predicted_mRNA_scaffold1006:2218	Unknown	4610	1	8.604232441	0.003795258	181	0.047853747	3235.556232	291.3544813	1765.627253
Corrected	Gene_14430_Predicted_mRNA_scaffold1601:1456	Unknown	71505	1	8.668483343	0.003796058	142	0.058314998	3235.556232	291.3544813	1765.627253
Corrected	Gene_19704_Predicted_mRNA_scaffold2546:1591	Unknown	154883	1	8.617128085	0.003796772	171	0.050599888	3235.556232	291.3544813	1765.627253
Corrected	Gene_33816_Predicted_mRNA_scaffold9975:775	Unknown	345108	1	8.622513279	0.003803968	165	0.052758424	3235.556232	291.3544813	1765.627253
Corrected	Gene_424_Predicted_mRNA_scaffold24:943	Unknown	375256	1	8.648032154	0.003804576	150	0.056687474	3235.556232	291.3544813	1765.627253
Corrected	Gene_11376_Predicted_mRNA_scaffold1152:827	Unknown	22488	1	8.598262985	0.003807134	181	0.047820547	3235.556232	291.3544813	1765.627253
Corrected	Gene_11376_Predicted_mRNA_scaffold1152:2129	Unknown	22518	1	8.598262985	0.003807134	181	0.047820547	3235.556232	291.3544813	1765.627253
Corrected	Gene_11376_Predicted_mRNA_scaffold1152:2140	Unknown	22519	1	8.598262985	0.003807134	181	0.047820547	3235.556232	291.3544813	1765.627253
Corrected	Gene_27536_Predicted_mRNA_scaffold4847:770	Unknown	271113	1	8.614788	0.003807228	169	0.051180223	3235.556232	291.3544813	1765.627253
Corrected	Gene_29570_Predicted_mRNA_scaffold5839:3107	Unknown	298712	1	8.642358873	0.003815772	150	0.056041605	3235.556232	291.3544813	1765.627253
Corrected	Gene_25724_Predicted_mRNA_scaffold4143:2580	Unknown	247058	1	8.617139936	0.00383061	160	0.052123988	3235.556232	291.3544813	1765.627253
Corrected	Gene_5726_Predicted_mRNA_scaffold490:682	Unknown	400210	1	8.587586268	0.003833675	179	0.048156251	3235.556232	291.3544813	1765.627253
Corrected	Gene_9334_Predicted_mRNA_scaffold874:1070	Unknown	460079	1	8.605320687	0.003841314	164	0.052030056	3235.556232	291.3544813	1765.627253
Corrected	Gene_23117_Predicted_mRNA_scaffold376:687	Unknown	209704	1	8.629643767	0.003844783	149	0.058687341	3235.556232	291.3544813	1765.627253
Corrected	Gene_11024_Predicted_mRNA_scaffold1105:1905	Unknown	16800	1	8.580125945	0.003846047	180	0.047882114	3235.556232	291.3544813	1765.627253
Corrected	Gene_4825_Predicted_mRNA_scaffold400:981	Unknown	385099	1	8.572898462	0.003858026	181	0.047679478	3235.556232	291.3544813	1765.627253
Corrected	Gene_776_Predicted_mRNA_scaffold67:2809	Unknown	434899	1	8.590507657	0.00385874	168	0.05040249	3235.556232	291.3544813	1765.627253
Corrected	Gene_34183_Predicted_mRNA_scaffold10739:479	Unknown	347908	1	8.716131788	0.003891622	108	0.085568107	3235.556232	291.3544813	1765.627253
Corrected	Gene_13572_Predicted_mRNA_scaffold1470:1158	Unknown	58676	1	8.564768223	0.003899081	172	0.050179026	3235.556232	291.3544813	1765.627253
Corrected	Gene_22090_Predicted_mRNA_scaffold3065:869	Unknown	192937	1	8.553836497	0.003910117	176	0.048347225	3235.556232	291.3544813	1765.627253
Corrected	Gene_10236_Predicted_mRNA_scaffold1007:1340	Unknown	4136	1	8.613282773	0.003918857	139	0.063891561	3235.556232	291.3544813	1765.627253
Corrected	Gene_2668_Predicted_mRNA_scaffold153:217	Unknown	260016	1	8.537368895	0.003930491	181	0.047481875	3235.556232	291.3544813	1765.627253
Corrected	Gene_2261_Predicted_mRNA_scaffold155:293	Unknown	201771	1	8.534853204	0.003940966	179	0.047860542	3235.556232	291.3544813	1765.627253
Corrected	Gene_33184_Predicted_mRNA_scaffold9000:965	Unknown	338904	1	8.53344023	0.003943883	179	0.047718211	3235.556232	291.3544813	1765.627253
Corrected	Gene_33155_Predicted_mRNA_scaffold8957:1661	Unknown	338547	1	8.533133816	0.003949936	177	0.049228266	3235.556232	291.3544813	1765.627253
Corrected	Gene_791_Predicted_mRNA_scaffold53:3329	Unknown	437546	1	8.531495753	0.003953324	177	0.048816851	3235.556232	291.3544813	1765.627253
Corrected	Gene_12879_Predicted_mRNA_scaffold1365:616	Unknown	47406	1	8.537524859	0.003957905	171	0.049777785	3235.556232	291.3544813	1765.627253
Corrected	Gene_35974_Predicted_mRNA_scaffold913:138	Unknown	358110	1	8.519268095	0.003970589	180	0.047823338	3235.556232	291.3544813	1765.627253
Corrected	Gene_7998_Predicted_mRNA_scaffold721:3068	Unknown	438463	1	8.519721326	0.003975026	178	0.047905017	3235.556232	291.3544813	1765.627253
Corrected	Gene_34495_Predicted_mRNA_scaffold11569:637	Unknown	349580	1	8.591876681	0.003990559	133	0.064373039	3235.556232	291.3544813	1765.627253
Corrected	Gene_2813_Predicted_mRNA_scaffold203:2627	Unknown	280113	1	8.673620653	0.003991556	106	0.082010992	3235.556232	291.3544813	1765.627253
Corrected	Gene_33295_Predicted_mRNA_scaffold9154:472	Unknown	339640	1	8.50624342	0.004023135	171	0.04892709	3235.556232	291.3544813	1765.627253
Corrected	Gene_2061_Predicted_mRNA_scaffold58:2877	Unknown	170575	1	8.512240775	0.004029029	165	0.052993626	3235.556232	291.3544813	1765.627253
Corrected	Gene_8390_Predicted_mRNA_scaffold757:1067	Unknown	443922	1	8.490777672	0.004033009	179	0.047613381	3235.556232	291.3544813	1765.627253
Corrected	Gene_28739_Predicted_mRNA_scaffold5390:674	Unknown	288070	1	8.534684507	0.004034815	150	0.054642967	3235.556232	291.3544813	1765.627253
Corrected	Gene_35387_Predicted_mRNA_scaffold14627:454	Unknown	355492	1	8.496955955	0.004045714	170	0.050090394	3235.556232	291.3544813	1765.627253
Corrected	Gene_10785_Predicted_mRNA_scaffold1075:372	Unknown	13177	1	8.509397891	0.004048151	161	0.053270374	3235.556232	291.3544813	1765.627253
Corrected	Gene_23825_Predicted_mRNA_scaffold3556:1189	Unknown	219398	1	8.48258867	0.004050352	179	0.047920251	3235.556232	291.3544813	1765.627253
Corrected	Gene_24969_Predicted_mRNA_scaffold3899:364	Unknown	236208	1	8.502694535	0.004058959	162	0.051753467	3235.556232	291.3544813	1765.627253
Corrected	Gene_31252_Predicted_mRNA_scaffold6970:2540	Unknown	320014	1	8.50117255	0.004062181	162	0.052920388	3235.556232	291.3544813	1765.627253
Corrected	Gene_27892_Predicted_mRNA_scaffold4987:2127	Unknown	276217	1	8.539312333	0.004066851	140	0.061069864	3235.556232	291.3544813	1765.627253
Corrected	Gene_30064_Predicted_mRNA_scaffold6139:419	Unknown	305812	1	8.505111731	0.004078284	155	0.052701045	3235.556232	291.3544813	1765.627253
Corrected	Gene_18759_Predicted_mRNA_scaffold2355:1945	Unknown	140252	1	8.48544885	0.00408575	165	0.051860267	3235.556232	291.3544813	1765.627253
Corrected	Gene_424_Predicted_mRNA_scaffold24:842	Unknown	375254	1	8.508565201	0.004085988	151	0.060101065	3235.556232	291.3544813	1765.627253
Corrected	Gene_1944_Predicted_mRNA_scaffold110:2646	Unknown	151014	1	8.470267904	0.004090663	174	0.049203	3235.556232	291.3544813	1765.627253
Corrected	Gene_17379_Predicted_mRNA_scaffold2104:991	Unknown	118524	1	8.463116342	0.004094654	178	0.04798109	3235.556232	291.3544813	1765.627253
Corrected	Gene_17379_Predicted_mRNA_scaffold2104:1111	Unknown	118527	1	8.463116342	0.004094654	178	0.04798109	3235.556232	291.3544813	1765.627253
Corrected	Gene_17379_Predicted_mRNA_scaffold2104:1177	Unknown	118528	1	8.463116342	0.004094654	178	0.04798109	3235.556232	291.3544813	1765.627253
Corrected	Gene_17379_Predicted_mRNA_scaffold2104:1222	Unknown	118531	1	8.463116342	0.004094654	178	0.04798109	3235.556232	291.3544813	1765.627253
Corrected	Gene_17379_Predicted_mRNA_scaffold2104:1492	Unknown	118543	1	8.463116342	0.004094654	178	0.04798109	3235.556232	291.3544813	1765.627253
Corrected	Gene_17379_Predicted_mRNA_scaffold2104:1715	Unknown	118549	1	8.463116342	0.004094654	178	0.04798109	3235.556232	291.3544813	1765.627253
Corrected	Gene_17379_Predicted_mRNA_scaffold2104:1968	Unknown	118561	1	8.463116342	0.004094654	178	0.04798109	3235.556232	291.3544813	1765.627253
Corrected	Gene_30104_Predicted_mRNA_scaffold6166:2822	Unknown	306453	1	8.488752767	0.004095355	160	0.053598301	3235.556232	291.3544813	1765.627253
Corrected	Gene_23280_Predicted_mRNA_scaffold3396:209	Unknown	212030	1	8.464298489	0.004109345	172	0.049705108	3235.556232	291.3544813	1765.627253
Corrected	Gene_25088_Predicted_mRNA_scaffold3706:1213	Unknown	238107	1	8.495008486	0.004111004	152	0.055424585	3235.556232	291.3544813	1765.627253
Corrected	Gene_32165_Predicted_mRNA_scaffold7826:962	Unknown	329702	1	8.496603348	0.004111447	151	0.055720788	3235.556232	291.3544813	1765.627253
Corrected	Gene_27943_Predicted_mRNA_scaffold5008:1169	Unknown	277021	1	8.498211712	0.004111915	150	0.05632099	3235.556232	291.3544813	1765.627253
Corrected	Gene_31437_Predicted_mRNA_scaffold7120:2078	Unknown	322120	1	8.456853961	0.004119487	174	0.048103208	3235.556232	291.3544813	1765.627253
Corrected	Gene_19454_Predicted_mRNA_scaffold2491:582	Unknown	151119	1	8.443390981	0.004128986	181	0.046959203	3235.556232	291.3544813	1765.627253
Corrected	Gene_7145_Predicted_mRNA_scaffold585:289	Unknown	425211	1	8.50623281	0.004141545	139	0.057923564	3235.556232	291.3544813	1765.627253
Corrected	Gene_16632_Predicted_mRNA_scaffold1964:3073	Unknown	106605	1	8.441192691	0.004141976	178	0.047360858	3235.556232	291.3544813	1765.627253
Corrected	Gene_7688_Predicted_mRNA_scaffold689:1116	Unknown	433641	1	8.524948245	0.004151237	129	0.065668604	3235.556232	291.3544813	1765.627253
Corrected	Gene_24590_Predicted_mRNA_scaffold3778:2217	Unknown	229937	1	8.523621071	0.004154071	129	0.059788855	3235.556232	291.3544813	1765.627253
Corrected	Gene_13601_Predicted_mRNA_scaffold1307:227	Unknown	58930	1	8.433477789	0.004155981	179	0.047292063	3235.556232	291.3544813	1765.627253
Corrected	Gene_1146_Predicted_mRNA_scaffold69:599	Unknown	24091	1	8.426586468	0.004168274	180	0.047089048	3235.556232	291.3544813	1765.627253
Corrected	Gene_29524_Predicted_mRNA_scaffold5814:156	Unknown	298062	1	8.426391459	0.004171455	179	0.047460944	3235.556232	291.3544813	1765.627253
Corrected	Gene_4641_Predicted_mRNA_scaffold327:1141	Unknown	382297	1	8.451451265	0.004186397	157	0.052348622	3235.556232	291.3544813	1765.627253
Corrected	Gene_24799_Predicted_mRNA_scaffold3842:310	Unknown	233651	1	8.457958475	0.004190925	152	0.055379301	3235.556232	291.3544813	1765.627253
Corrected	Gene_32439_Predicted_mRNA_scaffold8207:528	Unknown	331589	1	8.433506039	0.004198071	165	0.051442718	3235.556232	291.3544813	1765.627253
Corrected	Gene_3632_Predicted_mRNA_scaffold293:3489	Unknown	359368	1	8.418105061	0.004201001	175	0.048077731	3235.556232	291.3544813	1765.627253
Corrected	Gene_4372_Predicted_mRNA_scaffold334:2199	Unknown	377531	1	8.414290472	0.004203644	177	0.047378238	3235.556232	291.3544813	1765.627253
Corrected	Gene_1180_Predicted_mRNA_scaffold98:4516	Unknown	29320	1	8.430261226	0.004205192	165	0.050458457	3235.556232	291.3544813	1765.627253
Corrected	Gene_15700_Predicted_mRNA_scaffold1694:1677	Unknown	91650	1	8.414472283	0.004214908	173	0.048708869	3235.556232	291.3544813	1765.627253
Corrected	Gene_13892_Predicted_mRNA_scaffold1511:1632	Unknown	63583	1	8.428458033	0.004219199	162	0.052117635	3235.556232	291.3544813	1765.627253
Corrected	Gene_6050_Predicted_mRNA_scaffold494:2134	Unknown	406045	1	8.471853675	0.004225247	137	0.063850036	3235.556232	291.3544813	1765.627253
Corrected	Gene_10697_Predicted_mRNA_scaffold1062:1257	Unknown	12236	1	8.495555923	0.004225469	127	0.065899148	3235.556232	291.3544813	1765.627253
Corrected	Gene_437_Predicted_mRNA_scaffold44:3946	Unknown	377685	1	8.452948976	0.004230357	145	0.057222602	3235.556232	291.3544813	1765.627253
Corrected	Gene_34763_Predicted_mRNA_scaffold12241:832	Unknown	351798	1	8.401432254	0.004234956	176	0.048401146	3235.556232	291.3544813	1765.627253
Corrected	Gene_9309_Predicted_mRNA_scaffold892:7143	Unknown	459667	1	8.399839586	0.004235616	177	0.047875532	3235.556232	291.3544813	1765.627253
Corrected	Gene_28254_Predicted_mRNA_scaffold5141:1079	Unknown	281223	1	8.393123885	0.00424211	180	0.046937469	3235.556232	291.3544813	1765.627253
Corrected	Gene_6196_Predicted_mRNA_scaffold526:1333	Unknown	408911	1	8.389202029	0.004262198	176	0.04801363	3235.556232	291.3544813	1765.627253
Corrected	Gene_20592_Predicted_mRNA_scaffold2737:1702	Unknown	170145	1	8.389671676	0.004270019	173	0.049216326	3235.556232	291.3544813	1765.627253
Corrected	Gene_4372_Predicted_mRNA_scaffold334:1310	Unknown	377511	1	8.381738704	0.004270331	179	0.046873872	3235.556232	291.3544813	1765.627253
Corrected	Gene_4372_Predicted_mRNA_scaffold334:1671	Unknown	377520	1	8.381738704	0.004270331	179	0.046873872	3235.556232	291.3544813	1765.627253
Corrected	Gene_4372_Predicted_mRNA_scaffold334:1746	Unknown	377523	1	8.381738704	0.004270331	179	0.046873872	3235.556232	291.3544813	1765.627253
Corrected	Gene_25590_Predicted_mRNA_scaffold4101:1334	Unknown	245014	1	8.462639659	0.004281022	130	0.072637987	3235.556232	291.3544813	1765.627253
Corrected	Gene_7014_Predicted_mRNA_scaffold602:851	Unknown	423179	1	8.400393564	0.00428146	162	0.051812502	3235.556232	291.3544813	1765.627253
Corrected	Gene_4372_Predicted_mRNA_scaffold334:1160	Unknown	377507	1	8.368937006	0.004301958	178	0.046930275	3235.556232	291.3544813	1765.627253
Corrected	Gene_4372_Predicted_mRNA_scaffold334:1453	Unknown	377513	1	8.368937006	0.004301958	178	0.046930275	3235.556232	291.3544813	1765.627253
Corrected	Gene_4372_Predicted_mRNA_scaffold334:1731	Unknown	377522	1	8.368937006	0.004301958	178	0.046930275	3235.556232	291.3544813	1765.627253
Corrected	Gene_4372_Predicted_mRNA_scaffold334:1958	Unknown	377527	1	8.368937006	0.004301958	178	0.046930275	3235.556232	291.3544813	1765.627253
Corrected	Gene_4372_Predicted_mRNA_scaffold334:1995	Unknown	377528	1	8.368937006	0.004301958	178	0.046930275	3235.556232	291.3544813	1765.627253
Corrected	Gene_4722_Predicted_mRNA_scaffold383:2667	Unknown	383630	1	8.401629873	0.004303942	155	0.052403613	3235.556232	291.3544813	1765.627253
Corrected	Gene_19906_Predicted_mRNA_scaffold2550:360	Unknown	158229	1	8.376988513	0.004323899	165	0.051494578	3235.556232	291.3544813	1765.627253
Corrected	Gene_13090_Predicted_mRNA_scaffold1404:317	Unknown	51248	1	8.367637867	0.004328865	170	0.050542958	3235.556232	291.3544813	1765.627253
Corrected	Gene_13433_Predicted_mRNA_scaffold1446:1575	Unknown	56445	1	8.363076399	0.004339217	170	0.049123786	3235.556232	291.3544813	1765.627253
Corrected	Gene_9731_Predicted_mRNA_scaffold941:1557	Unknown	466121	1	8.35923516	0.004341725	172	0.048900893	3235.556232	291.3544813	1765.627253
Corrected	Gene_2061_Predicted_mRNA_scaffold58:3460	Unknown	170586	1	8.364058068	0.004346609	167	0.050137371	3235.556232	291.3544813	1765.627253
Corrected	Gene_4825_Predicted_mRNA_scaffold400:5709	Unknown	385170	1	8.459098332	0.00434749	120	0.081462924	3235.556232	291.3544813	1765.627253
Corrected	Gene_13653_Predicted_mRNA_scaffold1065:1650	Unknown	59598	1	8.336115174	0.004376715	178	0.047957912	3235.556232	291.3544813	1765.627253
Corrected	Gene_15053_Predicted_mRNA_scaffold1713:4142	Unknown	81280	1	8.418008971	0.004397357	127	0.064280367	3235.556232	291.3544813	1765.627253
Corrected	Gene_30098_Predicted_mRNA_scaffold6152:6020	Unknown	306291	1	8.330960853	0.004397397	175	0.047400473	3235.556232	291.3544813	1765.627253
Corrected	Gene_26014_Predicted_mRNA_scaffold4237:1435	Unknown	250567	1	8.32065643	0.004415301	177	0.047250753	3235.556232	291.3544813	1765.627253
Corrected	Gene_8047_Predicted_mRNA_scaffold730:723	Unknown	439193	1	8.3256368	0.004425153	170	0.048561805	3235.556232	291.3544813	1765.627253
Corrected	Gene_16632_Predicted_mRNA_scaffold1964:3342	Unknown	106612	1	8.353654108	0.004445328	147	0.055403035	3235.556232	291.3544813	1765.627253
Corrected	Gene_3368_Predicted_mRNA_scaffold182:1125	Unknown	344082	1	8.305717037	0.004447143	178	0.046868949	3235.556232	291.3544813	1765.627253
Corrected	Gene_23224_Predicted_mRNA_scaffold3373:2698	Unknown	211082	1	8.299908552	0.004454966	180	0.046416174	3235.556232	291.3544813	1765.627253
Corrected	Gene_24263_Predicted_mRNA_scaffold3677:1618	Unknown	225942	1	8.30195531	0.004458872	177	0.047025801	3235.556232	291.3544813	1765.627253
Corrected	Gene_5185_Predicted_mRNA_scaffold411:541	Unknown	391823	1	8.347370545	0.004473044	144	0.056516904	3235.556232	291.3544813	1765.627253
Corrected	Gene_4372_Predicted_mRNA_scaffold334:157	Unknown	377495	1	8.300255106	0.004478061	172	0.048772963	3235.556232	291.3544813	1765.627253
Corrected	Gene_1715_Predicted_mRNA_scaffold38:1606	Unknown	115522	1	8.304148904	0.004478491	169	0.048553466	3235.556232	291.3544813	1765.627253
Corrected	Gene_4372_Predicted_mRNA_scaffold334:143	Unknown	377494	1	8.296530754	0.004483698	173	0.04870586	3235.556232	291.3544813	1765.627253
Corrected	Gene_8291_Predicted_mRNA_scaffold767:2192	Unknown	442322	1	8.372607469	0.004484317	130	0.061125618	3235.556232	291.3544813	1765.627253
Corrected	Gene_1921_Predicted_mRNA_scaffold119:512	Unknown	147459	1	8.2836689	0.004493158	180	0.046439868	3235.556232	291.3544813	1765.627253
Corrected	Gene_41488_Predicted_mRNA_scaffold5012:986	Unknown	372931	1	8.283649438	0.004520405	171	0.048653949	3235.556232	291.3544813	1765.627253
Corrected	Gene_17379_Predicted_mRNA_scaffold2104:1423	Unknown	118538	1	8.274060451	0.004521727	178	0.04690925	3235.556232	291.3544813	1765.627253
Corrected	Gene_17919_Predicted_mRNA_scaffold2199:2571	Unknown	127061	1	8.342232421	0.004523198	136	0.059566902	3235.556232	291.3544813	1765.627253
Corrected	Gene_22666_Predicted_mRNA_scaffold3235:5376	Unknown	202596	1	8.269767499	0.004523258	181	0.045993569	3235.556232	291.3544813	1765.627253
Corrected	Gene_1521_Predicted_mRNA_scaffold49:936	Unknown	84080	1	8.278816436	0.004528703	172	0.048509132	3235.556232	291.3544813	1765.627253
Corrected	Gene_26582_Predicted_mRNA_scaffold4473:2150	Unknown	258336	1	8.322496491	0.004531192	144	0.056196754	3235.556232	291.3544813	1765.627253
Corrected	Gene_9308_Predicted_mRNA_scaffold892:1869	Unknown	459597	1	8.275565741	0.004533294	173	0.048759786	3235.556232	291.3544813	1765.627253
Corrected	Gene_17372_Predicted_mRNA_scaffold2086:2069	Unknown	118398	1	8.287778979	0.004533919	164	0.052215945	3235.556232	291.3544813	1765.627253
Corrected	Gene_14347_Predicted_mRNA_scaffold1583:491	Unknown	70061	1	8.267650352	0.004542949	176	0.047235179	3235.556232	291.3544813	1765.627253
Corrected	Gene_1715_Predicted_mRNA_scaffold38:848	Unknown	115496	1	8.268584159	0.004546827	174	0.047752719	3235.556232	291.3544813	1765.627253
Corrected	Gene_16071_Predicted_mRNA_scaffold1880:846	Unknown	97226	1	8.259789275	0.00454993	180	0.046366741	3235.556232	291.3544813	1765.627253
Corrected	Gene_19314_Predicted_mRNA_scaffold2465:158	Unknown	148997	1	8.273411368	0.004554521	168	0.048868595	3235.556232	291.3544813	1765.627253
Corrected	Gene_14767_Predicted_mRNA_scaffold1634:1143	Unknown	76799	1	8.298853751	0.004556849	151	0.053741674	3235.556232	291.3544813	1765.627253
Corrected	Gene_1470_Predicted_mRNA_scaffold5:5241	Unknown	75929	1	8.381093336	0.004559062	115	0.069819802	3235.556232	291.3544813	1765.627253
Corrected	Gene_31232_Predicted_mRNA_scaffold6957:330	Unknown	319851	1	8.309403999	0.004562111	144	0.055590015	3235.556232	291.3544813	1765.627253
Corrected	Gene_14106_Predicted_mRNA_scaffold1544:1797	Unknown	66389	1	8.255726737	0.004562568	179	0.046295296	3235.556232	291.3544813	1765.627253
Corrected	Gene_21845_Predicted_mRNA_scaffold3007:1035	Unknown	189281	1	8.326434998	0.004565465	135	0.062852627	3235.556232	291.3544813	1765.627253
Corrected	Gene_6674_Predicted_mRNA_scaffold561:600	Unknown	417137	1	8.312069624	0.00457935	139	0.059172696	3235.556232	291.3544813	1765.627253
Corrected	Gene_9396_Predicted_mRNA_scaffold890:916	Unknown	460756	1	8.280301473	0.004584977	155	0.051970262	3235.556232	291.3544813	1765.627253
Corrected	Gene_5441_Predicted_mRNA_scaffold443:716	Unknown	395721	1	8.343245554	0.00458797	124	0.06535074	3235.556232	291.3544813	1765.627253
Corrected	Gene_1822_Predicted_mRNA_scaffold140:1581	Unknown	132877	1	8.276016758	0.004599196	154	0.051966427	3235.556232	291.3544813	1765.627253
Corrected	Gene_24680_Predicted_mRNA_scaffold3803:1315	Unknown	231478	1	8.237589989	0.004606292	179	0.046193591	3235.556232	291.3544813	1765.627253
Corrected	Gene_9726_Predicted_mRNA_scaffold942:344	Unknown	465985	1	8.255009527	0.004612361	164	0.05068581	3235.556232	291.3544813	1765.627253
Corrected	Gene_9142_Predicted_mRNA_scaffold865:762	Unknown	456546	1	8.24226868	0.004616398	172	0.047647024	3235.556232	291.3544813	1765.627253
Corrected	Gene_3571_Predicted_mRNA_scaffold253:2111	Unknown	357113	1	8.248611765	0.004624341	165	0.049437012	3235.556232	291.3544813	1765.627253
Corrected	Gene_24379_Predicted_mRNA_scaffold3712:104	Unknown	226901	1	8.230677	0.004638247	174	0.047463975	3235.556232	291.3544813	1765.627253
Corrected	Gene_24379_Predicted_mRNA_scaffold3712:272	Unknown	226903	1	8.230677	0.004638247	174	0.047463975	3235.556232	291.3544813	1765.627253
Corrected	Gene_24379_Predicted_mRNA_scaffold3712:434	Unknown	226906	1	8.230677	0.004638247	174	0.047463975	3235.556232	291.3544813	1765.627253
Corrected	Gene_24379_Predicted_mRNA_scaffold3712:1040	Unknown	226921	1	8.230677	0.004638247	174	0.047463975	3235.556232	291.3544813	1765.627253
Corrected	Gene_12784_Predicted_mRNA_scaffold1347:645	Unknown	45423	1	8.225739168	0.004647181	175	0.047306099	3235.556232	291.3544813	1765.627253
Corrected	Gene_11640_Predicted_mRNA_scaffold638:959	Unknown	26945	1	8.217901361	0.004651304	180	0.04595756	3235.556232	291.3544813	1765.627253
Corrected	Gene_12874_Predicted_mRNA_scaffold1365:1480	Unknown	47159	1	8.218780861	0.004652092	179	0.046088116	3235.556232	291.3544813	1765.627253
Corrected	Gene_26593_Predicted_mRNA_scaffold4445:337	Unknown	258690	1	8.216268225	0.004658246	179	0.04679196	3235.556232	291.3544813	1765.627253
Corrected	Gene_26593_Predicted_mRNA_scaffold4445:421	Unknown	258692	1	8.216268225	0.004658246	179	0.04679196	3235.556232	291.3544813	1765.627253
Corrected	Gene_9620_Predicted_mRNA_scaffold930:345	Unknown	464108	1	8.212007416	0.004680839	175	0.046945316	3235.556232	291.3544813	1765.627253
Corrected	Gene_7660_Predicted_mRNA_scaffold679:1227	Unknown	433371	1	8.229400195	0.004681809	162	0.04939952	3235.556232	291.3544813	1765.627253
Corrected	Gene_30213_Predicted_mRNA_scaffold6239:689	Unknown	307791	1	8.267128221	0.004682403	140	0.055812934	3235.556232	291.3544813	1765.627253
Corrected	Gene_27097_Predicted_mRNA_scaffold4653:286	Unknown	264903	1	8.258515895	0.004684368	144	0.059751026	3235.556232	291.3544813	1765.627253
Corrected	Gene_26492_Predicted_mRNA_scaffold4425:1081	Unknown	257337	1	8.21315216	0.004697353	169	0.049006457	3235.556232	291.3544813	1765.627253
Corrected	Gene_26492_Predicted_mRNA_scaffold4425:1092	Unknown	257338	1	8.21315216	0.004697353	169	0.049006457	3235.556232	291.3544813	1765.627253
Corrected	Gene_30558_Predicted_mRNA_scaffold6443:528	Unknown	311523	1	8.202875355	0.004706496	174	0.046480931	3235.556232	291.3544813	1765.627253
Corrected	Gene_36714_Predicted_mRNA_scaffold24078:591	Unknown	360228	1	8.191526262	0.004719291	179	0.045884619	3235.556232	291.3544813	1765.627253
Corrected	Gene_2458_Predicted_mRNA_scaffold97:1213	Unknown	229912	1	8.209016405	0.004721281	165	0.050053793	3235.556232	291.3544813	1765.627253
Corrected	Gene_19454_Predicted_mRNA_scaffold2491:1491	Unknown	151136	1	8.207801068	0.004731419	163	0.05052326	3235.556232	291.3544813	1765.627253
Corrected	Gene_2721_Predicted_mRNA_scaffold183:2648	Unknown	266685	1	8.197842989	0.004749013	165	0.049074407	3235.556232	291.3544813	1765.627253
Corrected	Gene_4559_Predicted_mRNA_scaffold298:1386	Unknown	380916	1	8.20570095	0.00475146	159	0.049776354	3235.556232	291.3544813	1765.627253
Corrected	Gene_34880_Predicted_mRNA_scaffold12532:454	Unknown	352686	1	8.226901335	0.004771475	142	0.054285434	3235.556232	291.3544813	1765.627253
Corrected	Gene_21484_Predicted_mRNA_scaffold2935:2371	Unknown	183321	1	8.255424159	0.004781587	127	0.064926943	3235.556232	291.3544813	1765.627253
Corrected	Gene_4572_Predicted_mRNA_scaffold298:277	Unknown	381153	1	8.17945584	0.004791488	166	0.049790106	3235.556232	291.3544813	1765.627253
Corrected	Gene_22090_Predicted_mRNA_scaffold3065:699	Unknown	192927	1	8.159064396	0.004800633	179	0.045857509	3235.556232	291.3544813	1765.627253
Corrected	Gene_6473_Predicted_mRNA_scaffold555:375	Unknown	414136	1	8.198952833	0.004822507	146	0.057229159	3235.556232	291.3544813	1765.627253
Corrected	Gene_3368_Predicted_mRNA_scaffold182:309	Unknown	344067	1	8.147870573	0.004829015	179	0.045764782	3235.556232	291.3544813	1765.627253
Corrected	Gene_30406_Predicted_mRNA_scaffold6360:621	Unknown	309662	1	8.145745429	0.004831415	180	0.045554037	3235.556232	291.3544813	1765.627253
Corrected	Gene_1990_Predicted_mRNA_scaffold150:281	Unknown	158359	1	8.221611088	0.004836539	132	0.061549421	3235.556232	291.3544813	1765.627253
Corrected	Gene_13433_Predicted_mRNA_scaffold1446:1143	Unknown	56438	1	8.196742097	0.004842069	143	0.056920704	3235.556232	291.3544813	1765.627253
Corrected	Gene_12904_Predicted_mRNA_scaffold1370:564	Unknown	48075	1	8.153764145	0.004849527	168	0.049023591	3235.556232	291.3544813	1765.627253
Corrected	Gene_25536_Predicted_mRNA_scaffold4073:627	Unknown	244387	1	8.156398751	0.00488349	157	0.0509128	3235.556232	291.3544813	1765.627253
Corrected	Gene_16076_Predicted_mRNA_scaffold1880:125	Unknown	97339	1	8.156786485	0.004890545	155	0.054655316	3235.556232	291.3544813	1765.627253
Corrected	Gene_24384_Predicted_mRNA_scaffold3716:544	Unknown	227017	1	8.174696946	0.00489316	144	0.061808139	3235.556232	291.3544813	1765.627253
Corrected	Gene_3632_Predicted_mRNA_scaffold293:3831	Unknown	359373	1	8.129512444	0.004901457	171	0.047254834	3235.556232	291.3544813	1765.627253
Corrected	Gene_12246_Predicted_mRNA_scaffold1257:573	Unknown	37048	1	8.133653819	0.004908034	166	0.047970641	3235.556232	291.3544813	1765.627253
Corrected	Gene_16607_Predicted_mRNA_scaffold1943:1937	Unknown	106092	1	8.132152	0.00490837	167	0.049260835	3235.556232	291.3544813	1765.627253
Corrected	Gene_26408_Predicted_mRNA_scaffold4396:854	Unknown	256129	1	8.162150869	0.00491586	146	0.055939674	3235.556232	291.3544813	1765.627253
Corrected	Gene_17379_Predicted_mRNA_scaffold2104:2013	Unknown	118562	1	8.113554319	0.004920181	178	0.04599927	3235.556232	291.3544813	1765.627253
Corrected	Gene_20983_Predicted_mRNA_scaffold2822:132	Unknown	175287	1	8.117864758	0.004928226	172	0.047209618	3235.556232	291.3544813	1765.627253
Corrected	Gene_16079_Predicted_mRNA_scaffold1880:725	Unknown	97481	1	8.112276676	0.004929754	176	0.045969696	3235.556232	291.3544813	1765.627253
Corrected	Gene_28262_Predicted_mRNA_scaffold5145:1173	Unknown	281396	1	8.172412057	0.004944634	135	0.059948919	3235.556232	291.3544813	1765.627253
Corrected	Gene_5738_Predicted_mRNA_scaffold486:1778	Unknown	400362	1	8.104030409	0.00494805	177	0.045897649	3235.556232	291.3544813	1765.627253
Corrected	Gene_9962_Predicted_mRNA_scaffold967:476	Unknown	469988	1	8.096512769	0.004955392	181	0.045029987	3235.556232	291.3544813	1765.627253
Corrected	Gene_19412_Predicted_mRNA_scaffold2477:368	Unknown	150279	1	8.093472922	0.004963342	181	0.04501308	3235.556232	291.3544813	1765.627253
Corrected	Gene_4803_Predicted_mRNA_scaffold355:992	Unknown	384843	1	8.179465182	0.004966712	128	0.065327976	3235.556232	291.3544813	1765.627253
Corrected	Gene_25984_Predicted_mRNA_scaffold4233:1978	Unknown	250102	1	8.09858126	0.004968635	175	0.047140905	3235.556232	291.3544813	1765.627253
Corrected	Gene_30217_Predicted_mRNA_scaffold6240:674	Unknown	307835	1	8.168483819	0.004971422	132	0.065714767	3235.556232	291.3544813	1765.627253
Corrected	Gene_28065_Predicted_mRNA_scaffold5066:84	Unknown	278955	1	8.089380888	0.004974065	181	0.044990322	3235.556232	291.3544813	1765.627253
Corrected	Gene_28065_Predicted_mRNA_scaffold5066:198	Unknown	278959	1	8.089380888	0.004974065	181	0.044990322	3235.556232	291.3544813	1765.627253
Corrected	Gene_27536_Predicted_mRNA_scaffold4847:568	Unknown	271103	1	8.104986693	0.004982462	166	0.049392941	3235.556232	291.3544813	1765.627253
Corrected	Gene_32033_Predicted_mRNA_scaffold7695:1701	Unknown	328648	1	8.089817755	0.004998149	173	0.046680439	3235.556232	291.3544813	1765.627253
Corrected	Gene_1231_Predicted_mRNA_scaffold82:695	Unknown	38070	1	8.076641295	0.005013713	179	0.045291046	3235.556232	291.3544813	1765.627253
Corrected	Gene_29658_Predicted_mRNA_scaffold5885:619	Unknown	299836	1	8.076449952	0.005014219	179	0.045151335	3235.556232	291.3544813	1765.627253
Corrected	Gene_10743_Predicted_mRNA_scaffold1060:627	Unknown	12841	1	8.108952641	0.005018618	154	0.051979098	3235.556232	291.3544813	1765.627253
Corrected	Gene_34620_Predicted_mRNA_scaffold11849:503	Unknown	350637	1	8.08165071	0.005036769	168	0.049046498	3235.556232	291.3544813	1765.627253
Corrected	Gene_30320_Predicted_mRNA_scaffold6310:673	Unknown	308736	1	8.115211837	0.005067012	140	0.058012012	3235.556232	291.3544813	1765.627253
Corrected	Gene_4461_Predicted_mRNA_scaffold362:928	Unknown	379061	1	8.080645593	0.005093501	154	0.051331719	3235.556232	291.3544813	1765.627253
Corrected	Gene_4642_Predicted_mRNA_scaffold327:1804	Unknown	382332	1	8.084316701	0.005096669	151	0.053331743	3235.556232	291.3544813	1765.627253
Corrected	Gene_20937_Predicted_mRNA_scaffold2808:273	Unknown	174801	1	8.056204812	0.005101073	169	0.047817228	3235.556232	291.3544813	1765.627253
Corrected	Gene_9388_Predicted_mRNA_scaffold899:825	Unknown	460553	1	8.04514476	0.005104004	177	0.045748435	3235.556232	291.3544813	1765.627253
Corrected	Gene_7772_Predicted_mRNA_scaffold590:3345	Unknown	435028	1	8.043522714	0.005105192	178	0.045514077	3235.556232	291.3544813	1765.627253
Corrected	Gene_32156_Predicted_mRNA_scaffold7814:825	Unknown	329538	1	8.038013691	0.005133013	174	0.046018749	3235.556232	291.3544813	1765.627253
Corrected	Gene_4813_Predicted_mRNA_scaffold390:1017	Unknown	384973	1	8.07370252	0.005133992	149	0.052109432	3235.556232	291.3544813	1765.627253
Corrected	Gene_6062_Predicted_mRNA_scaffold515:666	Unknown	406229	1	8.035220165	0.005137271	175	0.045286221	3235.556232	291.3544813	1765.627253
Corrected	Gene_3656_Predicted_mRNA_scaffold262:961	Unknown	360039	1	8.037147799	0.005142077	172	0.04603787	3235.556232	291.3544813	1765.627253
Corrected	Gene_12107_Predicted_mRNA_scaffold1259:72	Unknown	34802	1	8.040046398	0.005155396	166	0.047829132	3235.556232	291.3544813	1765.627253
Corrected	Gene_739_Predicted_mRNA_scaffold48:1100	Unknown	429013	1	8.038827651	0.0051587	166	0.048264401	3235.556232	291.3544813	1765.627253
Corrected	Gene_12904_Predicted_mRNA_scaffold1370:483	Unknown	48069	1	8.041393102	0.005159159	164	0.049051864	3235.556232	291.3544813	1765.627253
Corrected	Gene_35702_Predicted_mRNA_scaffold16137:451	Unknown	357028	1	8.057571596	0.005159682	153	0.050470619	3235.556232	291.3544813	1765.627253
Corrected	Gene_31437_Predicted_mRNA_scaffold7120:2159	Unknown	322123	1	8.028011629	0.005160136	174	0.045619971	3235.556232	291.3544813	1765.627253
Corrected	Gene_17371_Predicted_mRNA_scaffold2086:1832	Unknown	118250	1	8.044845455	0.005169174	159	0.050274301	3235.556232	291.3544813	1765.627253
Corrected	Gene_16651_Predicted_mRNA_scaffold1974:349	Unknown	106853	1	8.128058719	0.005175096	117	0.067373736	3235.556232	291.3544813	1765.627253
Corrected	Gene_893_Predicted_mRNA_scaffold47:4486	Unknown	453269	1	8.023055257	0.005176986	173	0.04642686	3235.556232	291.3544813	1765.627253
Corrected	Gene_12440_Predicted_mRNA_scaffold1298:847	Unknown	39912	1	8.03564148	0.005190205	160	0.050769225	3235.556232	291.3544813	1765.627253
Corrected	Gene_1430_Predicted_mRNA_scaffold71:551	Unknown	69342	1	8.071372385	0.005194489	138	0.06061091	3235.556232	291.3544813	1765.627253
Corrected	Gene_28050_Predicted_mRNA_scaffold5059:129	Unknown	278659	1	8.022154684	0.005200462	167	0.047810497	3235.556232	291.3544813	1765.627253
Corrected	Gene_10419_Predicted_mRNA_scaffold1026:1427	Unknown	7341	1	8.00335975	0.00520508	181	0.044511902	3235.556232	291.3544813	1765.627253
Corrected	Gene_824_Predicted_mRNA_scaffold57:1679	Unknown	441589	1	8.003872582	0.005213102	178	0.045094617	3235.556232	291.3544813	1765.627253
Corrected	Gene_13433_Predicted_mRNA_scaffold1446:2016	Unknown	56454	1	8.007511829	0.005219561	173	0.046396243	3235.556232	291.3544813	1765.627253
Corrected	Gene_4461_Predicted_mRNA_scaffold362:1246	Unknown	379074	1	8.02279415	0.005229319	159	0.050198832	3235.556232	291.3544813	1765.627253
Corrected	Gene_15667_Predicted_mRNA_scaffold1809:1313	Unknown	90808	1	8.014361801	0.005232963	164	0.051021323	3235.556232	291.3544813	1765.627253
Corrected	Gene_29655_Predicted_mRNA_scaffold5882:2103	Unknown	299795	1	8.024380314	0.00523729	156	0.050533098	3235.556232	291.3544813	1765.627253
Corrected	Gene_1307_Predicted_mRNA_scaffold100:2691	Unknown	51136	1	8.007138482	0.005245378	166	0.047692068	3235.556232	291.3544813	1765.627253
Corrected	Gene_19904_Predicted_mRNA_scaffold2583:2775	Unknown	158219	1	8.046478848	0.005246413	141	0.060115685	3235.556232	291.3544813	1765.627253
Corrected	Gene_15516_Predicted_mRNA_scaffold1778:251	Unknown	88634	1	7.992218214	0.005251762	176	0.046056945	3235.556232	291.3544813	1765.627253
Corrected	Gene_30809_Predicted_mRNA_scaffold6631:1243	Unknown	314941	1	8.007144269	0.005252852	164	0.050008911	3235.556232	291.3544813	1765.627253
Corrected	Gene_12275_Predicted_mRNA_scaffold1268:2500	Unknown	37436	1	8.001980957	0.005290829	158	0.0513172	3235.556232	291.3544813	1765.627253
Corrected	Gene_33659_Predicted_mRNA_scaffold681:1355	Unknown	343685	1	7.990149006	0.005303832	163	0.048850601	3235.556232	291.3544813	1765.627253
Corrected	Gene_5988_Predicted_mRNA_scaffold518:2270	Unknown	404752	1	7.99243395	0.005338706	153	0.054292277	3235.556232	291.3544813	1765.627253
Corrected	Gene_5988_Predicted_mRNA_scaffold518:2891	Unknown	404779	1	7.99243395	0.005338706	153	0.054292277	3235.556232	291.3544813	1765.627253
Corrected	Gene_6155_Predicted_mRNA_scaffold514:1575	Unknown	407974	1	7.9569065	0.005340739	179	0.04437218	3235.556232	291.3544813	1765.627253
Corrected	Gene_9127_Predicted_mRNA_scaffold850:234	Unknown	456390	1	7.966364	0.00534451	170	0.046687934	3235.556232	291.3544813	1765.627253
Corrected	Gene_24590_Predicted_mRNA_scaffold3778:2798	Unknown	229940	1	8.048563071	0.005354662	122	0.065299022	3235.556232	291.3544813	1765.627253
Corrected	Gene_11667_Predicted_mRNA_scaffold1189:2576	Unknown	27298	1	8.061083343	0.005356559	117	0.06371071	3235.556232	291.3544813	1765.627253
Corrected	Gene_2308_Predicted_mRNA_scaffold177:142	Unknown	209249	1	7.960341846	0.005357948	171	0.046982422	3235.556232	291.3544813	1765.627253
Corrected	Gene_27179_Predicted_mRNA_scaffold4672:4542	Unknown	266069	1	7.981191772	0.005361522	155	0.052057095	3235.556232	291.3544813	1765.627253
Corrected	Gene_5475_Predicted_mRNA_scaffold438:151	Unknown	396147	1	7.945859453	0.005375236	178	0.045167239	3235.556232	291.3544813	1765.627253
Corrected	Gene_13826_Predicted_mRNA_scaffold1499:1443	Unknown	62189	1	7.992430382	0.005376021	145	0.053448094	3235.556232	291.3544813	1765.627253
Corrected	Gene_25957_Predicted_mRNA_scaffold4222:3533	Unknown	249813	1	8.026392221	0.005376214	128	0.062717192	3235.556232	291.3544813	1765.627253
Corrected	Gene_29348_Predicted_mRNA_scaffold5723:360	Unknown	295841	1	7.955032582	0.005376517	170	0.047170958	3235.556232	291.3544813	1765.627253
Corrected	Gene_13965_Predicted_mRNA_scaffold1524:376	Unknown	64704	1	7.943115379	0.005386311	177	0.045244892	3235.556232	291.3544813	1765.627253
Corrected	Gene_8264_Predicted_mRNA_scaffold758:1058	Unknown	441796	1	7.949982054	0.00539445	169	0.047108132	3235.556232	291.3544813	1765.627253
Corrected	Gene_11472_Predicted_mRNA_scaffold1148:181	Unknown	24133	1	7.947856611	0.005411582	166	0.04769744	3235.556232	291.3544813	1765.627253
Corrected	Gene_19523_Predicted_mRNA_scaffold2505:202	Unknown	152313	1	7.928409585	0.00541536	181	0.044095055	3235.556232	291.3544813	1765.627253
Corrected	Gene_5137_Predicted_mRNA_scaffold423:179	Unknown	390975	1	7.942007221	0.005417165	169	0.046912187	3235.556232	291.3544813	1765.627253
Corrected	Gene_26037_Predicted_mRNA_scaffold4254:2087	Unknown	250855	1	7.937062355	0.00542058	172	0.046151925	3235.556232	291.3544813	1765.627253
Corrected	Gene_20592_Predicted_mRNA_scaffold2737:2540	Unknown	170180	1	7.952065499	0.005435488	157	0.052527659	3235.556232	291.3544813	1765.627253
Corrected	Gene_8427_Predicted_mRNA_scaffold777:471	Unknown	444357	1	7.9269532	0.005435819	176	0.045290459	3235.556232	291.3544813	1765.627253
Corrected	Gene_15516_Predicted_mRNA_scaffold1778:248	Unknown	88633	1	7.926162069	0.005441466	175	0.04583075	3235.556232	291.3544813	1765.627253
Corrected	Gene_6302_Predicted_mRNA_scaffold533:577	Unknown	410653	1	7.990046522	0.005453599	132	0.05904708	3235.556232	291.3544813	1765.627253
Corrected	Gene_33935_Predicted_mRNA_scaffold10200:1333	Unknown	346174	1	7.959675764	0.00546388	146	0.053453784	3235.556232	291.3544813	1765.627253
Corrected	Gene_4191_Predicted_mRNA_scaffold330:8873	Unknown	374327	1	7.959246486	0.005465107	146	0.055798523	3235.556232	291.3544813	1765.627253
Corrected	Gene_29632_Predicted_mRNA_scaffold5861:625	Unknown	299492	1	7.926864376	0.005471729	166	0.046353525	3235.556232	291.3544813	1765.627253
Corrected	Gene_22045_Predicted_mRNA_scaffold3058:231	Unknown	192258	1	7.914347547	0.005475515	175	0.045297383	3235.556232	291.3544813	1765.627253
Corrected	Gene_20550_Predicted_mRNA_scaffold2727:326	Unknown	169416	1	7.975667656	0.005476787	135	0.061885649	3235.556232	291.3544813	1765.627253
Corrected	Gene_3485_Predicted_mRNA_scaffold246:402	Unknown	352455	1	7.998839197	0.005486982	123	0.068043239	3235.556232	291.3544813	1765.627253
Corrected	Gene_15082_Predicted_mRNA_scaffold1718:1934	Unknown	81572	1	7.970152597	0.005492529	135	0.060619386	3235.556232	291.3544813	1765.627253
Corrected	Gene_824_Predicted_mRNA_scaffold57:1907	Unknown	441597	1	7.903245249	0.005494354	179	0.044407815	3235.556232	291.3544813	1765.627253
Corrected	Gene_824_Predicted_mRNA_scaffold57:1914	Unknown	441598	1	7.903245249	0.005494354	179	0.044407815	3235.556232	291.3544813	1765.627253
Corrected	Gene_824_Predicted_mRNA_scaffold57:2000	Unknown	441603	1	7.903245249	0.005494354	179	0.044407815	3235.556232	291.3544813	1765.627253
Corrected	Gene_824_Predicted_mRNA_scaffold57:2315	Unknown	441611	1	7.903245249	0.005494354	179	0.044407815	3235.556232	291.3544813	1765.627253
Corrected	Gene_1307_Predicted_mRNA_scaffold100:2782	Unknown	51140	1	7.921015983	0.0054963	164	0.046678705	3235.556232	291.3544813	1765.627253
Corrected	Gene_23749_Predicted_mRNA_scaffold3511:1767	Unknown	218673	1	7.90027471	0.00550299	179	0.044326831	3235.556232	291.3544813	1765.627253
Corrected	Gene_12977_Predicted_mRNA_scaffold1385:452	Unknown	49172	1	7.903604891	0.005506666	175	0.045879903	3235.556232	291.3544813	1765.627253
Corrected	Gene_34763_Predicted_mRNA_scaffold12241:412	Unknown	351784	1	7.896711764	0.005516653	178	0.04492983	3235.556232	291.3544813	1765.627253
Corrected	Gene_27536_Predicted_mRNA_scaffold4847:524	Unknown	271100	1	7.905308174	0.005519324	170	0.04680504	3235.556232	291.3544813	1765.627253
Corrected	Gene_4803_Predicted_mRNA_scaffold355:517	Unknown	384834	1	7.971392134	0.005525334	129	0.064776462	3235.556232	291.3544813	1765.627253
Corrected	Gene_17372_Predicted_mRNA_scaffold2086:3361	Unknown	118433	1	7.886668933	0.005546019	178	0.044225873	3235.556232	291.3544813	1765.627253
Corrected	Gene_3311_Predicted_mRNA_scaffold264:2135	Unknown	338098	1	7.88795868	0.005548948	176	0.045159269	3235.556232	291.3544813	1765.627253
Corrected	Gene_17770_Predicted_mRNA_scaffold2168:491	Unknown	125071	1	7.885244756	0.005550196	178	0.044177885	3235.556232	291.3544813	1765.627253
Corrected	Gene_33802_Predicted_mRNA_scaffold9951:213	Unknown	345038	1	7.919536021	0.005555813	151	0.052476925	3235.556232	291.3544813	1765.627253
Corrected	Gene_28341_Predicted_mRNA_scaffold5168:134	Unknown	282740	1	7.899406862	0.00556313	163	0.047288177	3235.556232	291.3544813	1765.627253
Corrected	Gene_7695_Predicted_mRNA_scaffold696:1095	Unknown	433893	1	7.886579651	0.005563366	173	0.046482467	3235.556232	291.3544813	1765.627253
Corrected	Gene_20684_Predicted_mRNA_scaffold2752:649	Unknown	171209	1	7.919131508	0.005571187	148	0.051919453	3235.556232	291.3544813	1765.627253
Corrected	Gene_35338_Predicted_mRNA_scaffold14388:1005	Unknown	355217	1	7.881626384	0.005574431	174	0.045157814	3235.556232	291.3544813	1765.627253
Corrected	Gene_9940_Predicted_mRNA_scaffold963:2183	Unknown	469478	1	7.874267979	0.005582502	178	0.044244106	3235.556232	291.3544813	1765.627253
Corrected	Gene_2061_Predicted_mRNA_scaffold58:3979	Unknown	170603	1	7.872477492	0.00558779	178	0.044146292	3235.556232	291.3544813	1765.627253
Corrected	Gene_11450_Predicted_mRNA_scaffold1157:1393	Unknown	23707	1	7.898914482	0.005589355	157	0.049203811	3235.556232	291.3544813	1765.627253
Corrected	Gene_2061_Predicted_mRNA_scaffold58:3959	Unknown	170602	1	7.868699307	0.00559565	179	0.043880287	3235.556232	291.3544813	1765.627253
Corrected	Gene_986_Predicted_mRNA_scaffold73:2575	Unknown	468268	1	7.933174129	0.005599297	135	0.054979945	3235.556232	291.3544813	1765.627253
Corrected	Gene_2061_Predicted_mRNA_scaffold58:2459	Unknown	170559	1	7.908620676	0.005601937	148	0.054647313	3235.556232	291.3544813	1765.627253
Corrected	Gene_12401_Predicted_mRNA_scaffold1267:1100	Unknown	39264	1	7.87430498	0.005645249	161	0.047809842	3235.556232	291.3544813	1765.627253
Corrected	Gene_10086_Predicted_mRNA_scaffold971:132	Unknown	1480	1	7.85086377	0.005652032	178	0.044250036	3235.556232	291.3544813	1765.627253
Corrected	Gene_8012_Predicted_mRNA_scaffold727:414	Unknown	438608	1	7.897129462	0.005666246	142	0.055147254	3235.556232	291.3544813	1765.627253
Corrected	Gene_1429_Predicted_mRNA_scaffold71:1245	Unknown	69126	1	7.916405128	0.005666453	132	0.062418251	3235.556232	291.3544813	1765.627253
Corrected	Gene_32925_Predicted_mRNA_scaffold8716:762	Unknown	336009	1	7.872637602	0.005671436	156	0.050137118	3235.556232	291.3544813	1765.627253
Corrected	Gene_10535_Predicted_mRNA_scaffold1043:171	Unknown	9438	1	7.840379417	0.005676817	180	0.043682012	3235.556232	291.3544813	1765.627253
Corrected	Gene_29553_Predicted_mRNA_scaffold5819:793	Unknown	298554	1	7.854995117	0.005679071	167	0.046905109	3235.556232	291.3544813	1765.627253
Corrected	Gene_9728_Predicted_mRNA_scaffold941:1103	Unknown	466012	1	7.864811309	0.00569044	157	0.048795167	3235.556232	291.3544813	1765.627253
Corrected	Gene_987_Predicted_mRNA_scaffold73:2806	Unknown	468603	1	7.889379895	0.005694603	141	0.054655122	3235.556232	291.3544813	1765.627253
Corrected	Gene_10271_Predicted_mRNA_scaffold1005:1018	Unknown	4940	1	7.840970238	0.005702608	172	0.04598446	3235.556232	291.3544813	1765.627253
Corrected	Gene_23246_Predicted_mRNA_scaffold3381:1098	Unknown	211445	1	7.874952593	0.005706553	147	0.05337663	3235.556232	291.3544813	1765.627253
Corrected	Gene_33072_Predicted_mRNA_scaffold8871:2615	Unknown	337593	1	7.830216479	0.005714112	178	0.044077067	3235.556232	291.3544813	1765.627253
Corrected	Gene_17379_Predicted_mRNA_scaffold2104:1208	Unknown	118530	1	7.833457646	0.005714615	175	0.045338672	3235.556232	291.3544813	1765.627253
Corrected	Gene_25503_Predicted_mRNA_scaffold4077:1132	Unknown	243928	1	7.849752569	0.005718685	161	0.047859652	3235.556232	291.3544813	1765.627253
Corrected	Gene_17379_Predicted_mRNA_scaffold2104:679	Unknown	118515	1	7.830914925	0.005718828	176	0.045512598	3235.556232	291.3544813	1765.627253
Corrected	Gene_3468_Predicted_mRNA_scaffold278:656	Unknown	351243	1	7.837842007	0.005730687	167	0.046759564	3235.556232	291.3544813	1765.627253
Corrected	Gene_26178_Predicted_mRNA_scaffold4314:532	Unknown	252639	1	7.891501702	0.00573421	133	0.056246053	3235.556232	291.3544813	1765.627253
Corrected	Gene_31912_Predicted_mRNA_scaffold7580:274	Unknown	327409	1	7.821130804	0.005738287	179	0.043871456	3235.556232	291.3544813	1765.627253
Corrected	Gene_18416_Predicted_mRNA_scaffold2293:1659	Unknown	135168	1	7.867390585	0.005749709	143	0.056152251	3235.556232	291.3544813	1765.627253
Corrected	Gene_31535_Predicted_mRNA_scaffold7217:492	Unknown	323215	1	7.817187841	0.005757054	177	0.044850916	3235.556232	291.3544813	1765.627253
Corrected	Gene_31535_Predicted_mRNA_scaffold7217:501	Unknown	323217	1	7.817187841	0.005757054	177	0.044850916	3235.556232	291.3544813	1765.627253
Corrected	Gene_31535_Predicted_mRNA_scaffold7217:1176	Unknown	323224	1	7.817187841	0.005757054	177	0.044850916	3235.556232	291.3544813	1765.627253
Corrected	Gene_4461_Predicted_mRNA_scaffold362:973	Unknown	379062	1	7.84214147	0.005758678	157	0.048924051	3235.556232	291.3544813	1765.627253
Corrected	Gene_21757_Predicted_mRNA_scaffold2993:372	Unknown	187806	1	7.842075517	0.005763278	156	0.050609497	3235.556232	291.3544813	1765.627253
Corrected	Gene_19829_Predicted_mRNA_scaffold2569:1052	Unknown	157117	1	7.818134329	0.005771827	172	0.044644176	3235.556232	291.3544813	1765.627253
Corrected	Gene_21030_Predicted_mRNA_scaffold2830:1807	Unknown	175969	1	7.83724211	0.005773536	157	0.049463606	3235.556232	291.3544813	1765.627253
Corrected	Gene_15560_Predicted_mRNA_scaffold1794:1184	Unknown	89229	1	7.861252061	0.005778935	141	0.053054991	3235.556232	291.3544813	1765.627253
Corrected	Gene_11265_Predicted_mRNA_scaffold1141:983	Unknown	20879	1	7.843366213	0.005782278	151	0.052035847	3235.556232	291.3544813	1765.627253
Corrected	Gene_12111_Predicted_mRNA_scaffold1259:1619	Unknown	35021	1	7.819960892	0.005792841	165	0.046670657	3235.556232	291.3544813	1765.627253
Corrected	Gene_31535_Predicted_mRNA_scaffold7217:951	Unknown	323221	1	7.798780024	0.005806596	179	0.044125516	3235.556232	291.3544813	1765.627253
Corrected	Gene_31535_Predicted_mRNA_scaffold7217:1188	Unknown	323225	1	7.798780024	0.005806596	179	0.044125516	3235.556232	291.3544813	1765.627253
Corrected	Gene_22707_Predicted_mRNA_scaffold3238:4868	Unknown	203305	1	7.803425619	0.005809648	174	0.044591334	3235.556232	291.3544813	1765.627253
Corrected	Gene_31224_Predicted_mRNA_scaffold6945:746	Unknown	319814	1	7.803977548	0.005811541	173	0.045427003	3235.556232	291.3544813	1765.627253
Corrected	Gene_4023_Predicted_mRNA_scaffold303:310	Unknown	369050	1	7.821094558	0.005818416	158	0.050438117	3235.556232	291.3544813	1765.627253
Corrected	Gene_25577_Predicted_mRNA_scaffold4080:3004	Unknown	244919	1	7.85002842	0.00581845	140	0.055305045	3235.556232	291.3544813	1765.627253
Corrected	Gene_18551_Predicted_mRNA_scaffold2317:1578	Unknown	137104	1	7.82430495	0.005840427	151	0.050148781	3235.556232	291.3544813	1765.627253
Corrected	Gene_9098_Predicted_mRNA_scaffold832:6843	Unknown	455905	1	7.799331109	0.005844473	168	0.045047074	3235.556232	291.3544813	1765.627253
Corrected	Gene_326_Predicted_mRNA_scaffold22:519	Unknown	333868	1	7.843341821	0.005850108	138	0.057812551	3235.556232	291.3544813	1765.627253
Corrected	Gene_11024_Predicted_mRNA_scaffold1105:1446	Unknown	16795	1	7.780215924	0.005860601	180	0.043418149	3235.556232	291.3544813	1765.627253
Corrected	Gene_14343_Predicted_mRNA_scaffold1583:1353	Unknown	70035	1	7.83315086	0.005864476	141	0.054425695	3235.556232	291.3544813	1765.627253
Corrected	Gene_11200_Predicted_mRNA_scaffold1110:2853	Unknown	19537	1	7.791513379	0.00586865	168	0.046628717	3235.556232	291.3544813	1765.627253
Corrected	Gene_19742_Predicted_mRNA_scaffold2549:190	Unknown	155393	1	7.785037892	0.005870036	173	0.045862065	3235.556232	291.3544813	1765.627253
Corrected	Gene_26242_Predicted_mRNA_scaffold4330:568	Unknown	253774	1	7.803416203	0.00587281	158	0.051431598	3235.556232	291.3544813	1765.627253
Corrected	Gene_21524_Predicted_mRNA_scaffold2945:803	Unknown	183999	1	7.79541844	0.005880542	162	0.046280537	3235.556232	291.3544813	1765.627253
Corrected	Gene_19935_Predicted_mRNA_scaffold2591:3011	Unknown	158754	1	7.825076872	0.005889295	141	0.05628499	3235.556232	291.3544813	1765.627253
Corrected	Gene_17297_Predicted_mRNA_scaffold2083:1905	Unknown	117360	1	7.786932275	0.005915343	160	0.046746187	3235.556232	291.3544813	1765.627253
Corrected	Gene_27536_Predicted_mRNA_scaffold4847:437	Unknown	271096	1	7.773999605	0.005915538	170	0.0460276	3235.556232	291.3544813	1765.627253
Corrected	Gene_7688_Predicted_mRNA_scaffold689:1359	Unknown	433645	1	7.849409891	0.005921248	124	0.061210169	3235.556232	291.3544813	1765.627253
Corrected	Gene_33363_Predicted_mRNA_scaffold9242:393	Unknown	340448	1	7.801212771	0.005926394	148	0.050165564	3235.556232	291.3544813	1765.627253
Corrected	Gene_31483_Predicted_mRNA_scaffold7176:403	Unknown	322613	1	7.8301611	0.005933063	131	0.06090736	3235.556232	291.3544813	1765.627253
Corrected	Gene_6931_Predicted_mRNA_scaffold597:1348	Unknown	421730	1	7.799695339	0.005936162	147	0.056922923	3235.556232	291.3544813	1765.627253
Corrected	Gene_8540_Predicted_mRNA_scaffold784:2761	Unknown	446125	1	7.826229925	0.005938847	132	0.057181034	3235.556232	291.3544813	1765.627253
Corrected	Gene_31285_Predicted_mRNA_scaffold6998:1095	Unknown	320493	1	7.760975023	0.005952634	171	0.044634001	3235.556232	291.3544813	1765.627253
Corrected	Gene_14960_Predicted_mRNA_scaffold1610:1675	Unknown	79766	1	7.792441708	0.005963921	146	0.053596203	3235.556232	291.3544813	1765.627253
Corrected	Gene_16294_Predicted_mRNA_scaffold1907:1740	Unknown	100927	1	7.757727669	0.005978245	167	0.046660603	3235.556232	291.3544813	1765.627253
Corrected	Gene_33473_Predicted_mRNA_scaffold9428:577	Unknown	341535	1	7.776964916	0.005982665	152	0.053573669	3235.556232	291.3544813	1765.627253
Corrected	Gene_14835_Predicted_mRNA_scaffold1655:267	Unknown	78118	1	7.741448447	0.005989118	178	0.043472043	3235.556232	291.3544813	1765.627253
Corrected	Gene_14402_Predicted_mRNA_scaffold1592:481	Unknown	71070	1	7.779295739	0.005989945	149	0.051205746	3235.556232	291.3544813	1765.627253
Corrected	Gene_32678_Predicted_mRNA_scaffold8431:1526	Unknown	333493	1	7.741451119	0.005992598	177	0.044003856	3235.556232	291.3544813	1765.627253
Corrected	Gene_17790_Predicted_mRNA_scaffold2173:741	Unknown	125253	1	7.803565151	0.005996881	134	0.057705276	3235.556232	291.3544813	1765.627253
Corrected	Gene_14678_Predicted_mRNA_scaffold1633:2971	Unknown	75409	1	7.785992982	0.006016591	140	0.054614304	3235.556232	291.3544813	1765.627253
Corrected	Gene_33659_Predicted_mRNA_scaffold681:694	Unknown	343676	1	7.747561769	0.006026656	163	0.047367458	3235.556232	291.3544813	1765.627253
Corrected	Gene_26651_Predicted_mRNA_scaffold4485:155	Unknown	259422	1	7.721395812	0.006056618	177	0.043547624	3235.556232	291.3544813	1765.627253
Corrected	Gene_18286_Predicted_mRNA_scaffold2254:498	Unknown	133604	1	7.774986428	0.006057061	139	0.056268869	3235.556232	291.3544813	1765.627253
Corrected	Gene_5168_Predicted_mRNA_scaffold421:1423	Unknown	391596	1	7.723565978	0.006064107	173	0.044004347	3235.556232	291.3544813	1765.627253
Corrected	Gene_26590_Predicted_mRNA_scaffold4476:2542	Unknown	258556	1	7.751119999	0.006064512	152	0.052359571	3235.556232	291.3544813	1765.627253
Corrected	Gene_8887_Predicted_mRNA_scaffold813:477	Unknown	452226	1	7.711555953	0.006084767	178	0.043845645	3235.556232	291.3544813	1765.627253
Corrected	Gene_12428_Predicted_mRNA_scaffold1302:1385	Unknown	39566	1	7.708321595	0.006091728	179	0.043225635	3235.556232	291.3544813	1765.627253
Corrected	Gene_17705_Predicted_mRNA_scaffold2152:588	Unknown	123678	1	7.758133787	0.006093722	142	0.052495772	3235.556232	291.3544813	1765.627253
Corrected	Gene_21329_Predicted_mRNA_scaffold2898:541	Unknown	180912	1	7.751249336	0.006094193	146	0.052802816	3235.556232	291.3544813	1765.627253
Corrected	Gene_18414_Predicted_mRNA_scaffold2282:2605	Unknown	135099	1	7.776678165	0.006094261	132	0.063188152	3235.556232	291.3544813	1765.627253
Corrected	Gene_18289_Predicted_mRNA_scaffold2254:87	Unknown	133696	1	7.720324895	0.006097573	167	0.04693116	3235.556232	291.3544813	1765.627253
Corrected	Gene_31535_Predicted_mRNA_scaffold7217:411	Unknown	323211	1	7.707478152	0.006108634	175	0.044504467	3235.556232	291.3544813	1765.627253
Corrected	Gene_22827_Predicted_mRNA_scaffold3269:874	Unknown	205106	1	7.703747639	0.006124375	174	0.044105594	3235.556232	291.3544813	1765.627253
Corrected	Gene_21353_Predicted_mRNA_scaffold2900:445	Unknown	181111	1	7.713866402	0.006126514	165	0.046326157	3235.556232	291.3544813	1765.627253
Corrected	Gene_11942_Predicted_mRNA_scaffold1240:576	Unknown	31618	1	7.696794926	0.006129083	179	0.043708321	3235.556232	291.3544813	1765.627253
Corrected	Gene_4308_Predicted_mRNA_scaffold344:1119	Unknown	376489	1	7.745824116	0.006138749	141	0.051831201	3235.556232	291.3544813	1765.627253
Corrected	Gene_987_Predicted_mRNA_scaffold73:2313	Unknown	468592	1	7.762476463	0.006146073	131	0.056884155	3235.556232	291.3544813	1765.627253
Corrected	Gene_34947_Predicted_mRNA_scaffold12773:964	Unknown	353033	1	7.829314626	0.006146931	105	0.074665013	3235.556232	291.3544813	1765.627253
Corrected	Gene_15506_Predicted_mRNA_scaffold1780:544	Unknown	88316	1	7.738064675	0.006163752	141	0.053546953	3235.556232	291.3544813	1765.627253
Corrected	Gene_10140_Predicted_mRNA_scaffold995:2301	Unknown	2369	1	7.726160773	0.006174974	146	0.051457853	3235.556232	291.3544813	1765.627253
Corrected	Gene_24021_Predicted_mRNA_scaffold3613:2541	Unknown	222244	1	7.688679484	0.006180938	172	0.045232578	3235.556232	291.3544813	1765.627253
Corrected	Gene_19562_Predicted_mRNA_scaffold2510:3659	Unknown	152836	1	7.680594251	0.006185498	178	0.043070273	3235.556232	291.3544813	1765.627253
Corrected	Gene_7274_Predicted_mRNA_scaffold635:699	Unknown	427365	1	7.692160759	0.006197188	165	0.045658356	3235.556232	291.3544813	1765.627253
Corrected	Gene_589_Predicted_mRNA_scaffold54:165	Unknown	403079	1	7.721165967	0.006201901	144	0.054341541	3235.556232	291.3544813	1765.627253
Corrected	Gene_9471_Predicted_mRNA_scaffold906:975	Unknown	461871	1	7.669583921	0.006211283	181	0.042655557	3235.556232	291.3544813	1765.627253
Corrected	Gene_5750_Predicted_mRNA_scaffold480:1564	Unknown	400571	1	7.679682524	0.006234085	166	0.04668888	3235.556232	291.3544813	1765.627253
Corrected	Gene_12904_Predicted_mRNA_scaffold1370:1577	Unknown	48099	1	7.667383162	0.006236177	176	0.044264697	3235.556232	291.3544813	1765.627253
Corrected	Gene_12_Predicted_mRNA_scaffold28:2671	Unknown	49569	1	7.670673889	0.006240164	172	0.044815148	3235.556232	291.3544813	1765.627253
Corrected	Gene_12_Predicted_mRNA_scaffold28:2672	Unknown	49570	1	7.670673889	0.006240164	172	0.044815148	3235.556232	291.3544813	1765.627253
Corrected	Gene_16976_Predicted_mRNA_scaffold2033:6829	Unknown	112284	1	7.698792625	0.006248748	149	0.051210985	3235.556232	291.3544813	1765.627253
Corrected	Gene_6196_Predicted_mRNA_scaffold526:652	Unknown	408887	1	7.678633505	0.006250043	163	0.046068989	3235.556232	291.3544813	1765.627253
Corrected	Gene_16072_Predicted_mRNA_scaffold1880:1031	Unknown	97257	1	7.74235019	0.006259823	124	0.061446507	3235.556232	291.3544813	1765.627253
Corrected	Gene_32925_Predicted_mRNA_scaffold8716:553	Unknown	335999	1	7.744392729	0.006260642	123	0.064548972	3235.556232	291.3544813	1765.627253
Corrected	Gene_5715_Predicted_mRNA_scaffold489:897	Unknown	400036	1	7.650762672	0.006298776	174	0.043249783	3235.556232	291.3544813	1765.627253
Corrected	Gene_15516_Predicted_mRNA_scaffold1778:916	Unknown	88661	1	7.642870863	0.006300021	181	0.042506988	3235.556232	291.3544813	1765.627253
Corrected	Gene_19974_Predicted_mRNA_scaffold2599:1879	Unknown	159329	1	7.643621655	0.006304489	179	0.042570691	3235.556232	291.3544813	1765.627253
Corrected	Gene_15084_Predicted_mRNA_scaffold1725:278	Unknown	81581	1	7.648799337	0.006309098	173	0.044081874	3235.556232	291.3544813	1765.627253
Corrected	Gene_6985_Predicted_mRNA_scaffold596:237	Unknown	422665	1	7.709631896	0.006311269	132	0.055658253	3235.556232	291.3544813	1765.627253
Corrected	Gene_20246_Predicted_mRNA_scaffold2643:3417	Unknown	164223	1	7.680720369	0.006329495	145	0.053473791	3235.556232	291.3544813	1765.627253
Corrected	Gene_14213_Predicted_mRNA_scaffold1557:192	Unknown	68140	1	7.633308429	0.006335584	180	0.043197437	3235.556232	291.3544813	1765.627253
Corrected	Gene_30605_Predicted_mRNA_scaffold6473:1901	Unknown	312032	1	7.660241291	0.006337724	157	0.048587883	3235.556232	291.3544813	1765.627253
Corrected	Gene_19974_Predicted_mRNA_scaffold2599:2485	Unknown	159339	1	7.632160342	0.006339448	180	0.042498224	3235.556232	291.3544813	1765.627253
Corrected	Gene_14492_Predicted_mRNA_scaffold1608:685	Unknown	72128	1	7.649853358	0.006341571	164	0.046023574	3235.556232	291.3544813	1765.627253
Corrected	Gene_9334_Predicted_mRNA_scaffold874:501	Unknown	460065	1	7.663789457	0.00634483	153	0.052669075	3235.556232	291.3544813	1765.627253
Corrected	Gene_6705_Predicted_mRNA_scaffold539:1530	Unknown	417475	1	7.629706394	0.006351241	179	0.042937929	3235.556232	291.3544813	1765.627253
Corrected	Gene_23757_Predicted_mRNA_scaffold3511:244	Unknown	218860	1	7.661690864	0.006351849	153	0.051563027	3235.556232	291.3544813	1765.627253
Corrected	Gene_27185_Predicted_mRNA_scaffold4695:145	Unknown	266210	1	7.688541721	0.006355624	136	0.053781576	3235.556232	291.3544813	1765.627253
Corrected	Gene_5979_Predicted_mRNA_scaffold508:340	Unknown	404655	1	7.63227557	0.00635709	175	0.043485393	3235.556232	291.3544813	1765.627253
Corrected	Gene_31045_Predicted_mRNA_scaffold6808:261	Unknown	317964	1	7.636906185	0.006360603	170	0.044561553	3235.556232	291.3544813	1765.627253
Corrected	Gene_4490_Predicted_mRNA_scaffold292:1340	Unknown	379474	1	7.635555109	0.00636124	171	0.046040765	3235.556232	291.3544813	1765.627253
Corrected	Gene_20159_Predicted_mRNA_scaffold2626:1692	Unknown	162692	1	7.643855464	0.006365979	163	0.047824267	3235.556232	291.3544813	1765.627253
Corrected	Gene_9664_Predicted_mRNA_scaffold933:1061	Unknown	464878	1	7.6634462	0.006371187	148	0.050043976	3235.556232	291.3544813	1765.627253
Corrected	Gene_31535_Predicted_mRNA_scaffold7217:1455	Unknown	323233	1	7.623798269	0.006371199	179	0.043135469	3235.556232	291.3544813	1765.627253
Corrected	Gene_10600_Predicted_mRNA_scaffold1054:2003	Unknown	10509	1	7.636360564	0.006378595	166	0.04615834	3235.556232	291.3544813	1765.627253
Corrected	Gene_16976_Predicted_mRNA_scaffold2033:5724	Unknown	112242	1	7.634866721	0.006379523	167	0.04665542	3235.556232	291.3544813	1765.627253
Corrected	Gene_22998_Predicted_mRNA_scaffold3315:4296	Unknown	207839	1	7.623950672	0.006381527	176	0.043450642	3235.556232	291.3544813	1765.627253
Corrected	Gene_29769_Predicted_mRNA_scaffold5956:1280	Unknown	301433	1	7.670538092	0.006385839	141	0.051927894	3235.556232	291.3544813	1765.627253
Corrected	Gene_24270_Predicted_mRNA_scaffold3668:1206	Unknown	225976	1	7.665365938	0.006391804	143	0.05240145	3235.556232	291.3544813	1765.627253
Corrected	Gene_22121_Predicted_mRNA_scaffold3081:1032	Unknown	193611	1	7.617406715	0.006396442	178	0.043117375	3235.556232	291.3544813	1765.627253
Corrected	Gene_10294_Predicted_mRNA_scaffold1013:3179	Unknown	5363	1	7.614472992	0.006413706	176	0.043419034	3235.556232	291.3544813	1765.627253
Corrected	Gene_24059_Predicted_mRNA_scaffold3600:3286	Unknown	222670	1	7.645687625	0.006415564	151	0.050095205	3235.556232	291.3544813	1765.627253
Corrected	Gene_18491_Predicted_mRNA_scaffold2308:2218	Unknown	136385	1	7.627618142	0.006416582	164	0.048221748	3235.556232	291.3544813	1765.627253
Corrected	Gene_25950_Predicted_mRNA_scaffold4221:2008	Unknown	249707	1	7.618658922	0.006422393	170	0.045742762	3235.556232	291.3544813	1765.627253
Corrected	Gene_2056_Predicted_mRNA_scaffold58:766	Unknown	169872	1	7.629201737	0.006433185	159	0.049062432	3235.556232	291.3544813	1765.627253
Corrected	Gene_19744_Predicted_mRNA_scaffold2549:3272	Unknown	155532	1	7.605346177	0.006433948	179	0.042411682	3235.556232	291.3544813	1765.627253
Corrected	Gene_26039_Predicted_mRNA_scaffold4250:1241	Unknown	250921	1	7.621442242	0.006441871	163	0.046002834	3235.556232	291.3544813	1765.627253
Corrected	Gene_10641_Predicted_mRNA_scaffold1044:1964	Unknown	11190	1	7.632881742	0.006444136	154	0.051095488	3235.556232	291.3544813	1765.627253
Corrected	Gene_29666_Predicted_mRNA_scaffold5877:1581	Unknown	300066	1	7.599578698	0.006446618	181	0.042266212	3235.556232	291.3544813	1765.627253
Corrected	Gene_1470_Predicted_mRNA_scaffold5:147	Unknown	75829	1	7.679480126	0.006453103	126	0.059090897	3235.556232	291.3544813	1765.627253
Corrected	Gene_17753_Predicted_mRNA_scaffold2172:334	Unknown	124864	1	7.604924522	0.006457595	173	0.044094725	3235.556232	291.3544813	1765.627253
Corrected	Gene_9510_Predicted_mRNA_scaffold916:2221	Unknown	462587	1	7.599044957	0.006459121	178	0.042614483	3235.556232	291.3544813	1765.627253
Corrected	Gene_16312_Predicted_mRNA_scaffold1931:173	Unknown	101224	1	7.599583694	0.006460914	177	0.043296794	3235.556232	291.3544813	1765.627253
Corrected	Gene_23246_Predicted_mRNA_scaffold3381:1690	Unknown	211459	1	7.627447033	0.006472476	152	0.049558962	3235.556232	291.3544813	1765.627253
Corrected	Gene_11233_Predicted_mRNA_scaffold1132:1929	Unknown	20067	1	7.602650259	0.006473158	171	0.045618903	3235.556232	291.3544813	1765.627253
Corrected	Gene_20564_Predicted_mRNA_scaffold2726:167	Unknown	169689	1	7.639838991	0.006501342	139	0.060709181	3235.556232	291.3544813	1765.627253
Corrected	Gene_7772_Predicted_mRNA_scaffold590:175	Unknown	434968	1	7.606500452	0.006501773	161	0.046471314	3235.556232	291.3544813	1765.627253
Corrected	Gene_13927_Predicted_mRNA_scaffold1515:2835	Unknown	64070	1	7.633829018	0.006515901	140	0.052400885	3235.556232	291.3544813	1765.627253
Corrected	Gene_7629_Predicted_mRNA_scaffold662:998	Unknown	432610	1	7.603178196	0.006517689	160	0.046856121	3235.556232	291.3544813	1765.627253
Corrected	Gene_12006_Predicted_mRNA_scaffold1244:828	Unknown	32645	1	7.648434525	0.006523051	131	0.055354934	3235.556232	291.3544813	1765.627253
Corrected	Gene_32629_Predicted_mRNA_scaffold8385:223	Unknown	333121	1	7.610660789	0.006529995	152	0.050064479	3235.556232	291.3544813	1765.627253
Corrected	Gene_11559_Predicted_mRNA_scaffold1127:1281	Unknown	25924	1	7.671303515	0.006535009	119	0.067599173	3235.556232	291.3544813	1765.627253
Corrected	Gene_19743_Predicted_mRNA_scaffold2549:718	Unknown	155438	1	7.57389871	0.006535233	181	0.042123389	3235.556232	291.3544813	1765.627253
Corrected	Gene_7219_Predicted_mRNA_scaffold611:267	Unknown	426384	1	7.579592737	0.006541128	174	0.043594372	3235.556232	291.3544813	1765.627253
Corrected	Gene_16684_Predicted_mRNA_scaffold1975:295	Unknown	107333	1	7.609603757	0.006549003	149	0.052512894	3235.556232	291.3544813	1765.627253
Corrected	Gene_15815_Predicted_mRNA_scaffold1845:184	Unknown	93632	1	7.640720113	0.0065494	131	0.05816993	3235.556232	291.3544813	1765.627253
Corrected	Gene_11702_Predicted_mRNA_scaffold1199:2354	Unknown	27946	1	7.570499977	0.006554191	179	0.042435567	3235.556232	291.3544813	1765.627253
Corrected	Gene_34477_Predicted_mRNA_scaffold11468:525	Unknown	349475	1	7.569868503	0.006563696	177	0.043035418	3235.556232	291.3544813	1765.627253
Corrected	Gene_15810_Predicted_mRNA_scaffold1849:1197	Unknown	93460	1	7.567719404	0.006563885	179	0.042437186	3235.556232	291.3544813	1765.627253
Corrected	Gene_1944_Predicted_mRNA_scaffold110:597	Unknown	150954	1	7.600615436	0.006569733	151	0.052638244	3235.556232	291.3544813	1765.627253
Corrected	Gene_7951_Predicted_mRNA_scaffold693:498	Unknown	437694	1	7.580983703	0.006572602	165	0.048896612	3235.556232	291.3544813	1765.627253
Corrected	Gene_16736_Predicted_mRNA_scaffold1971:1513	Unknown	108173	1	7.565619613	0.006582252	176	0.043216189	3235.556232	291.3544813	1765.627253
Corrected	Gene_19564_Predicted_mRNA_scaffold2510:134	Unknown	152918	1	7.578636175	0.00658507	164	0.046086123	3235.556232	291.3544813	1765.627253
Corrected	Gene_5652_Predicted_mRNA_scaffold474:81	Unknown	398507	1	7.563479221	0.006593508	175	0.043493304	3235.556232	291.3544813	1765.627253
Corrected	Gene_21073_Predicted_mRNA_scaffold2817:2137	Unknown	176699	1	7.56540648	0.006594432	173	0.043066922	3235.556232	291.3544813	1765.627253
Corrected	Gene_13910_Predicted_mRNA_scaffold1507:1856	Unknown	63898	1	7.556115538	0.006600897	180	0.042256607	3235.556232	291.3544813	1765.627253
Corrected	Gene_12874_Predicted_mRNA_scaffold1365:603	Unknown	47138	1	7.558605731	0.006610596	175	0.043196458	3235.556232	291.3544813	1765.627253
Corrected	Gene_10605_Predicted_mRNA_scaffold1054:445	Unknown	10530	1	7.552801641	0.006616148	179	0.042499967	3235.556232	291.3544813	1765.627253
Corrected	Gene_10605_Predicted_mRNA_scaffold1054:724	Unknown	10541	1	7.552801641	0.006616148	179	0.042499967	3235.556232	291.3544813	1765.627253
Corrected	Gene_10605_Predicted_mRNA_scaffold1054:853	Unknown	10545	1	7.552801641	0.006616148	179	0.042499967	3235.556232	291.3544813	1765.627253
Corrected	Gene_10605_Predicted_mRNA_scaffold1054:1136	Unknown	10550	1	7.552801641	0.006616148	179	0.042499967	3235.556232	291.3544813	1765.627253
Corrected	Gene_10605_Predicted_mRNA_scaffold1054:1318	Unknown	10559	1	7.552801641	0.006616148	179	0.042499967	3235.556232	291.3544813	1765.627253
Corrected	Gene_10605_Predicted_mRNA_scaffold1054:1549	Unknown	10563	1	7.552801641	0.006616148	179	0.042499967	3235.556232	291.3544813	1765.627253
Corrected	Gene_16587_Predicted_mRNA_scaffold1953:138	Unknown	105657	1	7.573725217	0.006619971	160	0.046323015	3235.556232	291.3544813	1765.627253
Corrected	Gene_4603_Predicted_mRNA_scaffold374:453	Unknown	381724	1	7.57075099	0.006634981	159	0.045998334	3235.556232	291.3544813	1765.627253
Corrected	Gene_18390_Predicted_mRNA_scaffold2286:292	Unknown	134769	1	7.591013595	0.006635092	145	0.053910174	3235.556232	291.3544813	1765.627253
Corrected	Gene_19473_Predicted_mRNA_scaffold2480:968	Unknown	151487	1	7.5854127	0.006654671	145	0.051167757	3235.556232	291.3544813	1765.627253
Corrected	Gene_7206_Predicted_mRNA_scaffold587:46	Unknown	426190	1	7.552675878	0.006655114	169	0.045057257	3235.556232	291.3544813	1765.627253
Corrected	Gene_6028_Predicted_mRNA_scaffold453:363	Unknown	405462	1	7.640863482	0.006656095	117	0.064178151	3235.556232	291.3544813	1765.627253
Corrected	Gene_21987_Predicted_mRNA_scaffold3051:1044	Unknown	191245	1	7.589271045	0.006658264	142	0.051992652	3235.556232	291.3544813	1765.627253
Corrected	Gene_31706_Predicted_mRNA_scaffold7384:357	Unknown	325289	1	7.589664318	0.006668705	140	0.053229737	3235.556232	291.3544813	1765.627253
Corrected	Gene_7536_Predicted_mRNA_scaffold649:1487	Unknown	431138	1	7.535394795	0.006670462	181	0.041909244	3235.556232	291.3544813	1765.627253
Corrected	Gene_5575_Predicted_mRNA_scaffold433:1205	Unknown	397577	1	7.542004548	0.006684783	171	0.044040506	3235.556232	291.3544813	1765.627253
Corrected	Gene_2217_Predicted_mRNA_scaffold152:273	Unknown	194493	1	7.570778011	0.006700549	146	0.050521916	3235.556232	291.3544813	1765.627253
Corrected	Gene_1622_Predicted_mRNA_scaffold79:2514	Unknown	99995	1	7.542448137	0.006703853	166	0.046089129	3235.556232	291.3544813	1765.627253
Corrected	Gene_12401_Predicted_mRNA_scaffold1267:1707	Unknown	39287	1	7.544458203	0.006705335	164	0.044934264	3235.556232	291.3544813	1765.627253
Corrected	Gene_2512_Predicted_mRNA_scaffold159:740	Unknown	238916	1	7.517989025	0.006739785	179	0.042043455	3235.556232	291.3544813	1765.627253
Corrected	Gene_7695_Predicted_mRNA_scaffold696:73	Unknown	433864	1	7.542885657	0.006742915	157	0.048811915	3235.556232	291.3544813	1765.627253
Corrected	Gene_911_Predicted_mRNA_scaffold34:1455	Unknown	456244	1	7.531249297	0.00675242	164	0.04891758	3235.556232	291.3544813	1765.627253
Corrected	Gene_30793_Predicted_mRNA_scaffold6279:828	Unknown	314807	1	7.514982421	0.006754266	178	0.042507244	3235.556232	291.3544813	1765.627253
Corrected	Gene_19692_Predicted_mRNA_scaffold2545:1805	Unknown	154721	1	7.571989441	0.006755753	136	0.052469217	3235.556232	291.3544813	1765.627253
Corrected	Gene_1307_Predicted_mRNA_scaffold100:4131	Unknown	51178	1	7.516004563	0.006765797	174	0.0422304	3235.556232	291.3544813	1765.627253
Corrected	Gene_31313_Predicted_mRNA_scaffold7019:710	Unknown	320779	1	7.56286439	0.006769323	139	0.055394561	3235.556232	291.3544813	1765.627253
Corrected	Gene_22542_Predicted_mRNA_scaffold3199:1761	Unknown	200807	1	7.508074632	0.006771774	180	0.041987945	3235.556232	291.3544813	1765.627253
Corrected	Gene_26039_Predicted_mRNA_scaffold4250:968	Unknown	250913	1	7.523933158	0.006774282	165	0.045265743	3235.556232	291.3544813	1765.627253
Corrected	Gene_32164_Predicted_mRNA_scaffold7836:829	Unknown	329628	1	7.56086904	0.006782606	138	0.053616569	3235.556232	291.3544813	1765.627253
Corrected	Gene_8324_Predicted_mRNA_scaffold766:631	Unknown	442757	1	7.502326822	0.006788901	181	0.041725331	3235.556232	291.3544813	1765.627253
Corrected	Gene_6145_Predicted_mRNA_scaffold528:620	Unknown	407759	1	7.512239514	0.006791248	171	0.044302936	3235.556232	291.3544813	1765.627253
Corrected	Gene_33764_Predicted_mRNA_scaffold9862:86	Unknown	344749	1	7.497550751	0.006806186	181	0.041698769	3235.556232	291.3544813	1765.627253
Corrected	Gene_27029_Predicted_mRNA_scaffold4561:1338	Unknown	264078	1	7.517485338	0.006819907	160	0.04509856	3235.556232	291.3544813	1765.627253
Corrected	Gene_18583_Predicted_mRNA_scaffold2322:1790	Unknown	137540	1	7.560767228	0.006822167	132	0.058631606	3235.556232	291.3544813	1765.627253
Corrected	Gene_19562_Predicted_mRNA_scaffold2510:3609	Unknown	152835	1	7.500283159	0.006822561	174	0.042175055	3235.556232	291.3544813	1765.627253
Corrected	Gene_29031_Predicted_mRNA_scaffold5546:313	Unknown	292100	1	7.51893139	0.006824072	158	0.047343434	3235.556232	291.3544813	1765.627253
Corrected	Gene_7237_Predicted_mRNA_scaffold634:987	Unknown	426727	1	7.540226229	0.006826303	143	0.053164207	3235.556232	291.3544813	1765.627253
Corrected	Gene_20166_Predicted_mRNA_scaffold2636:1319	Unknown	162773	1	7.5756413	0.006835338	123	0.058299147	3235.556232	291.3544813	1765.627253
Corrected	Gene_4079_Predicted_mRNA_scaffold196:1079	Unknown	370432	1	7.488524635	0.006838976	181	0.041648568	3235.556232	291.3544813	1765.627253
Corrected	Gene_964_Predicted_mRNA_scaffold32:1880	Unknown	464641	1	7.53073523	0.006843344	146	0.052585953	3235.556232	291.3544813	1765.627253
Corrected	Gene_15949_Predicted_mRNA_scaffold1853:1582	Unknown	95668	1	7.495409675	0.006848183	172	0.043100322	3235.556232	291.3544813	1765.627253
Corrected	Gene_26044_Predicted_mRNA_scaffold4257:3114	Unknown	250995	1	7.517227085	0.006854823	153	0.049124599	3235.556232	291.3544813	1765.627253
Corrected	Gene_4490_Predicted_mRNA_scaffold292:1527	Unknown	379478	1	7.493305999	0.006855842	172	0.045100715	3235.556232	291.3544813	1765.627253
Corrected	Gene_16913_Predicted_mRNA_scaffold2006:2195	Unknown	110888	1	7.486295724	0.006861907	177	0.042020678	3235.556232	291.3544813	1765.627253
Corrected	Gene_11679_Predicted_mRNA_scaffold1183:1708	Unknown	27424	1	7.524188876	0.006866986	146	0.049355747	3235.556232	291.3544813	1765.627253
Corrected	Gene_8741_Predicted_mRNA_scaffold820:774	Unknown	449748	1	7.490120642	0.006879729	169	0.043803741	3235.556232	291.3544813	1765.627253
Corrected	Gene_2939_Predicted_mRNA_scaffold232:10298	Unknown	296530	1	7.539126364	0.006879741	135	0.052753301	3235.556232	291.3544813	1765.627253
Corrected	Gene_22468_Predicted_mRNA_scaffold3177:3190	Unknown	199459	1	7.486234734	0.006881649	172	0.043894193	3235.556232	291.3544813	1765.627253
Corrected	Gene_7185_Predicted_mRNA_scaffold582:1955	Unknown	425839	1	7.480103849	0.00688455	177	0.042403649	3235.556232	291.3544813	1765.627253
Corrected	Gene_23825_Predicted_mRNA_scaffold3556:1474	Unknown	219401	1	7.479736753	0.006889714	176	0.043383221	3235.556232	291.3544813	1765.627253
Corrected	Gene_27536_Predicted_mRNA_scaffold4847:906	Unknown	271117	1	7.470907843	0.006910796	179	0.042208675	3235.556232	291.3544813	1765.627253
Corrected	Gene_8538_Predicted_mRNA_scaffold790:593	Unknown	446076	1	7.490922613	0.006916497	160	0.046980093	3235.556232	291.3544813	1765.627253
Corrected	Gene_987_Predicted_mRNA_scaffold73:522	Unknown	468574	1	7.521523038	0.00691794	139	0.051247161	3235.556232	291.3544813	1765.627253
Corrected	Gene_28765_Predicted_mRNA_scaffold5394:1655	Unknown	288508	1	7.525992285	0.006920757	136	0.05585498	3235.556232	291.3544813	1765.627253
Corrected	Gene_11003_Predicted_mRNA_scaffold1109:636	Unknown	16388	1	7.470846588	0.006922376	176	0.042548213	3235.556232	291.3544813	1765.627253
Corrected	Gene_19544_Predicted_mRNA_scaffold2513:1302	Unknown	152516	1	7.518924713	0.006933658	138	0.05386821	3235.556232	291.3544813	1765.627253
Corrected	Gene_19644_Predicted_mRNA_scaffold2524:575	Unknown	154185	1	7.505914295	0.006939103	145	0.051989419	3235.556232	291.3544813	1765.627253
Corrected	Gene_34304_Predicted_mRNA_scaffold11051:1269	Unknown	348523	1	7.546920392	0.006946515	122	0.059529899	3235.556232	291.3544813	1765.627253
Corrected	Gene_10294_Predicted_mRNA_scaffold1013:2547	Unknown	5352	1	7.460142824	0.006954275	178	0.041724933	3235.556232	291.3544813	1765.627253
Corrected	Gene_17869_Predicted_mRNA_scaffold2174:240	Unknown	126184	1	7.458218887	0.006965201	177	0.04269338	3235.556232	291.3544813	1765.627253
Corrected	Gene_31535_Predicted_mRNA_scaffold7217:256	Unknown	323207	1	7.459134092	0.00696954	175	0.043022825	3235.556232	291.3544813	1765.627253
Corrected	Gene_987_Predicted_mRNA_scaffold73:724	Unknown	468580	1	7.490239746	0.007008297	143	0.050603304	3235.556232	291.3544813	1765.627253
Corrected	Gene_29440_Predicted_mRNA_scaffold5775:527	Unknown	297115	1	7.476457594	0.007019858	150	0.05060418	3235.556232	291.3544813	1765.627253
Corrected	Gene_10842_Predicted_mRNA_scaffold1070:2928	Unknown	13825	1	7.470669292	0.007020427	154	0.047843599	3235.556232	291.3544813	1765.627253
Corrected	Gene_11800_Predicted_mRNA_scaffold1210:937	Unknown	29183	1	7.470063717	0.0070436	150	0.05267039	3235.556232	291.3544813	1765.627253
Corrected	Gene_30876_Predicted_mRNA_scaffold6681:1444	Unknown	315611	1	7.49416464	0.007043976	135	0.054710685	3235.556232	291.3544813	1765.627253
Corrected	Gene_14870_Predicted_mRNA_scaffold1656:1371	Unknown	78579	1	7.490449301	0.007051113	136	0.052602508	3235.556232	291.3544813	1765.627253
Corrected	Gene_10697_Predicted_mRNA_scaffold1062:1964	Unknown	12252	1	7.465107125	0.007056714	151	0.048257167	3235.556232	291.3544813	1765.627253
Corrected	Gene_34427_Predicted_mRNA_scaffold11388:262	Unknown	349325	1	7.432826364	0.007063874	176	0.041846119	3235.556232	291.3544813	1765.627253
Corrected	Gene_121_Predicted_mRNA_scaffold8:3580	Unknown	36379	1	7.432514264	0.007065048	176	0.042025538	3235.556232	291.3544813	1765.627253
Corrected	Gene_417_Predicted_mRNA_scaffold24:1052	Unknown	374006	1	7.434284941	0.007070284	173	0.04330972	3235.556232	291.3544813	1765.627253
Corrected	Gene_9404_Predicted_mRNA_scaffold890:3864	Unknown	460900	1	7.450558058	0.007070745	159	0.046574922	3235.556232	291.3544813	1765.627253
Corrected	Gene_24130_Predicted_mRNA_scaffold3647:954	Unknown	223939	1	7.428750304	0.00707151	178	0.042324527	3235.556232	291.3544813	1765.627253
Corrected	Gene_26582_Predicted_mRNA_scaffold4473:2116	Unknown	258334	1	7.455626131	0.007076502	154	0.048498835	3235.556232	291.3544813	1765.627253
Corrected	Gene_4856_Predicted_mRNA_scaffold375:496	Unknown	385808	1	7.425254292	0.007100312	174	0.043967753	3235.556232	291.3544813	1765.627253
Corrected	Gene_31186_Predicted_mRNA_scaffold6910:1015	Unknown	319369	1	7.447490755	0.007112178	153	0.049344614	3235.556232	291.3544813	1765.627253
Corrected	Gene_9286_Predicted_mRNA_scaffold882:5011	Unknown	458968	1	7.445655503	0.007124317	152	0.048844669	3235.556232	291.3544813	1765.627253
Corrected	Gene_7652_Predicted_mRNA_scaffold679:461	Unknown	433141	1	7.436599635	0.007132977	157	0.048264234	3235.556232	291.3544813	1765.627253
Corrected	Gene_17697_Predicted_mRNA_scaffold2100:4310	Unknown	123538	1	7.41003853	0.007138548	179	0.042025429	3235.556232	291.3544813	1765.627253
Corrected	Gene_5475_Predicted_mRNA_scaffold438:601	Unknown	396158	1	7.410787039	0.007139509	178	0.042125688	3235.556232	291.3544813	1765.627253
Corrected	Gene_20240_Predicted_mRNA_scaffold2652:349	Unknown	164135	1	7.403153183	0.007161021	180	0.041941533	3235.556232	291.3544813	1765.627253
Corrected	Gene_3773_Predicted_mRNA_scaffold301:4296	Unknown	363083	1	7.402950065	0.007161796	180	0.041400049	3235.556232	291.3544813	1765.627253
Corrected	Gene_33154_Predicted_mRNA_scaffold8952:1698	Unknown	338504	1	7.400711522	0.007170349	180	0.04138753	3235.556232	291.3544813	1765.627253
Corrected	Gene_27839_Predicted_mRNA_scaffold4962:161	Unknown	275201	1	7.512830535	0.007180901	110	0.070638013	3235.556232	291.3544813	1765.627253
Corrected	Gene_16312_Predicted_mRNA_scaffold1931:1262	Unknown	101256	1	7.393060107	0.007203447	179	0.041573389	3235.556232	291.3544813	1765.627253
Corrected	Gene_236_Predicted_mRNA_scaffold4:276	Unknown	217950	1	7.410639049	0.007207672	162	0.046341548	3235.556232	291.3544813	1765.627253
Corrected	Gene_3729_Predicted_mRNA_scaffold212:4501	Unknown	362037	1	7.421709777	0.007220443	151	0.049368261	3235.556232	291.3544813	1765.627253
Corrected	Gene_27613_Predicted_mRNA_scaffold4877:2040	Unknown	272225	1	7.439501598	0.007222878	139	0.054075384	3235.556232	291.3544813	1765.627253
Corrected	Gene_6640_Predicted_mRNA_scaffold573:1539	Unknown	416637	1	7.412707155	0.007228832	156	0.04809473	3235.556232	291.3544813	1765.627253
Corrected	Gene_5071_Predicted_mRNA_scaffold333:496	Unknown	389672	1	7.422163609	0.007229619	149	0.047973157	3235.556232	291.3544813	1765.627253
Corrected	Gene_24799_Predicted_mRNA_scaffold3842:1330	Unknown	233676	1	7.416013733	0.007231594	153	0.04836509	3235.556232	291.3544813	1765.627253
Corrected	Gene_23224_Predicted_mRNA_scaffold3373:2825	Unknown	211089	1	7.384126849	0.007234043	180	0.041294783	3235.556232	291.3544813	1765.627253
Corrected	Gene_28225_Predicted_mRNA_scaffold5128:1757	Unknown	280807	1	7.384747536	0.007235443	179	0.041490587	3235.556232	291.3544813	1765.627253
Corrected	Gene_28225_Predicted_mRNA_scaffold5128:1949	Unknown	280812	1	7.384747536	0.007235443	179	0.041490587	3235.556232	291.3544813	1765.627253
Corrected	Gene_1412_Predicted_mRNA_scaffold86:1147	Unknown	66812	1	7.379134386	0.007249575	181	0.041040178	3235.556232	291.3544813	1765.627253
Corrected	Gene_2638_Predicted_mRNA_scaffold208:2543	Unknown	255718	1	7.430214161	0.007264704	138	0.052198602	3235.556232	291.3544813	1765.627253
Corrected	Gene_15741_Predicted_mRNA_scaffold1822:387	Unknown	92322	1	7.397960801	0.007275534	158	0.047376653	3235.556232	291.3544813	1765.627253
Corrected	Gene_14641_Predicted_mRNA_scaffold1632:2522	Unknown	74783	1	7.385467452	0.007277488	168	0.043999809	3235.556232	291.3544813	1765.627253
Corrected	Gene_2024_Predicted_mRNA_scaffold144:195	Unknown	164309	1	7.376149257	0.007288391	174	0.042179983	3235.556232	291.3544813	1765.627253
Corrected	Gene_9691_Predicted_mRNA_scaffold937:26	Unknown	465258	1	7.405409227	0.007288395	150	0.048528061	3235.556232	291.3544813	1765.627253
Corrected	Gene_3560_Predicted_mRNA_scaffold284:531	Unknown	356660	1	7.406426193	0.00729559	148	0.05140457	3235.556232	291.3544813	1765.627253
Corrected	Gene_31622_Predicted_mRNA_scaffold7298:1821	Unknown	324236	1	7.465140589	0.007311243	115	0.061838735	3235.556232	291.3544813	1765.627253
Corrected	Gene_19293_Predicted_mRNA_scaffold2462:1799	Unknown	148655	1	7.360745436	0.007321057	181	0.040937905	3235.556232	291.3544813	1765.627253
Corrected	Gene_12401_Predicted_mRNA_scaffold1267:1091	Unknown	39263	1	7.384054786	0.007324458	159	0.045077867	3235.556232	291.3544813	1765.627253
Corrected	Gene_15560_Predicted_mRNA_scaffold1794:1482	Unknown	89237	1	7.378416777	0.007327329	163	0.044757454	3235.556232	291.3544813	1765.627253
Corrected	Gene_23614_Predicted_mRNA_scaffold3495:300	Unknown	216715	1	7.36757791	0.007338412	170	0.043321895	3235.556232	291.3544813	1765.627253
Corrected	Gene_16736_Predicted_mRNA_scaffold1971:348	Unknown	108157	1	7.370348985	0.007340635	167	0.043572878	3235.556232	291.3544813	1765.627253
Corrected	Gene_34129_Predicted_mRNA_scaffold10613:228	Unknown	347569	1	7.375126373	0.007349564	161	0.045835697	3235.556232	291.3544813	1765.627253
Corrected	Gene_1086_Predicted_mRNA_scaffold80:936	Unknown	14092	1	7.374153545	0.007358163	160	0.045334489	3235.556232	291.3544813	1765.627253
Corrected	Gene_30213_Predicted_mRNA_scaffold6239:822	Unknown	307794	1	7.410364427	0.00736788	134	0.051959015	3235.556232	291.3544813	1765.627253
Corrected	Gene_29811_Predicted_mRNA_scaffold5982:3280	Unknown	302087	1	7.346593801	0.007384193	179	0.041546739	3235.556232	291.3544813	1765.627253
Corrected	Gene_20564_Predicted_mRNA_scaffold2726:253	Unknown	169695	1	7.381747409	0.007385725	149	0.052441909	3235.556232	291.3544813	1765.627253
Corrected	Gene_4104_Predicted_mRNA_scaffold332:629	Unknown	370945	1	7.356574957	0.007385822	169	0.043914328	3235.556232	291.3544813	1765.627253
Corrected	Gene_24059_Predicted_mRNA_scaffold3600:3004	Unknown	222665	1	7.375089074	0.007389957	153	0.047176129	3235.556232	291.3544813	1765.627253
Corrected	Gene_20813_Predicted_mRNA_scaffold2773:815	Unknown	173078	1	7.342898246	0.007391129	181	0.040838645	3235.556232	291.3544813	1765.627253
Corrected	Gene_25258_Predicted_mRNA_scaffold3994:1250	Unknown	240741	1	7.379682063	0.007393796	149	0.049893711	3235.556232	291.3544813	1765.627253
Corrected	Gene_10697_Predicted_mRNA_scaffold1062:1424	Unknown	12239	1	7.374692808	0.007402267	151	0.048101933	3235.556232	291.3544813	1765.627253
Corrected	Gene_21501_Predicted_mRNA_scaffold2922:880	Unknown	183757	1	7.340265804	0.007409168	179	0.041162705	3235.556232	291.3544813	1765.627253
Corrected	Gene_10502_Predicted_mRNA_scaffold1031:441	Unknown	8742	1	7.352717708	0.007409788	167	0.043650671	3235.556232	291.3544813	1765.627253
Corrected	Gene_5475_Predicted_mRNA_scaffold438:103	Unknown	396143	1	7.340004895	0.007414088	178	0.041723335	3235.556232	291.3544813	1765.627253
Corrected	Gene_9286_Predicted_mRNA_scaffold882:5007	Unknown	458967	1	7.363418361	0.007430485	154	0.047707843	3235.556232	291.3544813	1765.627253
Corrected	Gene_21155_Predicted_mRNA_scaffold2847:585	Unknown	177855	1	7.34082339	0.007430994	173	0.042628904	3235.556232	291.3544813	1765.627253
Corrected	Gene_32033_Predicted_mRNA_scaffold7695:1082	Unknown	328631	1	7.337509532	0.007435918	175	0.041529038	3235.556232	291.3544813	1765.627253
Corrected	Gene_20586_Predicted_mRNA_scaffold2733:807	Unknown	170029	1	7.373768277	0.007440042	145	0.048813238	3235.556232	291.3544813	1765.627253
Corrected	Gene_10366_Predicted_mRNA_scaffold1029:3705	Unknown	6375	1	7.337542783	0.007443995	173	0.042496193	3235.556232	291.3544813	1765.627253
Corrected	Gene_18121_Predicted_mRNA_scaffold2218:1069	Unknown	130816	1	7.349093525	0.007451851	161	0.045077781	3235.556232	291.3544813	1765.627253
Corrected	Gene_38849_Predicted_mRNA_scaffold48447:200	Unknown	366025	1	7.380500023	0.007457337	138	0.051624507	3235.556232	291.3544813	1765.627253
Corrected	Gene_27690_Predicted_mRNA_scaffold4909:1601	Unknown	273354	1	7.355251091	0.007457479	155	0.047690454	3235.556232	291.3544813	1765.627253
Corrected	Gene_10641_Predicted_mRNA_scaffold1044:1028	Unknown	11153	1	7.332467308	0.007460021	174	0.041997941	3235.556232	291.3544813	1765.627253
Corrected	Gene_25225_Predicted_mRNA_scaffold3976:2138	Unknown	240098	1	7.326417338	0.007460268	180	0.04097205	3235.556232	291.3544813	1765.627253
Corrected	Gene_15872_Predicted_mRNA_scaffold1842:648	Unknown	94619	1	7.332300486	0.007460684	174	0.041871722	3235.556232	291.3544813	1765.627253
Corrected	Gene_22285_Predicted_mRNA_scaffold3117:280	Unknown	196561	1	7.332867868	0.007470982	171	0.04397154	3235.556232	291.3544813	1765.627253
Corrected	Gene_22286_Predicted_mRNA_scaffold3117:50	Unknown	196567	1	7.332867868	0.007470982	171	0.04397154	3235.556232	291.3544813	1765.627253
Corrected	Gene_22286_Predicted_mRNA_scaffold3117:205	Unknown	196569	1	7.332867868	0.007470982	171	0.04397154	3235.556232	291.3544813	1765.627253
Corrected	Gene_22286_Predicted_mRNA_scaffold3117:455	Unknown	196571	1	7.332867868	0.007470982	171	0.04397154	3235.556232	291.3544813	1765.627253
Corrected	Gene_22286_Predicted_mRNA_scaffold3117:485	Unknown	196572	1	7.332867868	0.007470982	171	0.04397154	3235.556232	291.3544813	1765.627253
Corrected	Gene_22286_Predicted_mRNA_scaffold3117:1273	Unknown	196587	1	7.332867868	0.007470982	171	0.04397154	3235.556232	291.3544813	1765.627253
Corrected	Gene_10359_Predicted_mRNA_scaffold1021:2864	Unknown	6202	1	7.346926624	0.007475148	158	0.044577958	3235.556232	291.3544813	1765.627253
Corrected	Gene_6196_Predicted_mRNA_scaffold526:1145	Unknown	408903	1	7.329428926	0.007476251	173	0.042288551	3235.556232	291.3544813	1765.627253
Corrected	Gene_28604_Predicted_mRNA_scaffold5310:2068	Unknown	286577	1	7.332911846	0.007479433	169	0.044422318	3235.556232	291.3544813	1765.627253
Corrected	Gene_20720_Predicted_mRNA_scaffold2751:1136	Unknown	172027	1	7.328988632	0.007482195	172	0.043031028	3235.556232	291.3544813	1765.627253
Corrected	Gene_21987_Predicted_mRNA_scaffold3051:1053	Unknown	191246	1	7.367799476	0.007488037	141	0.050664726	3235.556232	291.3544813	1765.627253
Corrected	Gene_4543_Predicted_mRNA_scaffold370:2247	Unknown	380376	1	7.334762519	0.007489964	165	0.044181768	3235.556232	291.3544813	1765.627253
Corrected	Gene_18121_Predicted_mRNA_scaffold2218:271	Unknown	130801	1	7.334268658	0.007496548	164	0.044485894	3235.556232	291.3544813	1765.627253
Corrected	Gene_18121_Predicted_mRNA_scaffold2218:352	Unknown	130803	1	7.334268658	0.007496548	164	0.044485894	3235.556232	291.3544813	1765.627253
Corrected	Gene_18121_Predicted_mRNA_scaffold2218:655	Unknown	130807	1	7.334268658	0.007496548	164	0.044485894	3235.556232	291.3544813	1765.627253
Corrected	Gene_18121_Predicted_mRNA_scaffold2218:794	Unknown	130810	1	7.334268658	0.007496548	164	0.044485894	3235.556232	291.3544813	1765.627253
Corrected	Gene_18121_Predicted_mRNA_scaffold2218:866	Unknown	130811	1	7.334268658	0.007496548	164	0.044485894	3235.556232	291.3544813	1765.627253
Corrected	Gene_29685_Predicted_mRNA_scaffold5905:3014	Unknown	300286	1	7.348209081	0.007501305	152	0.048112347	3235.556232	291.3544813	1765.627253
Corrected	Gene_1200_Predicted_mRNA_scaffold66:1584	Unknown	32716	1	7.328120386	0.007516468	165	0.044322816	3235.556232	291.3544813	1765.627253
Corrected	Gene_10234_Predicted_mRNA_scaffold1007:1333	Unknown	4061	1	7.309562208	0.007523875	181	0.040653242	3235.556232	291.3544813	1765.627253
Corrected	Gene_30104_Predicted_mRNA_scaffold6166:2858	Unknown	306455	1	7.331540802	0.007526512	160	0.046291621	3235.556232	291.3544813	1765.627253
Corrected	Gene_20352_Predicted_mRNA_scaffold2621:3404	Unknown	166165	1	7.309326794	0.007532535	179	0.040760912	3235.556232	291.3544813	1765.627253
Corrected	Gene_21461_Predicted_mRNA_scaffold2931:1463	Unknown	182865	1	7.340730865	0.007536546	151	0.049213858	3235.556232	291.3544813	1765.627253
Corrected	Gene_18018_Predicted_mRNA_scaffold2215:2020	Unknown	128647	1	7.339213654	0.00753713	152	0.048853461	3235.556232	291.3544813	1765.627253
Corrected	Gene_31268_Predicted_mRNA_scaffold6975:1039	Unknown	320310	1	7.374467971	0.007544698	129	0.054734223	3235.556232	291.3544813	1765.627253
Corrected	Gene_32886_Predicted_mRNA_scaffold8632:1404	Unknown	335566	1	7.319480757	0.007546509	166	0.044005958	3235.556232	291.3544813	1765.627253
Corrected	Gene_15039_Predicted_mRNA_scaffold1667:5070	Unknown	80995	1	7.303780646	0.007547146	181	0.040621087	3235.556232	291.3544813	1765.627253
Corrected	Gene_34609_Predicted_mRNA_scaffold11841:510	Unknown	350545	1	7.335356695	0.007558024	151	0.048617107	3235.556232	291.3544813	1765.627253
Corrected	Gene_25871_Predicted_mRNA_scaffold4197:2265	Unknown	248767	1	7.30422434	0.007573206	174	0.041640071	3235.556232	291.3544813	1765.627253
Corrected	Gene_8374_Predicted_mRNA_scaffold775:1616	Unknown	443658	1	7.318165012	0.007580173	160	0.045808087	3235.556232	291.3544813	1765.627253
Corrected	Gene_6884_Predicted_mRNA_scaffold588:1297	Unknown	420976	1	7.302610248	0.007610019	167	0.043973353	3235.556232	291.3544813	1765.627253
Corrected	Gene_5304_Predicted_mRNA_scaffold437:1760	Unknown	393131	1	7.306319105	0.007613514	163	0.044718048	3235.556232	291.3544813	1765.627253
Corrected	Gene_29803_Predicted_mRNA_scaffold5976:234	Unknown	301848	1	7.30674158	0.007636306	158	0.047514297	3235.556232	291.3544813	1765.627253
Corrected	Gene_23176_Predicted_mRNA_scaffold3355:635	Unknown	210618	1	7.348170669	0.007649559	129	0.061133248	3235.556232	291.3544813	1765.627253
Corrected	Gene_11460_Predicted_mRNA_scaffold1161:70	Unknown	23970	1	7.294378806	0.007662014	163	0.044243748	3235.556232	291.3544813	1765.627253
Corrected	Gene_27271_Predicted_mRNA_scaffold4735:333	Unknown	267510	1	7.277241826	0.007666676	178	0.040808404	3235.556232	291.3544813	1765.627253
Corrected	Gene_16742_Predicted_mRNA_scaffold1971:2584	Unknown	108302	1	7.274843383	0.007668619	180	0.040683629	3235.556232	291.3544813	1765.627253
Corrected	Gene_12503_Predicted_mRNA_scaffold760:258	Unknown	40675	1	7.273707418	0.007685174	177	0.041506058	3235.556232	291.3544813	1765.627253
Corrected	Gene_33295_Predicted_mRNA_scaffold9154:373	Unknown	339639	1	7.276221303	0.007691386	173	0.041033082	3235.556232	291.3544813	1765.627253
Corrected	Gene_10235_Predicted_mRNA_scaffold1007:655	Unknown	4106	1	7.282697089	0.007700338	165	0.044343672	3235.556232	291.3544813	1765.627253
Corrected	Gene_30776_Predicted_mRNA_scaffold6610:2701	Unknown	314521	1	7.272864549	0.007740747	165	0.045174901	3235.556232	291.3544813	1765.627253
Corrected	Gene_8701_Predicted_mRNA_scaffold814:6583	Unknown	449151	1	7.276655357	0.007744289	161	0.045286606	3235.556232	291.3544813	1765.627253
Corrected	Gene_21263_Predicted_mRNA_scaffold2882:638	Unknown	180075	1	7.294261242	0.007747346	147	0.049995404	3235.556232	291.3544813	1765.627253
Corrected	Gene_28758_Predicted_mRNA_scaffold5386:1128	Unknown	288393	1	7.309415489	0.007748776	137	0.055323798	3235.556232	291.3544813	1765.627253
Corrected	Gene_10004_Predicted_mRNA_scaffold975:836	Unknown	75	1	7.264061692	0.007763321	168	0.043449608	3235.556232	291.3544813	1765.627253
Corrected	Gene_8509_Predicted_mRNA_scaffold785:2075	Unknown	445686	1	7.250323298	0.007777716	178	0.04065127	3235.556232	291.3544813	1765.627253
Corrected	Gene_4942_Predicted_mRNA_scaffold387:1024	Unknown	387557	1	7.266271638	0.007792129	160	0.045401042	3235.556232	291.3544813	1765.627253
Corrected	Gene_29553_Predicted_mRNA_scaffold5819:798	Unknown	298555	1	7.261378513	0.007792947	164	0.044234051	3235.556232	291.3544813	1765.627253
Corrected	Gene_20054_Predicted_mRNA_scaffold2619:1896	Unknown	160957	1	7.258591352	0.007795136	166	0.044727474	3235.556232	291.3544813	1765.627253
Corrected	Gene_4209_Predicted_mRNA_scaffold324:1282	Unknown	374681	1	7.285434832	0.00779564	145	0.052568256	3235.556232	291.3544813	1765.627253
Corrected	Gene_5674_Predicted_mRNA_scaffold347:205	Unknown	398957	1	7.250596906	0.007797265	173	0.042706532	3235.556232	291.3544813	1765.627253
Corrected	Gene_1180_Predicted_mRNA_scaffold98:5159	Unknown	29334	1	7.247753579	0.007804866	174	0.041843558	3235.556232	291.3544813	1765.627253
Corrected	Gene_7274_Predicted_mRNA_scaffold635:588	Unknown	427362	1	7.247401193	0.007814865	172	0.041395013	3235.556232	291.3544813	1765.627253
Corrected	Gene_8347_Predicted_mRNA_scaffold771:599	Unknown	443212	1	7.261771376	0.007815826	159	0.045827874	3235.556232	291.3544813	1765.627253
Corrected	Gene_27136_Predicted_mRNA_scaffold4665:1632	Unknown	265416	1	7.292121361	0.007826659	136	0.051894999	3235.556232	291.3544813	1765.627253
Corrected	Gene_11071_Predicted_mRNA_scaffold1104:425	Unknown	17618	1	7.246448235	0.007827582	170	0.043116628	3235.556232	291.3544813	1765.627253
Corrected	Gene_19773_Predicted_mRNA_scaffold2560:843	Unknown	156014	1	7.281712586	0.007836133	141	0.051858332	3235.556232	291.3544813	1765.627253
Corrected	Gene_26590_Predicted_mRNA_scaffold4476:4661	Unknown	258604	1	7.23448834	0.007839798	179	0.040716035	3235.556232	291.3544813	1765.627253
Corrected	Gene_26590_Predicted_mRNA_scaffold4476:4693	Unknown	258607	1	7.23448834	0.007839798	179	0.040716035	3235.556232	291.3544813	1765.627253
Corrected	Gene_33659_Predicted_mRNA_scaffold681:646	Unknown	343675	1	7.249672543	0.007846458	163	0.044323436	3235.556232	291.3544813	1765.627253
Corrected	Gene_33659_Predicted_mRNA_scaffold681:1250	Unknown	343683	1	7.249672543	0.007846458	163	0.044323436	3235.556232	291.3544813	1765.627253
Corrected	Gene_4642_Predicted_mRNA_scaffold327:1120	Unknown	382310	1	7.332486049	0.007854184	113	0.06102967	3235.556232	291.3544813	1765.627253
Corrected	Gene_11617_Predicted_mRNA_scaffold1181:3817	Unknown	26649	1	7.259550778	0.007856695	153	0.049912024	3235.556232	291.3544813	1765.627253
Corrected	Gene_33473_Predicted_mRNA_scaffold9428:454	Unknown	341533	1	7.263039354	0.007858958	150	0.050876075	3235.556232	291.3544813	1765.627253
Corrected	Gene_18906_Predicted_mRNA_scaffold2271:1105	Unknown	142103	1	7.247643474	0.007859796	162	0.044275904	3235.556232	291.3544813	1765.627253
Corrected	Gene_27183_Predicted_mRNA_scaffold4694:152	Unknown	266116	1	7.233606164	0.007859835	175	0.041451003	3235.556232	291.3544813	1765.627253
Corrected	Gene_27943_Predicted_mRNA_scaffold5008:1076	Unknown	277018	1	7.268334857	0.007860406	146	0.048834238	3235.556232	291.3544813	1765.627253
Corrected	Gene_19829_Predicted_mRNA_scaffold2569:880	Unknown	157103	1	7.229269958	0.007865718	178	0.040756829	3235.556232	291.3544813	1765.627253
Corrected	Gene_1430_Predicted_mRNA_scaffold71:275	Unknown	69337	1	7.271469993	0.007865865	143	0.053336915	3235.556232	291.3544813	1765.627253
Corrected	Gene_19704_Predicted_mRNA_scaffold2546:1887	Unknown	154891	1	7.226777922	0.007872181	179	0.040945334	3235.556232	291.3544813	1765.627253
Corrected	Gene_25090_Predicted_mRNA_scaffold3706:740	Unknown	238210	1	7.223846582	0.007876618	181	0.040176521	3235.556232	291.3544813	1765.627253
Corrected	Gene_26590_Predicted_mRNA_scaffold4476:4549	Unknown	258599	1	7.224480732	0.007877878	180	0.040401982	3235.556232	291.3544813	1765.627253
Corrected	Gene_5249_Predicted_mRNA_scaffold435:1441	Unknown	392506	1	7.226239548	0.00787847	178	0.041268568	3235.556232	291.3544813	1765.627253
Corrected	Gene_12514_Predicted_mRNA_scaffold1319:879	Unknown	40875	1	7.238599033	0.007878603	166	0.042477396	3235.556232	291.3544813	1765.627253
Corrected	Gene_18936_Predicted_mRNA_scaffold2377:254	Unknown	142621	1	7.244782104	0.007886742	159	0.045190689	3235.556232	291.3544813	1765.627253
Corrected	Gene_211_Predicted_mRNA_scaffold7:3287	Unknown	178991	1	7.26915719	0.007894826	140	0.052775113	3235.556232	291.3544813	1765.627253
Corrected	Gene_4890_Predicted_mRNA_scaffold380:4467	Unknown	386561	1	7.22231399	0.007899093	177	0.040673723	3235.556232	291.3544813	1765.627253
Corrected	Gene_26752_Predicted_mRNA_scaffold4529:370	Unknown	260968	1	7.222152547	0.007908068	175	0.04110034	3235.556232	291.3544813	1765.627253
Corrected	Gene_17617_Predicted_mRNA_scaffold2141:1086	Unknown	122370	1	7.217280252	0.007908275	180	0.040275567	3235.556232	291.3544813	1765.627253
Corrected	Gene_23280_Predicted_mRNA_scaffold3396:224	Unknown	212031	1	7.227992165	0.007909497	169	0.043083597	3235.556232	291.3544813	1765.627253
Corrected	Gene_24092_Predicted_mRNA_scaffold3629:681	Unknown	223263	1	7.25210591	0.007922208	147	0.048074337	3235.556232	291.3544813	1765.627253
Corrected	Gene_21934_Predicted_mRNA_scaffold3030:847	Unknown	190565	1	7.274237049	0.00793717	131	0.054373427	3235.556232	291.3544813	1765.627253
Corrected	Gene_24468_Predicted_mRNA_scaffold3736:1035	Unknown	228158	1	7.246558533	0.007939574	148	0.047602926	3235.556232	291.3544813	1765.627253
Corrected	Gene_2792_Predicted_mRNA_scaffold203:1213	Unknown	276821	1	7.25959715	0.007941452	139	0.050633836	3235.556232	291.3544813	1765.627253
Corrected	Gene_4572_Predicted_mRNA_scaffold298:288	Unknown	381154	1	7.216147968	0.007941984	173	0.04259018	3235.556232	291.3544813	1765.627253
Corrected	Gene_20075_Predicted_mRNA_scaffold2627:1633	Unknown	161285	1	7.259654864	0.007961801	136	0.052507374	3235.556232	291.3544813	1765.627253
Corrected	Gene_25293_Predicted_mRNA_scaffold3989:1682	Unknown	241387	1	7.254696086	0.007975675	137	0.052100312	3235.556232	291.3544813	1765.627253
Corrected	Gene_22468_Predicted_mRNA_scaffold3177:3039	Unknown	199449	1	7.208081035	0.007989454	170	0.042875269	3235.556232	291.3544813	1765.627253
Corrected	Gene_24487_Predicted_mRNA_scaffold3748:454	Unknown	228415	1	7.196917356	0.007998904	179	0.040508152	3235.556232	291.3544813	1765.627253
Corrected	Gene_25179_Predicted_mRNA_scaffold3968:169	Unknown	239407	1	7.229578431	0.008005453	149	0.050775074	3235.556232	291.3544813	1765.627253
Corrected	Gene_4615_Predicted_mRNA_scaffold327:429	Unknown	381861	1	7.205855221	0.008008016	168	0.042862436	3235.556232	291.3544813	1765.627253
Corrected	Gene_10236_Predicted_mRNA_scaffold1007:917	Unknown	4128	1	7.206067133	0.008021136	165	0.043982077	3235.556232	291.3544813	1765.627253
Corrected	Gene_10236_Predicted_mRNA_scaffold1007:1214	Unknown	4134	1	7.206067133	0.008021136	165	0.043982077	3235.556232	291.3544813	1765.627253
Corrected	Gene_10236_Predicted_mRNA_scaffold1007:1425	Unknown	4138	1	7.206067133	0.008021136	165	0.043982077	3235.556232	291.3544813	1765.627253
Corrected	Gene_27554_Predicted_mRNA_scaffold4846:871	Unknown	271537	1	7.229245808	0.00803095	145	0.048135578	3235.556232	291.3544813	1765.627253
Corrected	Gene_17318_Predicted_mRNA_scaffold2095:803	Unknown	117625	1	7.184136217	0.008053787	179	0.041274324	3235.556232	291.3544813	1765.627253
Corrected	Gene_14077_Predicted_mRNA_scaffold1540:2386	Unknown	65978	1	7.198551193	0.008063006	163	0.045740808	3235.556232	291.3544813	1765.627253
Corrected	Gene_31695_Predicted_mRNA_scaffold7370:807	Unknown	325192	1	7.203503464	0.008072267	157	0.046329058	3235.556232	291.3544813	1765.627253
Corrected	Gene_17379_Predicted_mRNA_scaffold2104:979	Unknown	118521	1	7.176565372	0.008090561	178	0.040687072	3235.556232	291.3544813	1765.627253
Corrected	Gene_6744_Predicted_mRNA_scaffold563:9389	Unknown	418090	1	7.171683664	0.0080996	181	0.039886409	3235.556232	291.3544813	1765.627253
Corrected	Gene_14189_Predicted_mRNA_scaffold1566:1755	Unknown	67714	1	7.225130168	0.008101126	137	0.051365274	3235.556232	291.3544813	1765.627253
Corrected	Gene_994_Predicted_mRNA_scaffold73:1346	Unknown	469794	1	7.18162154	0.008107636	169	0.041596125	3235.556232	291.3544813	1765.627253
Corrected	Gene_9889_Predicted_mRNA_scaffold944:577	Unknown	468672	1	7.167296447	0.008118649	181	0.039862009	3235.556232	291.3544813	1765.627253
Corrected	Gene_4642_Predicted_mRNA_scaffold327:1553	Unknown	382325	1	7.197367579	0.00813175	151	0.046668072	3235.556232	291.3544813	1765.627253
Corrected	Gene_24087_Predicted_mRNA_scaffold3623:2306	Unknown	223180	1	7.179847091	0.008134049	165	0.044385779	3235.556232	291.3544813	1765.627253
Corrected	Gene_29014_Predicted_mRNA_scaffold5531:1230	Unknown	291950	1	7.162458555	0.008143713	180	0.040055131	3235.556232	291.3544813	1765.627253
Corrected	Gene_13148_Predicted_mRNA_scaffold1409:756	Unknown	52091	1	7.17250371	0.008147196	169	0.042629319	3235.556232	291.3544813	1765.627253
Corrected	Gene_34046_Predicted_mRNA_scaffold10409:423	Unknown	347052	1	7.186981073	0.008159783	154	0.044694476	3235.556232	291.3544813	1765.627253
Corrected	Gene_20766_Predicted_mRNA_scaffold2757:1202	Unknown	172547	1	7.166781669	0.008167567	170	0.042829026	3235.556232	291.3544813	1765.627253
Corrected	Gene_18759_Predicted_mRNA_scaffold2355:2001	Unknown	140255	1	7.207264591	0.008170954	138	0.053459979	3235.556232	291.3544813	1765.627253
Corrected	Gene_12057_Predicted_mRNA_scaffold1246:202	Unknown	33744	1	7.162265572	0.008173932	173	0.041217166	3235.556232	291.3544813	1765.627253
Corrected	Gene_7185_Predicted_mRNA_scaffold582:2484	Unknown	425847	1	7.157860711	0.008176096	177	0.040938082	3235.556232	291.3544813	1765.627253
Corrected	Gene_16311_Predicted_mRNA_scaffold1931:459	Unknown	101173	1	7.174509526	0.008176963	161	0.044486499	3235.556232	291.3544813	1765.627253
Corrected	Gene_16047_Predicted_mRNA_scaffold1847:1257	Unknown	96995	1	7.168814802	0.008182047	165	0.04302585	3235.556232	291.3544813	1765.627253
Corrected	Gene_13386_Predicted_mRNA_scaffold1450:462	Unknown	55590	1	7.172646757	0.008185081	161	0.044760263	3235.556232	291.3544813	1765.627253
Corrected	Gene_26574_Predicted_mRNA_scaffold4472:1696	Unknown	258275	1	7.158242256	0.00819153	173	0.042000128	3235.556232	291.3544813	1765.627253
Corrected	Gene_20045_Predicted_mRNA_scaffold2615:3249	Unknown	160725	1	7.170752407	0.008203609	159	0.045110002	3235.556232	291.3544813	1765.627253
Corrected	Gene_12488_Predicted_mRNA_scaffold1276:3980	Unknown	40606	1	7.188952323	0.008204211	145	0.046620738	3235.556232	291.3544813	1765.627253
Corrected	Gene_16115_Predicted_mRNA_scaffold1897:2557	Unknown	97876	1	7.160391421	0.008204678	168	0.042466487	3235.556232	291.3544813	1765.627253
Corrected	Gene_27824_Predicted_mRNA_scaffold4966:243	Unknown	275102	1	7.155449911	0.008208174	172	0.041882109	3235.556232	291.3544813	1765.627253
Corrected	Gene_4399_Predicted_mRNA_scaffold357:2239	Unknown	377972	1	7.144702008	0.008217488	181	0.039736347	3235.556232	291.3544813	1765.627253
Corrected	Gene_9028_Predicted_mRNA_scaffold854:362	Unknown	454638	1	7.148060776	0.008219085	177	0.040048407	3235.556232	291.3544813	1765.627253
Corrected	Gene_15810_Predicted_mRNA_scaffold1849:430	Unknown	93429	1	7.153248732	0.008222301	171	0.043252206	3235.556232	291.3544813	1765.627253
Corrected	Gene_18805_Predicted_mRNA_scaffold2351:1328	Unknown	141118	1	7.165640056	0.008231213	158	0.049181994	3235.556232	291.3544813	1765.627253
Corrected	Gene_4615_Predicted_mRNA_scaffold327:421	Unknown	381860	1	7.150861127	0.00823732	170	0.042199958	3235.556232	291.3544813	1765.627253
Corrected	Gene_11460_Predicted_mRNA_scaffold1161:1559	Unknown	23993	1	7.158718103	0.008246052	161	0.043553936	3235.556232	291.3544813	1765.627253
Corrected	Gene_25057_Predicted_mRNA_scaffold3926:722	Unknown	237553	1	7.173302084	0.008266295	146	0.048003462	3235.556232	291.3544813	1765.627253
Corrected	Gene_20275_Predicted_mRNA_scaffold2656:5372	Unknown	164778	1	7.126952319	0.008296005	181	0.039637629	3235.556232	291.3544813	1765.627253
Corrected	Gene_30783_Predicted_mRNA_scaffold6617:115	Unknown	314627	1	7.170600641	0.008303722	142	0.053361276	3235.556232	291.3544813	1765.627253
Corrected	Gene_24812_Predicted_mRNA_scaffold3852:1753	Unknown	233855	1	7.139280126	0.008307165	166	0.042059644	3235.556232	291.3544813	1765.627253
Corrected	Gene_29988_Predicted_mRNA_scaffold6086:967	Unknown	304584	1	7.152378679	0.008311292	154	0.047681737	3235.556232	291.3544813	1765.627253
Corrected	Gene_22413_Predicted_mRNA_scaffold3159:88	Unknown	198289	1	7.171646238	0.008312484	140	0.050780342	3235.556232	291.3544813	1765.627253
Corrected	Gene_15382_Predicted_mRNA_scaffold1745:1553	Unknown	86774	1	7.179509546	0.008313101	135	0.049724327	3235.556232	291.3544813	1765.627253
Corrected	Gene_1429_Predicted_mRNA_scaffold71:489	Unknown	69109	1	7.195268126	0.008314527	126	0.059925481	3235.556232	291.3544813	1765.627253
Corrected	Gene_6848_Predicted_mRNA_scaffold578:820	Unknown	420449	1	7.12603337	0.008320804	176	0.040415408	3235.556232	291.3544813	1765.627253
Corrected	Gene_34044_Predicted_mRNA_scaffold10263:730	Unknown	347036	1	7.16523523	0.00832735	142	0.051995733	3235.556232	291.3544813	1765.627253
Corrected	Gene_27179_Predicted_mRNA_scaffold4672:4487	Unknown	266068	1	7.151566887	0.008343797	149	0.048079685	3235.556232	291.3544813	1765.627253
Corrected	Gene_16716_Predicted_mRNA_scaffold1999:797	Unknown	107905	1	7.125597856	0.008344717	171	0.041454073	3235.556232	291.3544813	1765.627253
Corrected	Gene_4278_Predicted_mRNA_scaffold257:655	Unknown	375812	1	7.212850641	0.008349459	114	0.062182887	3235.556232	291.3544813	1765.627253
Corrected	Gene_20317_Predicted_mRNA_scaffold2668:306	Unknown	165545	1	7.126388391	0.008350357	169	0.041824271	3235.556232	291.3544813	1765.627253
Corrected	Gene_18422_Predicted_mRNA_scaffold2283:71	Unknown	135272	1	7.123254816	0.008350673	172	0.041352881	3235.556232	291.3544813	1765.627253
Corrected	Gene_16733_Predicted_mRNA_scaffold1971:505	Unknown	108149	1	7.184202494	0.008354701	127	0.055925748	3235.556232	291.3544813	1765.627253
Corrected	Gene_5651_Predicted_mRNA_scaffold483:1346	Unknown	398501	1	7.12090601	0.008361169	172	0.041844541	3235.556232	291.3544813	1765.627253
Corrected	Gene_10542_Predicted_mRNA_scaffold1043:988	Unknown	9536	1	7.12690848	0.008362213	166	0.044066582	3235.556232	291.3544813	1765.627253
Corrected	Gene_4347_Predicted_mRNA_scaffold335:3682	Unknown	377152	1	7.150287279	0.008374111	145	0.049780028	3235.556232	291.3544813	1765.627253
Corrected	Gene_16082_Predicted_mRNA_scaffold1890:86	Unknown	97511	1	7.110034097	0.008388116	177	0.039930939	3235.556232	291.3544813	1765.627253
Corrected	Gene_6311_Predicted_mRNA_scaffold533:178	Unknown	410769	1	7.116602917	0.008389512	170	0.041911994	3235.556232	291.3544813	1765.627253
Corrected	Gene_8681_Predicted_mRNA_scaffold804:1601	Unknown	448864	1	7.109077506	0.008392414	177	0.040369548	3235.556232	291.3544813	1765.627253
Corrected	Gene_22668_Predicted_mRNA_scaffold3235:2473	Unknown	202665	1	7.145989107	0.008399614	144	0.048695027	3235.556232	291.3544813	1765.627253
Corrected	Gene_3004_Predicted_mRNA_scaffold222:371	Unknown	305576	1	7.106924898	0.008402094	177	0.040091036	3235.556232	291.3544813	1765.627253
Corrected	Gene_3292_Predicted_mRNA_scaffold267:136	Unknown	336030	1	7.104061536	0.008406603	179	0.039837151	3235.556232	291.3544813	1765.627253
Corrected	Gene_4209_Predicted_mRNA_scaffold324:1938	Unknown	374694	1	7.131296978	0.008416419	152	0.045785501	3235.556232	291.3544813	1765.627253
Corrected	Gene_2428_Predicted_mRNA_scaffold187:525	Unknown	226067	1	7.097033134	0.008430113	181	0.039471229	3235.556232	291.3544813	1765.627253
Corrected	Gene_2428_Predicted_mRNA_scaffold187:684	Unknown	226069	1	7.097033134	0.008430113	181	0.039471229	3235.556232	291.3544813	1765.627253
Corrected	Gene_30065_Predicted_mRNA_scaffold6139:333	Unknown	305823	1	7.15825053	0.008437286	131	0.052580456	3235.556232	291.3544813	1765.627253
Corrected	Gene_29054_Predicted_mRNA_scaffold5548:414	Unknown	292550	1	7.096194657	0.008437986	180	0.039563144	3235.556232	291.3544813	1765.627253
Corrected	Gene_6371_Predicted_mRNA_scaffold547:126	Unknown	411987	1	7.106321641	0.00844039	169	0.042372939	3235.556232	291.3544813	1765.627253
Corrected	Gene_19209_Predicted_mRNA_scaffold2427:1234	Unknown	147388	1	7.111332058	0.008446842	163	0.043498893	3235.556232	291.3544813	1765.627253
Corrected	Gene_986_Predicted_mRNA_scaffold73:1182	Unknown	468245	1	7.188278311	0.008447079	115	0.058718752	3235.556232	291.3544813	1765.627253
Corrected	Gene_21148_Predicted_mRNA_scaffold2854:5410	Unknown	177754	1	7.124092872	0.008454551	151	0.048368226	3235.556232	291.3544813	1765.627253
Corrected	Gene_25926_Predicted_mRNA_scaffold468:429	Unknown	249470	1	7.159637539	0.008455151	128	0.055360956	3235.556232	291.3544813	1765.627253
Corrected	Gene_16762_Predicted_mRNA_scaffold1989:5265	Unknown	108564	1	7.147084825	0.008456712	135	0.05043973	3235.556232	291.3544813	1765.627253
Corrected	Gene_20785_Predicted_mRNA_scaffold2776:1042	Unknown	172897	1	7.096958704	0.008460044	174	0.041032934	3235.556232	291.3544813	1765.627253
Corrected	Gene_5671_Predicted_mRNA_scaffold347:1585	Unknown	398908	1	7.097286069	0.008462992	173	0.041703399	3235.556232	291.3544813	1765.627253
Corrected	Gene_9521_Predicted_mRNA_scaffold917:1070	Unknown	462689	1	7.090759955	0.008466741	179	0.03976256	3235.556232	291.3544813	1765.627253
Corrected	Gene_8374_Predicted_mRNA_scaffold775:1280	Unknown	443643	1	7.095470742	0.008466785	174	0.040517568	3235.556232	291.3544813	1765.627253
Corrected	Gene_22224_Predicted_mRNA_scaffold3111:366	Unknown	195324	1	7.105271126	0.008474207	163	0.043870355	3235.556232	291.3544813	1765.627253
Corrected	Gene_12564_Predicted_mRNA_scaffold1317:1516	Unknown	41914	1	7.119341923	0.008500105	147	0.04758317	3235.556232	291.3544813	1765.627253
Corrected	Gene_5750_Predicted_mRNA_scaffold480:354	Unknown	400541	1	7.118666542	0.008503154	147	0.049904356	3235.556232	291.3544813	1765.627253
Corrected	Gene_4261_Predicted_mRNA_scaffold352:1104	Unknown	375534	1	7.07993562	0.008511857	180	0.039593632	3235.556232	291.3544813	1765.627253
Corrected	Gene_33155_Predicted_mRNA_scaffold8957:513	Unknown	338522	1	7.120425855	0.008520792	143	0.051002793	3235.556232	291.3544813	1765.627253
Corrected	Gene_33665_Predicted_mRNA_scaffold681:2719	Unknown	343918	1	7.102162804	0.008525177	156	0.046611444	3235.556232	291.3544813	1765.627253
Corrected	Gene_29553_Predicted_mRNA_scaffold5819:311	Unknown	298540	1	7.08332069	0.008526484	173	0.041438406	3235.556232	291.3544813	1765.627253
Corrected	Gene_31912_Predicted_mRNA_scaffold7580:14	Unknown	327398	1	7.114093764	0.008536454	145	0.0484447	3235.556232	291.3544813	1765.627253
Corrected	Gene_4657_Predicted_mRNA_scaffold366:1285	Unknown	382675	1	7.150891633	0.008537102	123	0.061652315	3235.556232	291.3544813	1765.627253
Corrected	Gene_24059_Predicted_mRNA_scaffold3600:2821	Unknown	222660	1	7.109560891	0.008557015	145	0.048751336	3235.556232	291.3544813	1765.627253
Corrected	Gene_4335_Predicted_mRNA_scaffold342:1474	Unknown	376910	1	7.076335827	0.008558425	173	0.041038758	3235.556232	291.3544813	1765.627253
Corrected	Gene_2433_Predicted_mRNA_scaffold187:2582	Unknown	226542	1	7.086442156	0.008570057	161	0.044566736	3235.556232	291.3544813	1765.627253
Corrected	Gene_19590_Predicted_mRNA_scaffold2512:1408	Unknown	153293	1	7.066479117	0.008581879	178	0.039870747	3235.556232	291.3544813	1765.627253
Corrected	Gene_26556_Predicted_mRNA_scaffold4444:2027	Unknown	258058	1	7.149053169	0.008582438	119	0.055547786	3235.556232	291.3544813	1765.627253
Corrected	Gene_9029_Predicted_mRNA_scaffold854:917	Unknown	454671	1	7.069070637	0.008582898	175	0.040201672	3235.556232	291.3544813	1765.627253
Corrected	Gene_4641_Predicted_mRNA_scaffold327:1489	Unknown	382303	1	7.089164541	0.008584416	156	0.045355084	3235.556232	291.3544813	1765.627253
Corrected	Gene_27943_Predicted_mRNA_scaffold5008:1281	Unknown	277030	1	7.100708213	0.008584641	147	0.04799368	3235.556232	291.3544813	1765.627253
Corrected	Gene_3464_Predicted_mRNA_scaffold268:2980	Unknown	351001	1	7.091001592	0.008598767	152	0.044444686	3235.556232	291.3544813	1765.627253
Corrected	Gene_31837_Predicted_mRNA_scaffold7500:1252	Unknown	326683	1	7.134691695	0.008601201	124	0.05534207	3235.556232	291.3544813	1765.627253
Corrected	Gene_3185_Predicted_mRNA_scaffold249:4348	Unknown	326838	1	7.066268031	0.008609205	172	0.041003523	3235.556232	291.3544813	1765.627253
Corrected	Gene_11894_Predicted_mRNA_scaffold1228:49	Unknown	30873	1	7.07456797	0.00861936	162	0.042374775	3235.556232	291.3544813	1765.627253
Corrected	Gene_26574_Predicted_mRNA_scaffold4472:836	Unknown	258262	1	7.059767	0.008621409	176	0.04045558	3235.556232	291.3544813	1765.627253
Corrected	Gene_3238_Predicted_mRNA_scaffold266:668	Unknown	331174	1	7.078096864	0.008624225	158	0.044088912	3235.556232	291.3544813	1765.627253
Corrected	Gene_17996_Predicted_mRNA_scaffold2214:840	Unknown	128287	1	7.076668427	0.008636246	157	0.044060776	3235.556232	291.3544813	1765.627253
Corrected	Gene_34304_Predicted_mRNA_scaffold11051:150	Unknown	348498	1	7.058870306	0.008638834	173	0.040886378	3235.556232	291.3544813	1765.627253
Corrected	Gene_27536_Predicted_mRNA_scaffold4847:875	Unknown	271116	1	7.062578672	0.008644901	168	0.042286129	3235.556232	291.3544813	1765.627253
Corrected	Gene_16243_Predicted_mRNA_scaffold1916:736	Unknown	100196	1	7.056163306	0.008651367	173	0.040796939	3235.556232	291.3544813	1765.627253
Corrected	Gene_10606_Predicted_mRNA_scaffold1054:345	Unknown	10594	1	7.072414548	0.008655853	157	0.044084921	3235.556232	291.3544813	1765.627253
Corrected	Gene_24459_Predicted_mRNA_scaffold3738:3116	Unknown	228086	1	7.0780142	0.008664313	151	0.045765055	3235.556232	291.3544813	1765.627253
Corrected	Gene_15815_Predicted_mRNA_scaffold1845:1161	Unknown	93640	1	7.08426859	0.008666268	146	0.047543461	3235.556232	291.3544813	1765.627253
Corrected	Gene_16608_Predicted_mRNA_scaffold1943:622	Unknown	106151	1	7.080452628	0.008683852	146	0.047993369	3235.556232	291.3544813	1765.627253
Corrected	Gene_33122_Predicted_mRNA_scaffold8925:3071	Unknown	338161	1	7.141479009	0.008688403	112	0.061557328	3235.556232	291.3544813	1765.627253
Corrected	Gene_14966_Predicted_mRNA_scaffold1693:817	Unknown	79880	1	7.045267254	0.008693061	175	0.040495248	3235.556232	291.3544813	1765.627253
Corrected	Gene_23284_Predicted_mRNA_scaffold3397:3222	Unknown	212136	1	7.06793086	0.0086934	154	0.045061739	3235.556232	291.3544813	1765.627253
Corrected	Gene_21225_Predicted_mRNA_scaffold96:369	Unknown	179551	1	7.047192611	0.008697582	172	0.040749616	3235.556232	291.3544813	1765.627253
Corrected	Gene_788_Predicted_mRNA_scaffold53:655	Unknown	436823	1	7.049717595	0.008704575	168	0.042036308	3235.556232	291.3544813	1765.627253
Corrected	Gene_16906_Predicted_mRNA_scaffold2027:246	Unknown	110847	1	7.046506504	0.008705383	171	0.041888119	3235.556232	291.3544813	1765.627253
Corrected	Gene_12401_Predicted_mRNA_scaffold1267:944	Unknown	39259	1	7.052802481	0.008720118	162	0.043215649	3235.556232	291.3544813	1765.627253
Corrected	Gene_4962_Predicted_mRNA_scaffold395:4987	Unknown	388035	1	7.087126804	0.008721647	136	0.051687781	3235.556232	291.3544813	1765.627253
Corrected	Gene_434_Predicted_mRNA_scaffold44:826	Unknown	377205	1	7.074127436	0.008753117	140	0.048525229	3235.556232	291.3544813	1765.627253
Corrected	Gene_19704_Predicted_mRNA_scaffold2546:541	Unknown	154864	1	7.029989653	0.008773516	173	0.040673715	3235.556232	291.3544813	1765.627253
Corrected	Gene_16941_Predicted_mRNA_scaffold2013:2373	Unknown	111473	1	7.02699133	0.008792198	172	0.041115133	3235.556232	291.3544813	1765.627253
Corrected	Gene_20260_Predicted_mRNA_scaffold2661:909	Unknown	164577	1	7.025724761	0.008802799	171	0.041341726	3235.556232	291.3544813	1765.627253
Corrected	Gene_4856_Predicted_mRNA_scaffold375:746	Unknown	385822	1	7.017226336	0.008815909	177	0.040198623	3235.556232	291.3544813	1765.627253
Corrected	Gene_17694_Predicted_mRNA_scaffold2100:1491	Unknown	123324	1	7.01976161	0.008821733	173	0.040115685	3235.556232	291.3544813	1765.627253
Corrected	Gene_5258_Predicted_mRNA_scaffold416:2619	Unknown	392626	1	7.041555792	0.008840147	150	0.048601526	3235.556232	291.3544813	1765.627253
Corrected	Gene_25853_Predicted_mRNA_scaffold4183:761	Unknown	248465	1	7.045849214	0.008845006	146	0.05104856	3235.556232	291.3544813	1765.627253
Corrected	Gene_17379_Predicted_mRNA_scaffold2104:1736	Unknown	118552	1	7.007635237	0.008861386	177	0.039954644	3235.556232	291.3544813	1765.627253
Corrected	Gene_16896_Predicted_mRNA_scaffold2032:1714	Unknown	110659	1	7.003920605	0.008866189	180	0.039100431	3235.556232	291.3544813	1765.627253
Corrected	Gene_18646_Predicted_mRNA_scaffold2337:1624	Unknown	138393	1	7.027312834	0.008866593	157	0.045198013	3235.556232	291.3544813	1765.627253
Corrected	Gene_2560_Predicted_mRNA_scaffold190:1442	Unknown	245213	1	7.035646124	0.008868001	150	0.046894045	3235.556232	291.3544813	1765.627253
Corrected	Gene_18541_Predicted_mRNA_scaffold2320:3413	Unknown	137050	1	7.008514401	0.00889381	169	0.040754937	3235.556232	291.3544813	1765.627253
Corrected	Gene_6196_Predicted_mRNA_scaffold526:815	Unknown	408894	1	7.004874333	0.00890167	171	0.04088666	3235.556232	291.3544813	1765.627253
Corrected	Gene_17850_Predicted_mRNA_scaffold2183:1061	Unknown	126010	1	7.040264242	0.008911732	140	0.049974537	3235.556232	291.3544813	1765.627253
Corrected	Gene_14623_Predicted_mRNA_scaffold1631:1019	Unknown	74516	1	7.027813178	0.008917467	148	0.045916767	3235.556232	291.3544813	1765.627253
Corrected	Gene_7475_Predicted_mRNA_scaffold630:1293	Unknown	430006	1	7.028322972	0.008921383	147	0.046463874	3235.556232	291.3544813	1765.627253
Corrected	Gene_31805_Predicted_mRNA_scaffold7478:576	Unknown	326380	1	6.996190951	0.008933894	173	0.040004902	3235.556232	291.3544813	1765.627253
Corrected	Gene_1059_Predicted_mRNA_scaffold1:1019	Unknown	10458	1	6.98717527	0.008942061	181	0.038860238	3235.556232	291.3544813	1765.627253
Corrected	Gene_31554_Predicted_mRNA_scaffold7242:3550	Unknown	323457	1	7.012434069	0.008966169	152	0.047185322	3235.556232	291.3544813	1765.627253
Corrected	Gene_6350_Predicted_mRNA_scaffold532:359	Unknown	411651	1	6.996699886	0.008970012	165	0.042741829	3235.556232	291.3544813	1765.627253
Corrected	Gene_6789_Predicted_mRNA_scaffold579:419	Unknown	418995	1	6.990145429	0.008972205	171	0.040381273	3235.556232	291.3544813	1765.627253
Corrected	Gene_31727_Predicted_mRNA_scaffold7408:1545	Unknown	325442	1	6.977098137	0.009003428	178	0.039228937	3235.556232	291.3544813	1765.627253
Corrected	Gene_5283_Predicted_mRNA_scaffold389:561	Unknown	392852	1	6.974153882	0.009004836	181	0.038787817	3235.556232	291.3544813	1765.627253
Corrected	Gene_5283_Predicted_mRNA_scaffold389:999	Unknown	392861	1	6.974153882	0.009004836	181	0.038787817	3235.556232	291.3544813	1765.627253
Corrected	Gene_10150_Predicted_mRNA_scaffold1001:1964	Unknown	2651	1	7.027302646	0.009009929	135	0.050499104	3235.556232	291.3544813	1765.627253
Corrected	Gene_6087_Predicted_mRNA_scaffold525:1593	Unknown	406651	1	7.031186426	0.009014807	132	0.050691288	3235.556232	291.3544813	1765.627253
Corrected	Gene_20740_Predicted_mRNA_scaffold2770:1886	Unknown	172340	1	7.003570993	0.009033267	148	0.046078401	3235.556232	291.3544813	1765.627253
Corrected	Gene_11148_Predicted_mRNA_scaffold1129:453	Unknown	18523	1	6.987774443	0.009033779	161	0.043728773	3235.556232	291.3544813	1765.627253
Corrected	Gene_22768_Predicted_mRNA_scaffold3145:503	Unknown	204170	1	6.990067401	0.009050287	156	0.048810986	3235.556232	291.3544813	1765.627253
Corrected	Gene_41435_Predicted_mRNA_scaffold795:681	Unknown	372064	1	6.983488879	0.009059881	160	0.043934978	3235.556232	291.3544813	1765.627253
Corrected	Gene_31285_Predicted_mRNA_scaffold6998:1116	Unknown	320494	1	6.968805148	0.009061468	174	0.039540492	3235.556232	291.3544813	1765.627253
Corrected	Gene_33196_Predicted_mRNA_scaffold9018:936	Unknown	339023	1	6.976657266	0.009066741	165	0.04301767	3235.556232	291.3544813	1765.627253
Corrected	Gene_8013_Predicted_mRNA_scaffold727:112	Unknown	438635	1	6.991230234	0.009068083	152	0.045172063	3235.556232	291.3544813	1765.627253
Corrected	Gene_11545_Predicted_mRNA_scaffold1180:366	Unknown	25737	1	7.010286876	0.00907642	137	0.048645603	3235.556232	291.3544813	1765.627253
Corrected	Gene_16189_Predicted_mRNA_scaffold1901:1776	Unknown	99141	1	6.999662906	0.009078183	144	0.045995296	3235.556232	291.3544813	1765.627253
Corrected	Gene_3739_Predicted_mRNA_scaffold306:1324	Unknown	362287	1	6.960326192	0.009080541	179	0.038742918	3235.556232	291.3544813	1765.627253
Corrected	Gene_21757_Predicted_mRNA_scaffold2993:1757	Unknown	187845	1	6.962544764	0.009082907	176	0.039649885	3235.556232	291.3544813	1765.627253
Corrected	Gene_34011_Predicted_mRNA_scaffold10325:1653	Unknown	346752	1	6.99065479	0.009089287	149	0.046048042	3235.556232	291.3544813	1765.627253
Corrected	Gene_9549_Predicted_mRNA_scaffold919:686	Unknown	463086	1	7.017345588	0.009097346	130	0.054456956	3235.556232	291.3544813	1765.627253
Corrected	Gene_18816_Predicted_mRNA_scaffold2369:335	Unknown	141408	1	6.966106202	0.009098171	169	0.04243819	3235.556232	291.3544813	1765.627253
Corrected	Gene_33363_Predicted_mRNA_scaffold9242:405	Unknown	340449	1	6.969602331	0.00910618	164	0.041846412	3235.556232	291.3544813	1765.627253
Corrected	Gene_31622_Predicted_mRNA_scaffold7298:1631	Unknown	324234	1	7.029793617	0.009117705	121	0.055976078	3235.556232	291.3544813	1765.627253
Corrected	Gene_20479_Predicted_mRNA_scaffold2693:944	Unknown	168350	1	6.954405975	0.009118226	177	0.040290234	3235.556232	291.3544813	1765.627253
Corrected	Gene_10236_Predicted_mRNA_scaffold1007:1137	Unknown	4133	1	6.947192054	0.009140535	180	0.038851281	3235.556232	291.3544813	1765.627253
Corrected	Gene_19739_Predicted_mRNA_scaffold2544:1850	Unknown	155278	1	6.998296415	0.009149456	135	0.051499479	3235.556232	291.3544813	1765.627253
Corrected	Gene_10647_Predicted_mRNA_scaffold1057:1009	Unknown	11287	1	6.961982425	0.009164643	160	0.044283295	3235.556232	291.3544813	1765.627253
Corrected	Gene_11024_Predicted_mRNA_scaffold1105:835	Unknown	16790	1	6.950545586	0.00917928	168	0.041304332	3235.556232	291.3544813	1765.627253
Corrected	Gene_24019_Predicted_mRNA_scaffold3609:1714	Unknown	222161	1	6.938119071	0.009193917	178	0.039405543	3235.556232	291.3544813	1765.627253
Corrected	Gene_33468_Predicted_mRNA_scaffold9423:424	Unknown	341448	1	6.936887966	0.009204427	177	0.039499053	3235.556232	291.3544813	1765.627253
Corrected	Gene_33469_Predicted_mRNA_scaffold9423:951	Unknown	341483	1	6.938401316	0.009205953	175	0.039516752	3235.556232	291.3544813	1765.627253
Corrected	Gene_3185_Predicted_mRNA_scaffold249:3365	Unknown	326816	1	6.9574524	0.00920928	156	0.045202816	3235.556232	291.3544813	1765.627253
Corrected	Gene_27536_Predicted_mRNA_scaffold4847:698	Unknown	271108	1	6.93860963	0.009233265	169	0.041532857	3235.556232	291.3544813	1765.627253
Corrected	Gene_15872_Predicted_mRNA_scaffold1842:360	Unknown	94611	1	6.932884447	0.009233265	175	0.039474486	3235.556232	291.3544813	1765.627253
Corrected	Gene_15872_Predicted_mRNA_scaffold1842:363	Unknown	94612	1	6.932884447	0.009233265	175	0.039474486	3235.556232	291.3544813	1765.627253
Corrected	Gene_15872_Predicted_mRNA_scaffold1842:897	Unknown	94622	1	6.932884447	0.009233265	175	0.039474486	3235.556232	291.3544813	1765.627253
Corrected	Gene_13162_Predicted_mRNA_scaffold1417:186	Unknown	52240	1	6.982963287	0.009239802	133	0.052386261	3235.556232	291.3544813	1765.627253
Corrected	Gene_2596_Predicted_mRNA_scaffold186:1236	Unknown	249949	1	6.940234351	0.009240186	166	0.042471827	3235.556232	291.3544813	1765.627253
Corrected	Gene_25120_Predicted_mRNA_scaffold3944:2477	Unknown	238580	1	6.954405439	0.009241904	153	0.045925011	3235.556232	291.3544813	1765.627253
Corrected	Gene_5277_Predicted_mRNA_scaffold418:364	Unknown	392823	1	6.923831256	0.009256048	180	0.038745984	3235.556232	291.3544813	1765.627253
Corrected	Gene_30837_Predicted_mRNA_scaffold6653:1098	Unknown	315170	1	6.933434876	0.009263855	168	0.042189141	3235.556232	291.3544813	1765.627253
Corrected	Gene_6094_Predicted_mRNA_scaffold525:1359	Unknown	406853	1	6.922246962	0.009268279	179	0.038817597	3235.556232	291.3544813	1765.627253
Corrected	Gene_26477_Predicted_mRNA_scaffold4410:1466	Unknown	257091	1	6.925802514	0.009273049	174	0.039799667	3235.556232	291.3544813	1765.627253
Corrected	Gene_22285_Predicted_mRNA_scaffold3117:25	Unknown	196555	1	6.939777049	0.009274125	160	0.044065005	3235.556232	291.3544813	1765.627253
Corrected	Gene_3309_Predicted_mRNA_scaffold264:2260	Unknown	337932	1	6.928037983	0.009280873	170	0.04092424	3235.556232	291.3544813	1765.627253
Corrected	Gene_7623_Predicted_mRNA_scaffold482:689	Unknown	432424	1	6.970876729	0.009283414	135	0.051728133	3235.556232	291.3544813	1765.627253
Corrected	Gene_10137_Predicted_mRNA_scaffold989:328	Unknown	2231	1	6.945805818	0.009290471	152	0.04453496	3235.556232	291.3544813	1765.627253
Corrected	Gene_16115_Predicted_mRNA_scaffold1897:1461	Unknown	97839	1	6.951205364	0.009301802	146	0.047863845	3235.556232	291.3544813	1765.627253
Corrected	Gene_4941_Predicted_mRNA_scaffold387:241	Unknown	387487	1	6.918197043	0.009301832	176	0.039754632	3235.556232	291.3544813	1765.627253
Corrected	Gene_6297_Predicted_mRNA_scaffold533:1506	Unknown	410586	1	6.922450283	0.009308734	170	0.041440635	3235.556232	291.3544813	1765.627253
Corrected	Gene_2133_Predicted_mRNA_scaffold158:449	Unknown	181019	1	6.913201043	0.009313465	179	0.03858616	3235.556232	291.3544813	1765.627253
Corrected	Gene_32599_Predicted_mRNA_scaffold8362:408	Unknown	332955	1	6.911481259	0.009317725	180	0.038701671	3235.556232	291.3544813	1765.627253
Corrected	Gene_27793_Predicted_mRNA_scaffold4944:1163	Unknown	274712	1	6.966735109	0.009319582	133	0.049412955	3235.556232	291.3544813	1765.627253
Corrected	Gene_33314_Predicted_mRNA_scaffold9170:219	Unknown	339913	1	6.913670826	0.009319973	177	0.039449301	3235.556232	291.3544813	1765.627253
Corrected	Gene_32432_Predicted_mRNA_scaffold8201:2411	Unknown	331527	1	6.91044531	0.009327275	179	0.038751417	3235.556232	291.3544813	1765.627253
Corrected	Gene_10638_Predicted_mRNA_scaffold1044:1194	Unknown	11115	1	6.971438984	0.009329393	129	0.054472789	3235.556232	291.3544813	1765.627253
Corrected	Gene_16632_Predicted_mRNA_scaffold1964:2144	Unknown	106585	1	6.926670274	0.009333913	161	0.044420173	3235.556232	291.3544813	1765.627253
Corrected	Gene_32925_Predicted_mRNA_scaffold8716:274	Unknown	335985	1	6.927569464	0.009334891	160	0.04526967	3235.556232	291.3544813	1765.627253
Corrected	Gene_23319_Predicted_mRNA_scaffold3394:436	Unknown	212663	1	6.906792772	0.009345613	179	0.038730935	3235.556232	291.3544813	1765.627253
Corrected	Gene_7266_Predicted_mRNA_scaffold631:1254	Unknown	427319	1	6.930914069	0.009346618	155	0.046689865	3235.556232	291.3544813	1765.627253
Corrected	Gene_15152_Predicted_mRNA_scaffold1722:1124	Unknown	82724	1	6.981767717	0.00935126	121	0.053805282	3235.556232	291.3544813	1765.627253
Corrected	Gene_12433_Predicted_mRNA_scaffold1302:893	Unknown	39765	1	6.906294181	0.009356998	177	0.039275814	3235.556232	291.3544813	1765.627253
Corrected	Gene_33280_Predicted_mRNA_scaffold9125:658	Unknown	339561	1	6.903932203	0.00936	179	0.039079314	3235.556232	291.3544813	1765.627253
Corrected	Gene_23651_Predicted_mRNA_scaffold3496:1190	Unknown	217297	1	6.935326778	0.009361287	149	0.04741716	3235.556232	291.3544813	1765.627253
Corrected	Gene_33184_Predicted_mRNA_scaffold9000:1002	Unknown	338906	1	6.906192711	0.009362026	176	0.039095236	3235.556232	291.3544813	1765.627253
Corrected	Gene_6087_Predicted_mRNA_scaffold525:1925	Unknown	406667	1	6.935419782	0.009367236	148	0.045009183	3235.556232	291.3544813	1765.627253
Corrected	Gene_24762_Predicted_mRNA_scaffold3834:1910	Unknown	233131	1	6.905590632	0.009378936	173	0.039846281	3235.556232	291.3544813	1765.627253
Corrected	Gene_1819_Predicted_mRNA_scaffold140:1072	Unknown	132057	1	6.907462244	0.009379044	171	0.041287521	3235.556232	291.3544813	1765.627253
Corrected	Gene_7168_Predicted_mRNA_scaffold582:574	Unknown	425579	1	6.904551084	0.009388914	172	0.040426005	3235.556232	291.3544813	1765.627253
Corrected	Gene_5734_Predicted_mRNA_scaffold486:2604	Unknown	400315	1	6.919438298	0.009410036	154	0.043035228	3235.556232	291.3544813	1765.627253
Corrected	Gene_17926_Predicted_mRNA_scaffold2199:939	Unknown	127142	1	6.899441233	0.009414709	172	0.040680757	3235.556232	291.3544813	1765.627253
Corrected	Gene_4642_Predicted_mRNA_scaffold327:1249	Unknown	382313	1	6.932053374	0.009424563	142	0.047059157	3235.556232	291.3544813	1765.627253
Corrected	Gene_4615_Predicted_mRNA_scaffold327:311	Unknown	381853	1	6.899729302	0.009437869	167	0.041193853	3235.556232	291.3544813	1765.627253
Corrected	Gene_31524_Predicted_mRNA_scaffold7205:545	Unknown	323109	1	6.93006647	0.009441635	141	0.048467818	3235.556232	291.3544813	1765.627253
Corrected	Gene_27711_Predicted_mRNA_scaffold4920:617	Unknown	273528	1	6.918753113	0.009450841	148	0.046590567	3235.556232	291.3544813	1765.627253
Corrected	Gene_26904_Predicted_mRNA_scaffold4552:366	Unknown	262649	1	6.88819917	0.009453008	176	0.039685685	3235.556232	291.3544813	1765.627253
Corrected	Gene_27609_Predicted_mRNA_scaffold4871:431	Unknown	272136	1	6.888675278	0.009455183	175	0.040068399	3235.556232	291.3544813	1765.627253
Corrected	Gene_6195_Predicted_mRNA_scaffold526:7524	Unknown	408798	1	6.883046912	0.009465741	179	0.038597776	3235.556232	291.3544813	1765.627253
Corrected	Gene_27339_Predicted_mRNA_scaffold4761:377	Unknown	268206	1	6.886597446	0.009465748	175	0.039954091	3235.556232	291.3544813	1765.627253
Corrected	Gene_16639_Predicted_mRNA_scaffold1983:7567	Unknown	106737	1	6.88549157	0.009466777	176	0.039336165	3235.556232	291.3544813	1765.627253
Corrected	Gene_708_Predicted_mRNA_scaffold12:1129	Unknown	424178	1	6.880385623	0.009474908	180	0.038359127	3235.556232	291.3544813	1765.627253
Corrected	Gene_20967_Predicted_mRNA_scaffold2815:450	Unknown	175062	1	6.894107096	0.009476667	165	0.041359391	3235.556232	291.3544813	1765.627253
Corrected	Gene_11100_Predicted_mRNA_scaffold1122:1196	Unknown	17896	1	6.879890055	0.009481831	179	0.038581057	3235.556232	291.3544813	1765.627253
Corrected	Gene_28163_Predicted_mRNA_scaffold5105:1256	Unknown	280358	1	6.928784856	0.009485246	136	0.047131256	3235.556232	291.3544813	1765.627253
Corrected	Gene_10463_Predicted_mRNA_scaffold1017:2037	Unknown	7996	1	6.87996812	0.009490379	177	0.038702888	3235.556232	291.3544813	1765.627253
Corrected	Gene_19952_Predicted_mRNA_scaffold2558:2161	Unknown	159001	1	6.879642684	0.00949204	177	0.039140284	3235.556232	291.3544813	1765.627253
Corrected	Gene_15615_Predicted_mRNA_scaffold1758:580	Unknown	89944	1	6.877788314	0.009492559	179	0.038670455	3235.556232	291.3544813	1765.627253
Corrected	Gene_3787_Predicted_mRNA_scaffold126:3767	Unknown	363414	1	6.872734443	0.009509647	181	0.038223758	3235.556232	291.3544813	1765.627253
Corrected	Gene_3787_Predicted_mRNA_scaffold126:3859	Unknown	363415	1	6.872734443	0.009509647	181	0.038223758	3235.556232	291.3544813	1765.627253
Corrected	Gene_3787_Predicted_mRNA_scaffold126:3976	Unknown	363417	1	6.872734443	0.009509647	181	0.038223758	3235.556232	291.3544813	1765.627253
Corrected	Gene_3787_Predicted_mRNA_scaffold126:4063	Unknown	363421	1	6.872734443	0.009509647	181	0.038223758	3235.556232	291.3544813	1765.627253
Corrected	Gene_15870_Predicted_mRNA_scaffold1842:685	Unknown	94585	1	6.900663447	0.009523295	151	0.044604607	3235.556232	291.3544813	1765.627253
Corrected	Gene_30139_Predicted_mRNA_scaffold5943:3745	Unknown	306886	1	6.874205499	0.009524396	176	0.039891618	3235.556232	291.3544813	1765.627253
Corrected	Gene_15560_Predicted_mRNA_scaffold1794:1215	Unknown	89232	1	6.877111991	0.009528295	172	0.040908571	3235.556232	291.3544813	1765.627253
Corrected	Gene_1145_Predicted_mRNA_scaffold69:5180	Unknown	23942	1	6.877091718	0.009533234	171	0.040345911	3235.556232	291.3544813	1765.627253
Corrected	Gene_23685_Predicted_mRNA_scaffold3508:507	Unknown	217815	1	6.874049227	0.009534479	174	0.039908808	3235.556232	291.3544813	1765.627253
Corrected	Gene_5335_Predicted_mRNA_scaffold445:91	Unknown	393560	1	6.894608937	0.009554132	151	0.04460713	3235.556232	291.3544813	1765.627253
Corrected	Gene_29553_Predicted_mRNA_scaffold5819:293	Unknown	298539	1	6.871341721	0.009557877	172	0.040507455	3235.556232	291.3544813	1765.627253
Corrected	Gene_5883_Predicted_mRNA_scaffold478:2249	Unknown	402793	1	6.865697473	0.009558985	178	0.039000036	3235.556232	291.3544813	1765.627253
Corrected	Gene_22113_Predicted_mRNA_scaffold3069:2024	Unknown	193466	1	6.871011107	0.009569321	170	0.039891881	3235.556232	291.3544813	1765.627253
Corrected	Gene_30374_Predicted_mRNA_scaffold6338:1076	Unknown	309132	1	6.911642776	0.009571976	136	0.056221679	3235.556232	291.3544813	1765.627253
Corrected	Gene_17379_Predicted_mRNA_scaffold2104:394	Unknown	118505	1	6.858456399	0.009591827	179	0.038448566	3235.556232	291.3544813	1765.627253
Corrected	Gene_29811_Predicted_mRNA_scaffold5982:1549	Unknown	302015	1	6.863107339	0.009610025	170	0.041311054	3235.556232	291.3544813	1765.627253
Corrected	Gene_22113_Predicted_mRNA_scaffold3069:836	Unknown	193434	1	6.863378759	0.009613598	169	0.040008483	3235.556232	291.3544813	1765.627253
Corrected	Gene_12297_Predicted_mRNA_scaffold1280:210	Unknown	37686	1	6.869697373	0.009617572	162	0.041567952	3235.556232	291.3544813	1765.627253
Corrected	Gene_17181_Predicted_mRNA_scaffold2061:1534	Unknown	115809	1	6.854814891	0.00962888	175	0.039805326	3235.556232	291.3544813	1765.627253
Corrected	Gene_6983_Predicted_mRNA_scaffold596:2269	Unknown	422637	1	6.867545081	0.009662719	156	0.042295819	3235.556232	291.3544813	1765.627253
Corrected	Gene_9642_Predicted_mRNA_scaffold889:314	Unknown	464573	1	6.863445839	0.009678068	157	0.043109088	3235.556232	291.3544813	1765.627253
Corrected	Gene_237_Predicted_mRNA_scaffold4:1271	Unknown	219204	1	6.865118578	0.009681218	155	0.044478215	3235.556232	291.3544813	1765.627253
Corrected	Gene_4397_Predicted_mRNA_scaffold357:3553	Unknown	377940	1	6.885723724	0.009681763	139	0.048674834	3235.556232	291.3544813	1765.627253
Corrected	Gene_13798_Predicted_mRNA_scaffold1464:2070	Unknown	61908	1	6.851655113	0.0096949	165	0.042713427	3235.556232	291.3544813	1765.627253
Corrected	Gene_23942_Predicted_mRNA_scaffold3580:2193	Unknown	221305	1	6.849405099	0.009696183	167	0.040582002	3235.556232	291.3544813	1765.627253
Corrected	Gene_7488_Predicted_mRNA_scaffold663:759	Unknown	430180	1	6.871965721	0.009703039	146	0.047420862	3235.556232	291.3544813	1765.627253
Corrected	Gene_21405_Predicted_mRNA_scaffold2911:3062	Unknown	182097	1	6.836730834	0.009704669	179	0.038338052	3235.556232	291.3544813	1765.627253
Corrected	Gene_20154_Predicted_mRNA_scaffold2626:490	Unknown	162525	1	6.871627489	0.00970479	146	0.047876689	3235.556232	291.3544813	1765.627253
Corrected	Gene_27747_Predicted_mRNA_scaffold4941:2431	Unknown	274041	1	6.884878562	0.009709038	136	0.052686667	3235.556232	291.3544813	1765.627253
Corrected	Gene_662_Predicted_mRNA_scaffold19:1758	Unknown	416455	1	6.864241161	0.009710369	151	0.044622205	3235.556232	291.3544813	1765.627253
Corrected	Gene_4209_Predicted_mRNA_scaffold324:2019	Unknown	374697	1	6.837375538	0.009714964	176	0.039089083	3235.556232	291.3544813	1765.627253
Corrected	Gene_1286_Predicted_mRNA_scaffold92:1910	Unknown	46986	1	6.838501431	0.009718457	174	0.040384096	3235.556232	291.3544813	1765.627253
Corrected	Gene_11460_Predicted_mRNA_scaffold1161:1048	Unknown	23980	1	6.846098053	0.009729168	164	0.041259058	3235.556232	291.3544813	1765.627253
Corrected	Gene_17468_Predicted_mRNA_scaffold2120:1041	Unknown	120213	1	6.878977735	0.00973953	136	0.047758701	3235.556232	291.3544813	1765.627253
Corrected	Gene_2349_Predicted_mRNA_scaffold72:2411	Unknown	214867	1	6.831605811	0.009745174	176	0.038985238	3235.556232	291.3544813	1765.627253
Corrected	Gene_17834_Predicted_mRNA_scaffold2185:1844	Unknown	125784	1	6.827840447	0.009746779	180	0.037974097	3235.556232	291.3544813	1765.627253
Corrected	Gene_30837_Predicted_mRNA_scaffold6653:540	Unknown	315157	1	6.835717205	0.009752476	170	0.041311135	3235.556232	291.3544813	1765.627253
Corrected	Gene_30837_Predicted_mRNA_scaffold6653:637	Unknown	315161	1	6.835717205	0.009752476	170	0.041311135	3235.556232	291.3544813	1765.627253
Corrected	Gene_30837_Predicted_mRNA_scaffold6653:749	Unknown	315163	1	6.835717205	0.009752476	170	0.041311135	3235.556232	291.3544813	1765.627253
Corrected	Gene_19932_Predicted_mRNA_scaffold2592:3839	Unknown	158658	1	6.855643833	0.00976146	150	0.047762188	3235.556232	291.3544813	1765.627253
Corrected	Gene_32432_Predicted_mRNA_scaffold8201:2403	Unknown	331526	1	6.825890631	0.009761486	179	0.038277263	3235.556232	291.3544813	1765.627253
Corrected	Gene_17318_Predicted_mRNA_scaffold2095:1048	Unknown	117638	1	6.820554312	0.00978511	180	0.038499391	3235.556232	291.3544813	1765.627253
Corrected	Gene_14641_Predicted_mRNA_scaffold1632:2823	Unknown	74790	1	6.822160667	0.009794837	176	0.038711644	3235.556232	291.3544813	1765.627253
Corrected	Gene_21461_Predicted_mRNA_scaffold2931:1622	Unknown	182867	1	6.84049497	0.009803624	156	0.044230869	3235.556232	291.3544813	1765.627253
Corrected	Gene_2567_Predicted_mRNA_scaffold192:453	Unknown	246309	1	6.822580748	0.009811689	172	0.039549587	3235.556232	291.3544813	1765.627253
Corrected	Gene_14686_Predicted_mRNA_scaffold1639:438	Unknown	75496	1	6.829040218	0.009818619	164	0.041987916	3235.556232	291.3544813	1765.627253
Corrected	Gene_987_Predicted_mRNA_scaffold73:2900	Unknown	468606	1	6.863187727	0.009821613	136	0.049155885	3235.556232	291.3544813	1765.627253
Corrected	Gene_21209_Predicted_mRNA_scaffold2872:1944	Unknown	179105	1	6.838877354	0.00984289	151	0.043766102	3235.556232	291.3544813	1765.627253
Corrected	Gene_33847_Predicted_mRNA_scaffold10015:55	Unknown	345314	1	6.817569468	0.009843084	171	0.040147816	3235.556232	291.3544813	1765.627253
Corrected	Gene_6415_Predicted_mRNA_scaffold530:343	Unknown	412905	1	6.809730359	0.009846826	179	0.038386089	3235.556232	291.3544813	1765.627253
Corrected	Gene_6415_Predicted_mRNA_scaffold530:937	Unknown	412918	1	6.809730359	0.009846826	179	0.038386089	3235.556232	291.3544813	1765.627253
Corrected	Gene_23825_Predicted_mRNA_scaffold3556:522	Unknown	219384	1	6.816777331	0.009852256	170	0.041104123	3235.556232	291.3544813	1765.627253
Corrected	Gene_17525_Predicted_mRNA_scaffold2118:802	Unknown	121087	1	6.815285308	0.009865203	169	0.040997566	3235.556232	291.3544813	1765.627253
Corrected	Gene_11472_Predicted_mRNA_scaffold1148:2081	Unknown	24190	1	6.804941524	0.009867772	180	0.037974538	3235.556232	291.3544813	1765.627253
Corrected	Gene_29047_Predicted_mRNA_scaffold5551:168	Unknown	292456	1	6.877922983	0.00986786	122	0.056065278	3235.556232	291.3544813	1765.627253
Corrected	Gene_1496_Predicted_mRNA_scaffold109:446	Unknown	79905	1	6.838919163	0.009875639	146	0.04551756	3235.556232	291.3544813	1765.627253
Corrected	Gene_4611_Predicted_mRNA_scaffold327:3474	Unknown	381782	1	6.875094311	0.009882618	122	0.055254177	3235.556232	291.3544813	1765.627253
Corrected	Gene_26677_Predicted_mRNA_scaffold4477:747	Unknown	259792	1	6.822992516	0.009884133	158	0.04412503	3235.556232	291.3544813	1765.627253
Corrected	Gene_32088_Predicted_mRNA_scaffold7748:753	Unknown	329090	1	6.809032344	0.009903526	168	0.039502884	3235.556232	291.3544813	1765.627253
Corrected	Gene_24379_Predicted_mRNA_scaffold3712:1004	Unknown	226918	1	6.803199954	0.009904799	174	0.03923212	3235.556232	291.3544813	1765.627253
Corrected	Gene_7695_Predicted_mRNA_scaffold696:69	Unknown	433863	1	6.828574906	0.009910202	149	0.04743094	3235.556232	291.3544813	1765.627253
Corrected	Gene_10523_Predicted_mRNA_scaffold1038:2666	Unknown	9182	1	6.88349382	0.009912002	115	0.054326881	3235.556232	291.3544813	1765.627253
Corrected	Gene_11998_Predicted_mRNA_scaffold1242:2316	Unknown	32476	1	6.803396311	0.009928446	169	0.039810377	3235.556232	291.3544813	1765.627253
Corrected	Gene_20800_Predicted_mRNA_scaffold2778:378	Unknown	173000	1	6.845162278	0.009940469	133	0.048226698	3235.556232	291.3544813	1765.627253
Corrected	Gene_17726_Predicted_mRNA_scaffold2115:116	Unknown	124109	1	6.897042856	0.009950214	106	0.066885717	3235.556232	291.3544813	1765.627253
Corrected	Gene_23083_Predicted_mRNA_scaffold3334:580	Unknown	209106	1	6.794936696	0.009953781	173	0.039741849	3235.556232	291.3544813	1765.627253
Corrected	Gene_6195_Predicted_mRNA_scaffold526:7458	Unknown	408796	1	6.790070151	0.009956254	178	0.038206619	3235.556232	291.3544813	1765.627253
Corrected	Gene_6027_Predicted_mRNA_scaffold453:2656	Unknown	405453	1	6.811356638	0.009963828	155	0.044142841	3235.556232	291.3544813	1765.627253
Corrected	Gene_17371_Predicted_mRNA_scaffold2086:2516	Unknown	118271	1	6.79479824	0.009969373	170	0.040322586	3235.556232	291.3544813	1765.627253
Corrected	Gene_29301_Predicted_mRNA_scaffold5695:592	Unknown	295243	1	6.837979498	0.00997847	133	0.05114497	3235.556232	291.3544813	1765.627253
Corrected	Gene_16076_Predicted_mRNA_scaffold1880:2106	Unknown	97353	1	6.788757032	0.0099821	174	0.038832542	3235.556232	291.3544813	1765.627253
Corrected	Gene_30775_Predicted_mRNA_scaffold6610:442	Unknown	314493	1	6.785508262	0.009985379	177	0.038483417	3235.556232	291.3544813	1765.627253
Corrected	Gene_16798_Predicted_mRNA_scaffold2012:537	Unknown	109034	1	6.788162843	0.009995034	172	0.03971782	3235.556232	291.3544813	1765.627253
Corrected	Gene_15869_Predicted_mRNA_scaffold1842:3669	Unknown	94502	1	6.794744775	0.010012049	162	0.041587993	3235.556232	291.3544813	1765.627253
Corrected	Gene_1118_Predicted_mRNA_scaffold91:1431	Unknown	19307	1	6.858320101	0.010022272	117	0.059232712	3235.556232	291.3544813	1765.627253
Corrected	Gene_31546_Predicted_mRNA_scaffold7228:530	Unknown	323349	1	6.777156731	0.010025777	178	0.038687913	3235.556232	291.3544813	1765.627253
Corrected	Gene_17770_Predicted_mRNA_scaffold2168:1268	Unknown	125081	1	6.790057523	0.010026255	164	0.042295829	3235.556232	291.3544813	1765.627253
Corrected	Gene_6415_Predicted_mRNA_scaffold530:1629	Unknown	412948	1	6.782135674	0.010027505	172	0.039531688	3235.556232	291.3544813	1765.627253
Corrected	Gene_22656_Predicted_mRNA_scaffold3218:302	Unknown	202238	1	6.776198981	0.010030954	178	0.038484898	3235.556232	291.3544813	1765.627253
Corrected	Gene_26784_Predicted_mRNA_scaffold4535:393	Unknown	261252	1	6.785608143	0.010034213	167	0.03972331	3235.556232	291.3544813	1765.627253
Corrected	Gene_26188_Predicted_mRNA_scaffold4310:1570	Unknown	252943	1	6.80966885	0.010038002	145	0.050819432	3235.556232	291.3544813	1765.627253
Corrected	Gene_21638_Predicted_mRNA_scaffold2965:2909	Unknown	185999	1	6.778368607	0.010038087	174	0.039404795	3235.556232	291.3544813	1765.627253
Corrected	Gene_16877_Predicted_mRNA_scaffold2024:108	Unknown	110268	1	6.773504283	0.010040949	179	0.038112602	3235.556232	291.3544813	1765.627253
Corrected	Gene_25663_Predicted_mRNA_scaffold4120:719	Unknown	246066	1	6.781615864	0.01005055	168	0.041066301	3235.556232	291.3544813	1765.627253
Corrected	Gene_12184_Predicted_mRNA_scaffold1265:2387	Unknown	36059	1	6.770946872	0.010059389	178	0.038429865	3235.556232	291.3544813	1765.627253
Corrected	Gene_26267_Predicted_mRNA_scaffold4341:2535	Unknown	254262	1	6.782144626	0.010063539	165	0.041472712	3235.556232	291.3544813	1765.627253
Corrected	Gene_35511_Predicted_mRNA_scaffold15175:627	Unknown	356262	1	6.793617828	0.010065089	154	0.043314757	3235.556232	291.3544813	1765.627253
Corrected	Gene_20429_Predicted_mRNA_scaffold2687:3131	Unknown	167181	1	6.781741885	0.010065717	165	0.041710142	3235.556232	291.3544813	1765.627253
Corrected	Gene_31334_Predicted_mRNA_scaffold7040:1914	Unknown	321042	1	6.771791628	0.0100737	174	0.03884935	3235.556232	291.3544813	1765.627253
Corrected	Gene_21461_Predicted_mRNA_scaffold2931:1929	Unknown	182874	1	6.789863323	0.010091586	153	0.044463293	3235.556232	291.3544813	1765.627253
Corrected	Gene_26838_Predicted_mRNA_scaffold4523:628	Unknown	261884	1	6.804417162	0.010094994	141	0.049883477	3235.556232	291.3544813	1765.627253
Corrected	Gene_20967_Predicted_mRNA_scaffold2815:357	Unknown	175059	1	6.78097363	0.01009766	160	0.042329563	3235.556232	291.3544813	1765.627253
Corrected	Gene_6341_Predicted_mRNA_scaffold439:1443	Unknown	411366	1	6.761603549	0.010105581	179	0.038112035	3235.556232	291.3544813	1765.627253
Corrected	Gene_1439_Predicted_mRNA_scaffold71:574	Unknown	71048	1	6.802285697	0.010113948	140	0.049459608	3235.556232	291.3544813	1765.627253
Corrected	Gene_7730_Predicted_mRNA_scaffold676:827	Unknown	434317	1	6.75875954	0.010121091	179	0.038151498	3235.556232	291.3544813	1765.627253
Corrected	Gene_30795_Predicted_mRNA_scaffold6627:228	Unknown	314847	1	6.77631999	0.010122906	160	0.041927229	3235.556232	291.3544813	1765.627253
Corrected	Gene_320_Predicted_mRNA_scaffold22:279	Unknown	329165	1	6.799146723	0.010123404	141	0.04903466	3235.556232	291.3544813	1765.627253
Corrected	Gene_34471_Predicted_mRNA_scaffold11517:139	Unknown	349443	1	6.766867308	0.0101254	169	0.04050267	3235.556232	291.3544813	1765.627253
Corrected	Gene_33155_Predicted_mRNA_scaffold8957:1625	Unknown	338545	1	6.757906602	0.010135009	177	0.038986852	3235.556232	291.3544813	1765.627253
Corrected	Gene_3175_Predicted_mRNA_scaffold249:578	Unknown	325811	1	6.756435343	0.010152535	175	0.038296695	3235.556232	291.3544813	1765.627253
Corrected	Gene_22668_Predicted_mRNA_scaffold3235:2786	Unknown	202688	1	6.761633135	0.01016438	167	0.0410919	3235.556232	291.3544813	1765.627253
Corrected	Gene_24384_Predicted_mRNA_scaffold3716:609	Unknown	227018	1	6.774851764	0.010179384	152	0.048753944	3235.556232	291.3544813	1765.627253
Corrected	Gene_22092_Predicted_mRNA_scaffold3065:423	Unknown	192940	1	6.764893716	0.010179444	161	0.041524813	3235.556232	291.3544813	1765.627253
Corrected	Gene_22113_Predicted_mRNA_scaffold3069:1729	Unknown	193455	1	6.755813454	0.010180666	170	0.039223064	3235.556232	291.3544813	1765.627253
Corrected	Gene_4245_Predicted_mRNA_scaffold323:1350	Unknown	375125	1	6.748667676	0.010180941	178	0.038229788	3235.556232	291.3544813	1765.627253
Corrected	Gene_26904_Predicted_mRNA_scaffold4552:234	Unknown	262643	1	6.748339624	0.010182742	178	0.038473354	3235.556232	291.3544813	1765.627253
Corrected	Gene_33441_Predicted_mRNA_scaffold9367:194	Unknown	341103	1	6.788679233	0.010187577	140	0.048674347	3235.556232	291.3544813	1765.627253
Corrected	Gene_28604_Predicted_mRNA_scaffold5310:1941	Unknown	286574	1	6.758453053	0.010192477	165	0.041471646	3235.556232	291.3544813	1765.627253
Corrected	Gene_20061_Predicted_mRNA_scaffold2624:161	Unknown	161056	1	6.744834517	0.010197386	179	0.038269311	3235.556232	291.3544813	1765.627253
Corrected	Gene_4042_Predicted_mRNA_scaffold322:248	Unknown	369460	1	6.747054008	0.010199203	176	0.039034839	3235.556232	291.3544813	1765.627253
Corrected	Gene_7654_Predicted_mRNA_scaffold679:2474	Unknown	433195	1	6.800550572	0.010213581	129	0.053277642	3235.556232	291.3544813	1765.627253
Corrected	Gene_24799_Predicted_mRNA_scaffold3842:890	Unknown	233663	1	6.764594667	0.010229076	153	0.044116724	3235.556232	291.3544813	1765.627253
Corrected	Gene_24799_Predicted_mRNA_scaffold3842:892	Unknown	233664	1	6.764594667	0.010229076	153	0.044116724	3235.556232	291.3544813	1765.627253
Corrected	Gene_17398_Predicted_mRNA_scaffold2094:4227	Unknown	118950	1	6.786813452	0.010236996	135	0.05430573	3235.556232	291.3544813	1765.627253
Corrected	Gene_20092_Predicted_mRNA_scaffold2628:395	Unknown	161605	1	6.770901371	0.010247998	145	0.044570955	3235.556232	291.3544813	1765.627253
Corrected	Gene_22113_Predicted_mRNA_scaffold3069:1029	Unknown	193437	1	6.746215579	0.010265218	164	0.040129126	3235.556232	291.3544813	1765.627253
Corrected	Gene_11138_Predicted_mRNA_scaffold1126:3634	Unknown	18442	1	6.731360167	0.010276417	178	0.037849356	3235.556232	291.3544813	1765.627253
Corrected	Gene_9327_Predicted_mRNA_scaffold891:169	Unknown	459962	1	6.738898658	0.010278933	169	0.041955977	3235.556232	291.3544813	1765.627253
Corrected	Gene_26896_Predicted_mRNA_scaffold4571:1721	Unknown	262602	1	6.754419545	0.010291374	152	0.042138293	3235.556232	291.3544813	1765.627253
Corrected	Gene_2061_Predicted_mRNA_scaffold58:2959	Unknown	170576	1	6.74705134	0.010313129	155	0.043500177	3235.556232	291.3544813	1765.627253
Corrected	Gene_3902_Predicted_mRNA_scaffold277:1325	Unknown	366366	1	6.738168235	0.01031527	163	0.042581309	3235.556232	291.3544813	1765.627253
Corrected	Gene_26178_Predicted_mRNA_scaffold4314:454	Unknown	252637	1	6.772223962	0.010316807	135	0.046936032	3235.556232	291.3544813	1765.627253
Corrected	Gene_25724_Predicted_mRNA_scaffold4143:2283	Unknown	247047	1	6.723848579	0.010318142	178	0.037705155	3235.556232	291.3544813	1765.627253
Corrected	Gene_26590_Predicted_mRNA_scaffold4476:880	Unknown	258504	1	6.722093124	0.01031867	180	0.037592444	3235.556232	291.3544813	1765.627253
Corrected	Gene_26590_Predicted_mRNA_scaffold4476:1228	Unknown	258517	1	6.722093124	0.01031867	180	0.037592444	3235.556232	291.3544813	1765.627253
Corrected	Gene_26590_Predicted_mRNA_scaffold4476:1678	Unknown	258523	1	6.722093124	0.01031867	180	0.037592444	3235.556232	291.3544813	1765.627253
Corrected	Gene_24916_Predicted_mRNA_scaffold3878:623	Unknown	235406	1	6.719215146	0.010334711	180	0.037576349	3235.556232	291.3544813	1765.627253
Corrected	Gene_8324_Predicted_mRNA_scaffold766:355	Unknown	442749	1	6.718356396	0.010334953	181	0.037365161	3235.556232	291.3544813	1765.627253
Corrected	Gene_31535_Predicted_mRNA_scaffold7217:819	Unknown	323220	1	6.720824141	0.010334992	178	0.038160654	3235.556232	291.3544813	1765.627253
Corrected	Gene_13148_Predicted_mRNA_scaffold1409:1004	Unknown	52095	1	6.738437954	0.010336708	159	0.043383203	3235.556232	291.3544813	1765.627253
Corrected	Gene_14440_Predicted_mRNA_scaffold915:945	Unknown	71636	1	6.779291804	0.010338579	128	0.050623386	3235.556232	291.3544813	1765.627253
Corrected	Gene_987_Predicted_mRNA_scaffold73:2630	Unknown	468596	1	6.75958296	0.010346901	140	0.04693493	3235.556232	291.3544813	1765.627253
Corrected	Gene_26257_Predicted_mRNA_scaffold4335:529	Unknown	254143	1	6.732079465	0.010383999	157	0.046650791	3235.556232	291.3544813	1765.627253
Corrected	Gene_13720_Predicted_mRNA_scaffold1495:773	Unknown	60623	1	6.767053435	0.010387922	130	0.050203503	3235.556232	291.3544813	1765.627253
Corrected	Gene_41412_Predicted_mRNA_scaffold6167:818	Unknown	371632	1	6.747494845	0.010398782	142	0.048118425	3235.556232	291.3544813	1765.627253
Corrected	Gene_33013_Predicted_mRNA_scaffold8814:2052	Unknown	336998	1	6.782494566	0.010399191	120	0.056134495	3235.556232	291.3544813	1765.627253
Corrected	Gene_28514_Predicted_mRNA_scaffold5266:1113	Unknown	285200	1	6.70480254	0.010410866	181	0.037289779	3235.556232	291.3544813	1765.627253
Corrected	Gene_24623_Predicted_mRNA_scaffold3790:3774	Unknown	230631	1	6.71306789	0.010412555	171	0.038861547	3235.556232	291.3544813	1765.627253
Corrected	Gene_19086_Predicted_mRNA_scaffold2422:1239	Unknown	145038	1	6.718903801	0.010417058	164	0.041124353	3235.556232	291.3544813	1765.627253
Corrected	Gene_41455_Predicted_mRNA_scaffold2852:1723	Unknown	372419	1	6.71044348	0.010422219	172	0.039577238	3235.556232	291.3544813	1765.627253
Corrected	Gene_22742_Predicted_mRNA_scaffold3228:588	Unknown	203833	1	6.710012567	0.01042464	172	0.038578583	3235.556232	291.3544813	1765.627253
Corrected	Gene_19992_Predicted_mRNA_scaffold2602:563	Unknown	159547	1	6.728289101	0.010430029	153	0.04566282	3235.556232	291.3544813	1765.627253
Corrected	Gene_4642_Predicted_mRNA_scaffold327:2383	Unknown	382340	1	6.726021159	0.010430099	155	0.043266348	3235.556232	291.3544813	1765.627253
Corrected	Gene_1906_Predicted_mRNA_scaffold107:1312	Unknown	144798	1	6.704638198	0.010430381	177	0.038287916	3235.556232	291.3544813	1765.627253
Corrected	Gene_23421_Predicted_mRNA_scaffold3273:2920	Unknown	213690	1	6.751000082	0.010434065	135	0.04971205	3235.556232	291.3544813	1765.627253
Corrected	Gene_29383_Predicted_mRNA_scaffold5743:326	Unknown	296297	1	6.705926883	0.010447619	172	0.038937901	3235.556232	291.3544813	1765.627253
Corrected	Gene_13314_Predicted_mRNA_scaffold1438:2402	Unknown	54237	1	6.755434241	0.010452267	130	0.051939287	3235.556232	291.3544813	1765.627253
Corrected	Gene_14314_Predicted_mRNA_scaffold1589:1853	Unknown	69558	1	6.770146329	0.010456936	121	0.05813366	3235.556232	291.3544813	1765.627253
Corrected	Gene_24825_Predicted_mRNA_scaffold3854:1289	Unknown	234070	1	6.711197243	0.010465918	163	0.041555471	3235.556232	291.3544813	1765.627253
Corrected	Gene_10936_Predicted_mRNA_scaffold1094:1439	Unknown	15408	1	6.70242259	0.01046737	172	0.038724811	3235.556232	291.3544813	1765.627253
Corrected	Gene_8206_Predicted_mRNA_scaffold728:781	Unknown	440941	1	6.694604922	0.010468362	181	0.037233063	3235.556232	291.3544813	1765.627253
Corrected	Gene_12715_Predicted_mRNA_scaffold1322:396	Unknown	44254	1	6.6968894	0.010469346	178	0.037418782	3235.556232	291.3544813	1765.627253
Corrected	Gene_12715_Predicted_mRNA_scaffold1322:950	Unknown	44262	1	6.6968894	0.010469346	178	0.037418782	3235.556232	291.3544813	1765.627253
Corrected	Gene_32409_Predicted_mRNA_scaffold8172:157	Unknown	331261	1	6.694320733	0.01047455	180	0.03743713	3235.556232	291.3544813	1765.627253
Corrected	Gene_6916_Predicted_mRNA_scaffold605:506	Unknown	421586	1	6.694779686	0.010490814	176	0.038190274	3235.556232	291.3544813	1765.627253
Corrected	Gene_1944_Predicted_mRNA_scaffold110:2220	Unknown	150998	1	6.690946176	0.010502987	178	0.037711391	3235.556232	291.3544813	1765.627253
Corrected	Gene_211_Predicted_mRNA_scaffold7:3288	Unknown	178992	1	6.730468483	0.010508916	140	0.048864157	3235.556232	291.3544813	1765.627253
Corrected	Gene_1575_Predicted_mRNA_scaffold113:1427	Unknown	92543	1	6.697660517	0.010509721	169	0.040012937	3235.556232	291.3544813	1765.627253
Corrected	Gene_16258_Predicted_mRNA_scaffold1903:477	Unknown	100382	1	6.690188759	0.010521694	175	0.038380539	3235.556232	291.3544813	1765.627253
Corrected	Gene_15940_Predicted_mRNA_scaffold1857:1028	Unknown	95608	1	6.709592697	0.010528726	154	0.044366452	3235.556232	291.3544813	1765.627253
Corrected	Gene_7826_Predicted_mRNA_scaffold703:795	Unknown	436056	1	6.686862951	0.010535725	176	0.038093487	3235.556232	291.3544813	1765.627253
Corrected	Gene_1307_Predicted_mRNA_scaffold100:1043	Unknown	51101	1	6.729486333	0.01053801	137	0.048223348	3235.556232	291.3544813	1765.627253
Corrected	Gene_21209_Predicted_mRNA_scaffold2872:1652	Unknown	179093	1	6.712521114	0.010538233	150	0.042681388	3235.556232	291.3544813	1765.627253
Corrected	Gene_21987_Predicted_mRNA_scaffold3051:826	Unknown	191240	1	6.727915246	0.010546842	137	0.047582664	3235.556232	291.3544813	1765.627253
Corrected	Gene_33955_Predicted_mRNA_scaffold10229:689	Unknown	346333	1	6.721957397	0.010549129	141	0.050019268	3235.556232	291.3544813	1765.627253
Corrected	Gene_27_Predicted_mRNA_scaffold17:426	Unknown	278052	1	6.754892254	0.010552161	120	0.057889744	3235.556232	291.3544813	1765.627253
Corrected	Gene_9470_Predicted_mRNA_scaffold906:741	Unknown	461852	1	6.680212587	0.01055932	179	0.037460351	3235.556232	291.3544813	1765.627253
Corrected	Gene_3185_Predicted_mRNA_scaffold249:3954	Unknown	326830	1	6.709546153	0.010561784	149	0.045196128	3235.556232	291.3544813	1765.627253
Corrected	Gene_2560_Predicted_mRNA_scaffold190:1399	Unknown	245212	1	6.705182205	0.010579752	150	0.044490785	3235.556232	291.3544813	1765.627253
Corrected	Gene_11481_Predicted_mRNA_scaffold1156:1734	Unknown	24328	1	6.753392059	0.010581998	118	0.058118649	3235.556232	291.3544813	1765.627253
Corrected	Gene_12397_Predicted_mRNA_scaffold1295:208	Unknown	39105	1	6.707905675	0.010584842	147	0.047150756	3235.556232	291.3544813	1765.627253
Corrected	Gene_3632_Predicted_mRNA_scaffold293:4174	Unknown	359390	1	6.678068752	0.010590723	175	0.038139984	3235.556232	291.3544813	1765.627253
Corrected	Gene_27892_Predicted_mRNA_scaffold4987:1240	Unknown	276200	1	6.685171808	0.010596751	166	0.039979126	3235.556232	291.3544813	1765.627253
Corrected	Gene_15810_Predicted_mRNA_scaffold1849:561	Unknown	93435	1	6.67071346	0.010618353	178	0.038062974	3235.556232	291.3544813	1765.627253
Corrected	Gene_25168_Predicted_mRNA_scaffold3963:435	Unknown	239331	1	6.679181528	0.010620177	168	0.039488866	3235.556232	291.3544813	1765.627253
Corrected	Gene_25293_Predicted_mRNA_scaffold3989:2232	Unknown	241396	1	6.706256376	0.010630412	142	0.045509051	3235.556232	291.3544813	1765.627253
Corrected	Gene_27536_Predicted_mRNA_scaffold4847:671	Unknown	271107	1	6.675782819	0.010639641	168	0.040075088	3235.556232	291.3544813	1765.627253
Corrected	Gene_20592_Predicted_mRNA_scaffold2737:1546	Unknown	170142	1	6.676399683	0.010641479	167	0.040368072	3235.556232	291.3544813	1765.627253
Corrected	Gene_9711_Predicted_mRNA_scaffold934:386	Unknown	465828	1	6.667085275	0.010658635	174	0.038549534	3235.556232	291.3544813	1765.627253
Corrected	Gene_1430_Predicted_mRNA_scaffold71:345	Unknown	69339	1	6.706531622	0.010659794	138	0.050361818	3235.556232	291.3544813	1765.627253
Corrected	Gene_19691_Predicted_mRNA_scaffold2545:257	Unknown	154687	1	6.660225048	0.010664636	181	0.037041854	3235.556232	291.3544813	1765.627253
Corrected	Gene_19505_Predicted_mRNA_scaffold2499:429	Unknown	152060	1	6.674716334	0.010667669	164	0.042591258	3235.556232	291.3544813	1765.627253
Corrected	Gene_19505_Predicted_mRNA_scaffold2499:434	Unknown	152061	1	6.674716334	0.010667669	164	0.042591258	3235.556232	291.3544813	1765.627253
Corrected	Gene_23215_Predicted_mRNA_scaffold3368:4728	Unknown	211007	1	6.699476988	0.010669001	142	0.045809657	3235.556232	291.3544813	1765.627253
Corrected	Gene_12844_Predicted_mRNA_scaffold1330:1802	Unknown	46518	1	6.662755575	0.010678611	175	0.038007181	3235.556232	291.3544813	1765.627253
Corrected	Gene_7078_Predicted_mRNA_scaffold620:764	Unknown	423930	1	6.664893611	0.010686467	171	0.039858786	3235.556232	291.3544813	1765.627253
Corrected	Gene_22742_Predicted_mRNA_scaffold3228:713	Unknown	203838	1	6.660276849	0.010688006	176	0.037590109	3235.556232	291.3544813	1765.627253
Corrected	Gene_17398_Predicted_mRNA_scaffold2094:4753	Unknown	118968	1	6.711512413	0.010699268	130	0.054783834	3235.556232	291.3544813	1765.627253
Corrected	Gene_19562_Predicted_mRNA_scaffold2510:4295	Unknown	152846	1	6.661351201	0.010701762	172	0.038055144	3235.556232	291.3544813	1765.627253
Corrected	Gene_16359_Predicted_mRNA_scaffold1921:1571	Unknown	102036	1	6.675724656	0.010703005	157	0.042639716	3235.556232	291.3544813	1765.627253
Corrected	Gene_13910_Predicted_mRNA_scaffold1507:1647	Unknown	63891	1	6.654220689	0.010708624	179	0.037398018	3235.556232	291.3544813	1765.627253
Corrected	Gene_29285_Predicted_mRNA_scaffold5685:937	Unknown	295059	1	6.652530542	0.010713719	180	0.037098189	3235.556232	291.3544813	1765.627253
Corrected	Gene_4108_Predicted_mRNA_scaffold332:1973	Unknown	371017	1	6.692595038	0.010731446	139	0.048426138	3235.556232	291.3544813	1765.627253
Corrected	Gene_4642_Predicted_mRNA_scaffold327:2101	Unknown	382337	1	6.674573088	0.010734892	153	0.043125579	3235.556232	291.3544813	1765.627253
Corrected	Gene_10641_Predicted_mRNA_scaffold1044:1805	Unknown	11179	1	6.663881072	0.010741482	162	0.043626679	3235.556232	291.3544813	1765.627253
Corrected	Gene_18554_Predicted_mRNA_scaffold2323:1223	Unknown	137151	1	6.648503115	0.010741759	179	0.037886995	3235.556232	291.3544813	1765.627253
Corrected	Gene_25286_Predicted_mRNA_scaffold3979:4397	Unknown	241337	1	6.683543327	0.010745373	144	0.046747606	3235.556232	291.3544813	1765.627253
Corrected	Gene_22798_Predicted_mRNA_scaffold3267:516	Unknown	204714	1	6.664151279	0.010751627	160	0.041769597	3235.556232	291.3544813	1765.627253
Corrected	Gene_13951_Predicted_mRNA_scaffold1526:80	Unknown	64503	1	6.675705304	0.010755036	149	0.04417138	3235.556232	291.3544813	1765.627253
Corrected	Gene_15684_Predicted_mRNA_scaffold1817:328	Unknown	91250	1	6.66496409	0.01075894	158	0.041007501	3235.556232	291.3544813	1765.627253
Corrected	Gene_5071_Predicted_mRNA_scaffold333:387	Unknown	389666	1	6.659595673	0.010760531	163	0.040860526	3235.556232	291.3544813	1765.627253
Corrected	Gene_2807_Predicted_mRNA_scaffold203:996	Unknown	279142	1	6.677323939	0.010773892	145	0.043743929	3235.556232	291.3544813	1765.627253
Corrected	Gene_9381_Predicted_mRNA_scaffold872:261	Unknown	460475	1	6.644105284	0.010796696	173	0.03887464	3235.556232	291.3544813	1765.627253
Corrected	Gene_25590_Predicted_mRNA_scaffold4101:4908	Unknown	245095	1	6.657745907	0.010800765	158	0.04377968	3235.556232	291.3544813	1765.627253
Corrected	Gene_14975_Predicted_mRNA_scaffold1690:3857	Unknown	80006	1	6.653957795	0.010810735	160	0.041667263	3235.556232	291.3544813	1765.627253
Corrected	Gene_6890_Predicted_mRNA_scaffold588:1398	Unknown	421183	1	6.63547667	0.010812938	180	0.037004801	3235.556232	291.3544813	1765.627253
Corrected	Gene_10150_Predicted_mRNA_scaffold1001:590	Unknown	2615	1	6.665585279	0.010813537	149	0.044963745	3235.556232	291.3544813	1765.627253
Corrected	Gene_5071_Predicted_mRNA_scaffold333:343	Unknown	389662	1	6.648583642	0.010818815	164	0.040091799	3235.556232	291.3544813	1765.627253
Corrected	Gene_2006_Predicted_mRNA_scaffold146:25	Unknown	161113	1	6.651513374	0.010819047	161	0.040616787	3235.556232	291.3544813	1765.627253
Corrected	Gene_7688_Predicted_mRNA_scaffold689:666	Unknown	433631	1	6.715120205	0.01082086	116	0.055357509	3235.556232	291.3544813	1765.627253
Corrected	Gene_24358_Predicted_mRNA_scaffold3689:388	Unknown	226789	1	6.63398224	0.010821678	180	0.037035884	3235.556232	291.3544813	1765.627253
Corrected	Gene_4260_Predicted_mRNA_scaffold343:1321	Unknown	375487	1	6.638028435	0.010822126	175	0.038229525	3235.556232	291.3544813	1765.627253
Corrected	Gene_13071_Predicted_mRNA_scaffold1399:758	Unknown	51068	1	6.638658238	0.010823436	174	0.038126463	3235.556232	291.3544813	1765.627253
Corrected	Gene_20159_Predicted_mRNA_scaffold2626:1245	Unknown	162676	1	6.663464729	0.010846905	146	0.045504709	3235.556232	291.3544813	1765.627253
Corrected	Gene_5180_Predicted_mRNA_scaffold406:1571	Unknown	391759	1	6.631011091	0.010848565	178	0.037057749	3235.556232	291.3544813	1765.627253
Corrected	Gene_33779_Predicted_mRNA_scaffold9908:1759	Unknown	344868	1	6.62805757	0.010851732	181	0.03686295	3235.556232	291.3544813	1765.627253
Corrected	Gene_21965_Predicted_mRNA_scaffold3025:629	Unknown	190916	1	6.655759297	0.010857064	151	0.043810161	3235.556232	291.3544813	1765.627253
Corrected	Gene_4946_Predicted_mRNA_scaffold401:4185	Unknown	387640	1	6.628663884	0.010857561	179	0.037616322	3235.556232	291.3544813	1765.627253
Corrected	Gene_4946_Predicted_mRNA_scaffold401:4734	Unknown	387654	1	6.628663884	0.010857561	179	0.037616322	3235.556232	291.3544813	1765.627253
Corrected	Gene_27806_Predicted_mRNA_scaffold4958:3548	Unknown	274932	1	6.626288361	0.01086212	181	0.03685311	3235.556232	291.3544813	1765.627253
Corrected	Gene_13342_Predicted_mRNA_scaffold1435:824	Unknown	54925	1	6.646706625	0.010871215	157	0.043564922	3235.556232	291.3544813	1765.627253
Corrected	Gene_11891_Predicted_mRNA_scaffold1228:1256	Unknown	30859	1	6.62058206	0.010895697	181	0.036821374	3235.556232	291.3544813	1765.627253
Corrected	Gene_19393_Predicted_mRNA_scaffold2483:733	Unknown	149867	1	6.620468027	0.010896369	181	0.03682074	3235.556232	291.3544813	1765.627253
Corrected	Gene_17996_Predicted_mRNA_scaffold2214:1059	Unknown	128295	1	6.634630768	0.010900423	164	0.03974839	3235.556232	291.3544813	1765.627253
Corrected	Gene_6401_Predicted_mRNA_scaffold530:346	Unknown	412623	1	6.620747018	0.010908917	178	0.037576783	3235.556232	291.3544813	1765.627253
Corrected	Gene_6401_Predicted_mRNA_scaffold530:709	Unknown	412631	1	6.620747018	0.010908917	178	0.037576783	3235.556232	291.3544813	1765.627253
Corrected	Gene_28007_Predicted_mRNA_scaffold5041:622	Unknown	278145	1	6.641948279	0.010911634	155	0.044004783	3235.556232	291.3544813	1765.627253
Corrected	Gene_1407_Predicted_mRNA_scaffold86:220	Unknown	66048	1	6.659302702	0.010916123	140	0.049045578	3235.556232	291.3544813	1765.627253
Corrected	Gene_1494_Predicted_mRNA_scaffold109:1196	Unknown	79496	1	6.61447257	0.010936449	180	0.03699059	3235.556232	291.3544813	1765.627253
Corrected	Gene_23888_Predicted_mRNA_scaffold3567:630	Unknown	220631	1	6.614765352	0.010939456	179	0.037093345	3235.556232	291.3544813	1765.627253
Corrected	Gene_20489_Predicted_mRNA_scaffold2711:424	Unknown	168536	1	6.635278122	0.010944471	156	0.044359879	3235.556232	291.3544813	1765.627253
Corrected	Gene_39351_Predicted_mRNA_scaffold55635:325	Unknown	367074	1	6.660567964	0.010949425	135	0.048494162	3235.556232	291.3544813	1765.627253
Corrected	Gene_14497_Predicted_mRNA_scaffold1587:2829	Unknown	72232	1	6.622528766	0.010949487	168	0.038107484	3235.556232	291.3544813	1765.627253
Corrected	Gene_21461_Predicted_mRNA_scaffold2931:1393	Unknown	182863	1	6.635373654	0.010969795	152	0.044058895	3235.556232	291.3544813	1765.627253
Corrected	Gene_18075_Predicted_mRNA_scaffold2227:1903	Unknown	129771	1	6.60992653	0.010972918	178	0.037092858	3235.556232	291.3544813	1765.627253
Corrected	Gene_747_Predicted_mRNA_scaffold48:1335	Unknown	430118	1	6.649767856	0.010979829	139	0.045894693	3235.556232	291.3544813	1765.627253
Corrected	Gene_28765_Predicted_mRNA_scaffold5394:800	Unknown	288488	1	6.607826414	0.010980582	179	0.037617297	3235.556232	291.3544813	1765.627253
Corrected	Gene_28765_Predicted_mRNA_scaffold5394:978	Unknown	288499	1	6.607826414	0.010980582	179	0.037617297	3235.556232	291.3544813	1765.627253
Corrected	Gene_38520_Predicted_mRNA_scaffold43927:816	Unknown	365398	1	6.603136302	0.011008471	179	0.037304409	3235.556232	291.3544813	1765.627253
Corrected	Gene_21386_Predicted_mRNA_scaffold2908:2201	Unknown	181634	1	6.627616391	0.011008964	153	0.043472638	3235.556232	291.3544813	1765.627253
Corrected	Gene_6310_Predicted_mRNA_scaffold533:1037	Unknown	410746	1	6.599302124	0.011026565	180	0.036900553	3235.556232	291.3544813	1765.627253
Corrected	Gene_29014_Predicted_mRNA_scaffold5531:958	Unknown	291940	1	6.597284202	0.01103861	180	0.036894466	3235.556232	291.3544813	1765.627253
Corrected	Gene_12186_Predicted_mRNA_scaffold1265:537	Unknown	36110	1	6.607427265	0.011039044	168	0.03857759	3235.556232	291.3544813	1765.627253
Corrected	Gene_28378_Predicted_mRNA_scaffold5193:347	Unknown	283187	1	6.660720797	0.01104012	125	0.0540338	3235.556232	291.3544813	1765.627253
Corrected	Gene_18772_Predicted_mRNA_scaffold2357:1884	Unknown	140473	1	6.5929042	0.011060087	181	0.036667439	3235.556232	291.3544813	1765.627253
Corrected	Gene_15460_Predicted_mRNA_scaffold1772:468	Unknown	87841	1	6.681347865	0.011063763	112	0.059481223	3235.556232	291.3544813	1765.627253
Corrected	Gene_23117_Predicted_mRNA_scaffold376:642	Unknown	209701	1	6.627255145	0.011066704	145	0.046146894	3235.556232	291.3544813	1765.627253
Corrected	Gene_1870_Predicted_mRNA_scaffold134:727	Unknown	139396	1	6.592251022	0.01107348	179	0.036914883	3235.556232	291.3544813	1765.627253
Corrected	Gene_8114_Predicted_mRNA_scaffold748:1296	Unknown	439882	1	6.607282822	0.011079735	161	0.040350884	3235.556232	291.3544813	1765.627253
Corrected	Gene_26492_Predicted_mRNA_scaffold4425:129	Unknown	257307	1	6.59294048	0.011083989	176	0.037278055	3235.556232	291.3544813	1765.627253
Corrected	Gene_26492_Predicted_mRNA_scaffold4425:158	Unknown	257310	1	6.59294048	0.011083989	176	0.037278055	3235.556232	291.3544813	1765.627253
Corrected	Gene_26492_Predicted_mRNA_scaffold4425:254	Unknown	257312	1	6.59294048	0.011083989	176	0.037278055	3235.556232	291.3544813	1765.627253
Corrected	Gene_26492_Predicted_mRNA_scaffold4425:275	Unknown	257313	1	6.59294048	0.011083989	176	0.037278055	3235.556232	291.3544813	1765.627253
Corrected	Gene_26492_Predicted_mRNA_scaffold4425:310	Unknown	257315	1	6.59294048	0.011083989	176	0.037278055	3235.556232	291.3544813	1765.627253
Corrected	Gene_26492_Predicted_mRNA_scaffold4425:533	Unknown	257322	1	6.59294048	0.011083989	176	0.037278055	3235.556232	291.3544813	1765.627253
Corrected	Gene_26492_Predicted_mRNA_scaffold4425:630	Unknown	257325	1	6.59294048	0.011083989	176	0.037278055	3235.556232	291.3544813	1765.627253
Corrected	Gene_26492_Predicted_mRNA_scaffold4425:692	Unknown	257327	1	6.59294048	0.011083989	176	0.037278055	3235.556232	291.3544813	1765.627253
Corrected	Gene_26492_Predicted_mRNA_scaffold4425:759	Unknown	257328	1	6.59294048	0.011083989	176	0.037278055	3235.556232	291.3544813	1765.627253
Corrected	Gene_26492_Predicted_mRNA_scaffold4425:1006	Unknown	257335	1	6.59294048	0.011083989	176	0.037278055	3235.556232	291.3544813	1765.627253
Corrected	Gene_26492_Predicted_mRNA_scaffold4425:1007	Unknown	257336	1	6.59294048	0.011083989	176	0.037278055	3235.556232	291.3544813	1765.627253
Corrected	Gene_16636_Predicted_mRNA_scaffold1983:69	Unknown	106636	1	6.59112941	0.011089908	177	0.03714959	3235.556232	291.3544813	1765.627253
Corrected	Gene_1286_Predicted_mRNA_scaffold92:2473	Unknown	46996	1	6.591499602	0.011102679	174	0.038442954	3235.556232	291.3544813	1765.627253
Corrected	Gene_314_Predicted_mRNA_scaffold35:2210	Unknown	322851	1	6.642707359	0.011107736	129	0.0491023	3235.556232	291.3544813	1765.627253
Corrected	Gene_16079_Predicted_mRNA_scaffold1880:572	Unknown	97476	1	6.589778144	0.011107954	175	0.037487782	3235.556232	291.3544813	1765.627253
Corrected	Gene_19328_Predicted_mRNA_scaffold2472:251	Unknown	149092	1	6.598156746	0.011111081	165	0.041266678	3235.556232	291.3544813	1765.627253
Corrected	Gene_8689_Predicted_mRNA_scaffold816:1783	Unknown	449005	1	6.609424805	0.011117086	153	0.044676639	3235.556232	291.3544813	1765.627253
Corrected	Gene_9940_Predicted_mRNA_scaffold963:1008	Unknown	469441	1	6.602125996	0.011128767	158	0.042931004	3235.556232	291.3544813	1765.627253
Corrected	Gene_13910_Predicted_mRNA_scaffold1507:1425	Unknown	63886	1	6.582457948	0.011132306	179	0.036994698	3235.556232	291.3544813	1765.627253
Corrected	Gene_7649_Predicted_mRNA_scaffold672:6419	Unknown	433047	1	6.589049452	0.011132935	171	0.037837032	3235.556232	291.3544813	1765.627253
Corrected	Gene_4850_Predicted_mRNA_scaffold375:987	Unknown	385523	1	6.581267423	0.01113948	179	0.036812747	3235.556232	291.3544813	1765.627253
Corrected	Gene_15259_Predicted_mRNA_scaffold1701:135	Unknown	84695	1	6.58261153	0.011146062	176	0.037718654	3235.556232	291.3544813	1765.627253
Corrected	Gene_3309_Predicted_mRNA_scaffold264:3012	Unknown	337955	1	6.584067016	0.011147366	174	0.037473514	3235.556232	291.3544813	1765.627253
Corrected	Gene_15443_Predicted_mRNA_scaffold1775:982	Unknown	87395	1	6.636262049	0.011164953	127	0.051520102	3235.556232	291.3544813	1765.627253
Corrected	Gene_30582_Predicted_mRNA_scaffold6463:630	Unknown	311783	1	6.583002834	0.011174668	170	0.038373634	3235.556232	291.3544813	1765.627253
Corrected	Gene_17753_Predicted_mRNA_scaffold2172:530	Unknown	124873	1	6.577533248	0.011176712	176	0.037435239	3235.556232	291.3544813	1765.627253
Corrected	Gene_1470_Predicted_mRNA_scaffold5:5227	Unknown	75927	1	6.644582286	0.011187267	120	0.052732358	3235.556232	291.3544813	1765.627253
Corrected	Gene_17372_Predicted_mRNA_scaffold2086:1365	Unknown	118363	1	6.587084479	0.011189132	163	0.041007939	3235.556232	291.3544813	1765.627253
Corrected	Gene_1209_Predicted_mRNA_scaffold66:2576	Unknown	34709	1	6.621183304	0.011199432	133	0.050458489	3235.556232	291.3544813	1765.627253
Corrected	Gene_16312_Predicted_mRNA_scaffold1931:734	Unknown	101239	1	6.571231437	0.011204994	178	0.037090112	3235.556232	291.3544813	1765.627253
Corrected	Gene_32116_Predicted_mRNA_scaffold7781:1462	Unknown	329321	1	6.599853752	0.011208692	148	0.043351152	3235.556232	291.3544813	1765.627253
Corrected	Gene_9940_Predicted_mRNA_scaffold963:246	Unknown	469418	1	6.572520535	0.011212076	175	0.037491319	3235.556232	291.3544813	1765.627253
Corrected	Gene_14957_Predicted_mRNA_scaffold1676:2594	Unknown	79676	1	6.570006104	0.011212425	178	0.036942084	3235.556232	291.3544813	1765.627253
Corrected	Gene_13040_Predicted_mRNA_scaffold1387:3365	Unknown	50547	1	6.574471308	0.011220944	171	0.038104641	3235.556232	291.3544813	1765.627253
Corrected	Gene_5308_Predicted_mRNA_scaffold437:1170	Unknown	393185	1	6.568200892	0.011233266	176	0.037013875	3235.556232	291.3544813	1765.627253
Corrected	Gene_21805_Predicted_mRNA_scaffold3002:355	Unknown	188891	1	6.580905932	0.011238289	161	0.040840998	3235.556232	291.3544813	1765.627253
Corrected	Gene_4168_Predicted_mRNA_scaffold276:3352	Unknown	373686	1	6.607059763	0.011249861	137	0.045833469	3235.556232	291.3544813	1765.627253
Corrected	Gene_20159_Predicted_mRNA_scaffold2626:1611	Unknown	162684	1	6.582844318	0.011251138	157	0.04135668	3235.556232	291.3544813	1765.627253
Corrected	Gene_41509_Predicted_mRNA_scaffold1810:606	Unknown	373232	1	6.580465797	0.011253093	159	0.040664918	3235.556232	291.3544813	1765.627253
Corrected	Gene_13556_Predicted_mRNA_scaffold1476:2223	Unknown	58462	1	6.598015484	0.011256548	143	0.046755782	3235.556232	291.3544813	1765.627253
Corrected	Gene_13556_Predicted_mRNA_scaffold1476:2841	Unknown	58470	1	6.598015484	0.011256548	143	0.046755782	3235.556232	291.3544813	1765.627253
Corrected	Gene_33664_Predicted_mRNA_scaffold681:1702	Unknown	343778	1	6.566925236	0.011272123	170	0.038516385	3235.556232	291.3544813	1765.627253
Corrected	Gene_15259_Predicted_mRNA_scaffold1701:919	Unknown	84703	1	6.56009631	0.011272715	178	0.037299792	3235.556232	291.3544813	1765.627253
Corrected	Gene_24386_Predicted_mRNA_scaffold3714:2699	Unknown	227071	1	6.557717728	0.011277552	180	0.036673196	3235.556232	291.3544813	1765.627253
Corrected	Gene_32925_Predicted_mRNA_scaffold8716:564	Unknown	336000	1	6.63484318	0.011278768	117	0.057332052	3235.556232	291.3544813	1765.627253
Corrected	Gene_13602_Predicted_mRNA_scaffold1307:87	Unknown	58948	1	6.564605206	0.011291668	169	0.038561794	3235.556232	291.3544813	1765.627253
Corrected	Gene_8989_Predicted_mRNA_scaffold821:852	Unknown	454148	1	6.56108532	0.011291884	173	0.038390619	3235.556232	291.3544813	1765.627253
Corrected	Gene_25199_Predicted_mRNA_scaffold3970:591	Unknown	239864	1	6.558642015	0.011296543	175	0.037568321	3235.556232	291.3544813	1765.627253
Corrected	Gene_25379_Predicted_mRNA_scaffold4022:669	Unknown	242167	1	6.555134659	0.011298154	179	0.036834068	3235.556232	291.3544813	1765.627253
Corrected	Gene_29606_Predicted_mRNA_scaffold5828:433	Unknown	299187	1	6.590946706	0.011299267	143	0.047650975	3235.556232	291.3544813	1765.627253
Corrected	Gene_15940_Predicted_mRNA_scaffold1857:970	Unknown	95606	1	6.582525819	0.011299364	150	0.045243327	3235.556232	291.3544813	1765.627253
Corrected	Gene_19049_Predicted_mRNA_scaffold2410:1598	Unknown	144551	1	6.555279665	0.011312059	176	0.037664655	3235.556232	291.3544813	1765.627253
Corrected	Gene_24719_Predicted_mRNA_scaffold3820:1223	Unknown	232238	1	6.565646748	0.011313382	164	0.040169333	3235.556232	291.3544813	1765.627253
Corrected	Gene_30906_Predicted_mRNA_scaffold6705:1027	Unknown	315923	1	6.576778449	0.011327407	151	0.040799222	3235.556232	291.3544813	1765.627253
Corrected	Gene_4104_Predicted_mRNA_scaffold332:113	Unknown	370934	1	6.568043262	0.01132864	159	0.041019855	3235.556232	291.3544813	1765.627253
Corrected	Gene_21367_Predicted_mRNA_scaffold2906:697	Unknown	181389	1	6.592330122	0.011330526	138	0.047330925	3235.556232	291.3544813	1765.627253
Corrected	Gene_23107_Predicted_mRNA_scaffold3328:2625	Unknown	209550	1	6.578829217	0.011335902	148	0.044826742	3235.556232	291.3544813	1765.627253
Corrected	Gene_26227_Predicted_mRNA_scaffold4317:278	Unknown	253593	1	6.645374593	0.011341815	107	0.062891077	3235.556232	291.3544813	1765.627253
Corrected	Gene_7798_Predicted_mRNA_scaffold655:104	Unknown	435502	1	6.555430945	0.011342337	170	0.037994129	3235.556232	291.3544813	1765.627253
Corrected	Gene_12411_Predicted_mRNA_scaffold1306:968	Unknown	39382	1	6.588741964	0.011344125	139	0.04741472	3235.556232	291.3544813	1765.627253
Corrected	Gene_15549_Predicted_mRNA_scaffold1784:1130	Unknown	89061	1	6.554189386	0.011349948	170	0.039031684	3235.556232	291.3544813	1765.627253
Corrected	Gene_9433_Predicted_mRNA_scaffold901:698	Unknown	461224	1	6.567349121	0.011351758	156	0.041520483	3235.556232	291.3544813	1765.627253
Corrected	Gene_8374_Predicted_mRNA_scaffold775:1277	Unknown	443642	1	6.554737271	0.011363063	167	0.039048533	3235.556232	291.3544813	1765.627253
Corrected	Gene_15443_Predicted_mRNA_scaffold1775:1480	Unknown	87409	1	6.562982402	0.011365787	158	0.043095295	3235.556232	291.3544813	1765.627253
Corrected	Gene_17379_Predicted_mRNA_scaffold2104:102	Unknown	118493	1	6.543888722	0.011372046	178	0.037100153	3235.556232	291.3544813	1765.627253
Corrected	Gene_17896_Predicted_mRNA_scaffold2189:277	Unknown	126529	1	6.540534862	0.0113782	181	0.036376179	3235.556232	291.3544813	1765.627253
Corrected	Gene_9620_Predicted_mRNA_scaffold930:375	Unknown	464111	1	6.545016514	0.011380113	175	0.037415683	3235.556232	291.3544813	1765.627253
Corrected	Gene_9620_Predicted_mRNA_scaffold930:451	Unknown	464116	1	6.545016514	0.011380113	175	0.037415683	3235.556232	291.3544813	1765.627253
Corrected	Gene_9936_Predicted_mRNA_scaffold963:1178	Unknown	469292	1	6.54176631	0.011380228	179	0.037094568	3235.556232	291.3544813	1765.627253
Corrected	Gene_3753_Predicted_mRNA_scaffold309:2115	Unknown	362698	1	6.572724607	0.011380319	147	0.042185019	3235.556232	291.3544813	1765.627253
Corrected	Gene_33473_Predicted_mRNA_scaffold9428:689	Unknown	341536	1	6.567219236	0.011385752	151	0.045428814	3235.556232	291.3544813	1765.627253
Corrected	Gene_24380_Predicted_mRNA_scaffold3711:1452	Unknown	226957	1	6.554499081	0.011393388	162	0.040669567	3235.556232	291.3544813	1765.627253
Corrected	Gene_17823_Predicted_mRNA_scaffold1979:1250	Unknown	125738	1	6.569026243	0.011395727	148	0.045218185	3235.556232	291.3544813	1765.627253
Corrected	Gene_10482_Predicted_mRNA_scaffold1040:3217	Unknown	8342	1	6.538445039	0.011395874	180	0.036474102	3235.556232	291.3544813	1765.627253
Corrected	Gene_12222_Predicted_mRNA_scaffold1274:457	Unknown	36633	1	6.595565743	0.011399828	128	0.048920264	3235.556232	291.3544813	1765.627253
Corrected	Gene_2361_Predicted_mRNA_scaffold72:1291	Unknown	216867	1	6.544128229	0.011401137	172	0.038354349	3235.556232	291.3544813	1765.627253
Corrected	Gene_1034_Predicted_mRNA_scaffold55:211	Unknown	6051	1	6.540361759	0.011403741	176	0.036912207	3235.556232	291.3544813	1765.627253
Corrected	Gene_19644_Predicted_mRNA_scaffold2524:605	Unknown	154186	1	6.56972525	0.0114209	144	0.045759124	3235.556232	291.3544813	1765.627253
Corrected	Gene_7213_Predicted_mRNA_scaffold611:1156	Unknown	426278	1	6.547758977	0.011423091	164	0.040683617	3235.556232	291.3544813	1765.627253
Corrected	Gene_14430_Predicted_mRNA_scaffold1601:417	Unknown	71470	1	6.570532358	0.011447153	140	0.046627119	3235.556232	291.3544813	1765.627253
Corrected	Gene_12134_Predicted_mRNA_scaffold1232:2922	Unknown	35616	1	6.526902012	0.011472213	179	0.036600637	3235.556232	291.3544813	1765.627253
Corrected	Gene_31597_Predicted_mRNA_scaffold7280:224	Unknown	323844	1	6.538016182	0.011477511	165	0.040043834	3235.556232	291.3544813	1765.627253
Corrected	Gene_11025_Predicted_mRNA_scaffold1105:2555	Unknown	16853	1	6.528216983	0.011478948	176	0.037340758	3235.556232	291.3544813	1765.627253
Corrected	Gene_17753_Predicted_mRNA_scaffold2172:463	Unknown	124869	1	6.532764192	0.011487586	169	0.038770669	3235.556232	291.3544813	1765.627253
Corrected	Gene_18403_Predicted_mRNA_scaffold2291:2394	Unknown	134958	1	6.534351883	0.011488847	167	0.040157111	3235.556232	291.3544813	1765.627253
Corrected	Gene_24536_Predicted_mRNA_scaffold3762:802	Unknown	229007	1	6.528193619	0.011489324	174	0.038620345	3235.556232	291.3544813	1765.627253
Corrected	Gene_19258_Predicted_mRNA_scaffold2459:2270	Unknown	148010	1	6.54113956	0.011494064	159	0.040206066	3235.556232	291.3544813	1765.627253
Corrected	Gene_5401_Predicted_mRNA_scaffold432:644	Unknown	394682	1	6.52729944	0.011494885	174	0.037284133	3235.556232	291.3544813	1765.627253
Corrected	Gene_21123_Predicted_mRNA_scaffold2843:1278	Unknown	177426	1	6.530177527	0.011498195	170	0.037939193	3235.556232	291.3544813	1765.627253
Corrected	Gene_237_Predicted_mRNA_scaffold4:649	Unknown	219196	1	6.541223749	0.011499799	158	0.041384146	3235.556232	291.3544813	1765.627253
Corrected	Gene_23819_Predicted_mRNA_scaffold3530:1692	Unknown	219287	1	6.57144519	0.011509852	132	0.051751634	3235.556232	291.3544813	1765.627253
Corrected	Gene_30776_Predicted_mRNA_scaffold6610:5523	Unknown	314562	1	6.518271435	0.011521107	180	0.036656917	3235.556232	291.3544813	1765.627253
Corrected	Gene_824_Predicted_mRNA_scaffold57:2613	Unknown	441624	1	6.518350773	0.011525479	179	0.036626184	3235.556232	291.3544813	1765.627253
Corrected	Gene_824_Predicted_mRNA_scaffold57:2781	Unknown	441632	1	6.518350773	0.011525479	179	0.036626184	3235.556232	291.3544813	1765.627253
Corrected	Gene_17059_Predicted_mRNA_scaffold2042:1184	Unknown	113666	1	6.523853637	0.011526827	172	0.038602013	3235.556232	291.3544813	1765.627253
Corrected	Gene_11695_Predicted_mRNA_scaffold1188:994	Unknown	27788	1	6.540638831	0.011529295	154	0.041971789	3235.556232	291.3544813	1765.627253
Corrected	Gene_20352_Predicted_mRNA_scaffold2621:3188	Unknown	166156	1	6.518477196	0.011529614	178	0.036553499	3235.556232	291.3544813	1765.627253
Corrected	Gene_14963_Predicted_mRNA_scaffold1693:203	Unknown	79769	1	6.572273926	0.011532645	129	0.051600455	3235.556232	291.3544813	1765.627253
Corrected	Gene_14110_Predicted_mRNA_scaffold1559:720	Unknown	66514	1	6.544425471	0.011533096	150	0.043920589	3235.556232	291.3544813	1765.627253
Corrected	Gene_11461_Predicted_mRNA_scaffold1161:305	Unknown	24017	1	6.569445129	0.01155006	129	0.052954151	3235.556232	291.3544813	1765.627253
Corrected	Gene_12987_Predicted_mRNA_scaffold1381:1981	Unknown	49401	1	6.53274837	0.011552441	158	0.041293309	3235.556232	291.3544813	1765.627253
Corrected	Gene_22113_Predicted_mRNA_scaffold3069:2360	Unknown	193477	1	6.519629757	0.011563949	170	0.037851823	3235.556232	291.3544813	1765.627253
Corrected	Gene_3451_Predicted_mRNA_scaffold172:1059	Unknown	349767	1	6.520757016	0.011579215	166	0.038968918	3235.556232	291.3544813	1765.627253
Corrected	Gene_29773_Predicted_mRNA_scaffold5952:98	Unknown	301555	1	6.53056735	0.011585356	155	0.041153879	3235.556232	291.3544813	1765.627253
Corrected	Gene_16896_Predicted_mRNA_scaffold2032:787	Unknown	110630	1	6.506337945	0.011595858	180	0.036322602	3235.556232	291.3544813	1765.627253
Corrected	Gene_28366_Predicted_mRNA_scaffold5185:919	Unknown	283061	1	6.598549954	0.011611381	108	0.055960788	3235.556232	291.3544813	1765.627253
Corrected	Gene_16312_Predicted_mRNA_scaffold1931:813	Unknown	101244	1	6.504627949	0.011616439	178	0.03671418	3235.556232	291.3544813	1765.627253
Corrected	Gene_16312_Predicted_mRNA_scaffold1931:1312	Unknown	101257	1	6.504627949	0.011616439	178	0.03671418	3235.556232	291.3544813	1765.627253
Corrected	Gene_7475_Predicted_mRNA_scaffold630:1201	Unknown	430003	1	6.544395135	0.011616721	139	0.046729176	3235.556232	291.3544813	1765.627253
Corrected	Gene_21461_Predicted_mRNA_scaffold2931:1570	Unknown	182866	1	6.525782185	0.011621874	154	0.042926281	3235.556232	291.3544813	1765.627253
Corrected	Gene_29051_Predicted_mRNA_scaffold5548:841	Unknown	292532	1	6.501565054	0.011625896	180	0.036359169	3235.556232	291.3544813	1765.627253
Corrected	Gene_41272_Predicted_mRNA_scaffold87307:32	Unknown	371281	1	6.531079459	0.011630416	148	0.042546716	3235.556232	291.3544813	1765.627253
Corrected	Gene_22852_Predicted_mRNA_scaffold3284:3553	Unknown	205511	1	6.525161111	0.011632477	153	0.042761342	3235.556232	291.3544813	1765.627253
Corrected	Gene_32628_Predicted_mRNA_scaffold8385:241	Unknown	333110	1	6.515959838	0.011632744	162	0.040165568	3235.556232	291.3544813	1765.627253
Corrected	Gene_663_Predicted_mRNA_scaffold19:843	Unknown	416596	1	6.501704937	0.011639855	177	0.036699144	3235.556232	291.3544813	1765.627253
Corrected	Gene_23220_Predicted_mRNA_scaffold3373:557	Unknown	211048	1	6.512870143	0.01164617	163	0.039245534	3235.556232	291.3544813	1765.627253
Corrected	Gene_29887_Predicted_mRNA_scaffold6026:237	Unknown	303270	1	6.498026975	0.011648215	180	0.036311964	3235.556232	291.3544813	1765.627253
Corrected	Gene_12026_Predicted_mRNA_scaffold1251:1137	Unknown	33058	1	6.496277603	0.011659266	180	0.036635736	3235.556232	291.3544813	1765.627253
Corrected	Gene_25652_Predicted_mRNA_scaffold4132:1529	Unknown	245917	1	6.536323212	0.011667067	139	0.046804333	3235.556232	291.3544813	1765.627253
Corrected	Gene_27895_Predicted_mRNA_scaffold4990:2507	Unknown	276272	1	6.507739873	0.01167255	164	0.039262594	3235.556232	291.3544813	1765.627253
Corrected	Gene_10809_Predicted_mRNA_scaffold1074:1647	Unknown	13544	1	6.49457656	0.011674923	179	0.036562908	3235.556232	291.3544813	1765.627253
Corrected	Gene_12401_Predicted_mRNA_scaffold1267:558	Unknown	39251	1	6.517986837	0.011677489	153	0.041026568	3235.556232	291.3544813	1765.627253
Corrected	Gene_9433_Predicted_mRNA_scaffold901:561	Unknown	461220	1	6.526404518	0.011681866	145	0.042648695	3235.556232	291.3544813	1765.627253
Corrected	Gene_23734_Predicted_mRNA_scaffold3525:837	Unknown	218476	1	6.494177904	0.011687417	177	0.037017376	3235.556232	291.3544813	1765.627253
Corrected	Gene_14966_Predicted_mRNA_scaffold1693:595	Unknown	79871	1	6.497690259	0.011696528	171	0.038268339	3235.556232	291.3544813	1765.627253
Corrected	Gene_11617_Predicted_mRNA_scaffold1181:3786	Unknown	26648	1	6.532695575	0.011698065	138	0.050100019	3235.556232	291.3544813	1765.627253
Corrected	Gene_14024_Predicted_mRNA_scaffold1532:864	Unknown	65403	1	6.496587891	0.011703506	171	0.038248247	3235.556232	291.3544813	1765.627253
Corrected	Gene_22549_Predicted_mRNA_scaffold3187:1067	Unknown	200880	1	6.501790126	0.011704262	165	0.038581876	3235.556232	291.3544813	1765.627253
Corrected	Gene_28935_Predicted_mRNA_scaffold5488:88	Unknown	290828	1	6.514642956	0.011705357	152	0.042023146	3235.556232	291.3544813	1765.627253
Corrected	Gene_18463_Predicted_mRNA_scaffold2257:2618	Unknown	135848	1	6.489579393	0.011706589	179	0.036436861	3235.556232	291.3544813	1765.627253
Corrected	Gene_22262_Predicted_mRNA_scaffold3107:1684	Unknown	196067	1	6.48914158	0.011709368	179	0.03638889	3235.556232	291.3544813	1765.627253
Corrected	Gene_23873_Predicted_mRNA_scaffold3565:2237	Unknown	220335	1	6.540948562	0.0117175	130	0.05462965	3235.556232	291.3544813	1765.627253
Corrected	Gene_17246_Predicted_mRNA_scaffold2068:3365	Unknown	116571	1	6.505579382	0.011722888	158	0.040383572	3235.556232	291.3544813	1765.627253
Corrected	Gene_26545_Predicted_mRNA_scaffold4443:72	Unknown	257923	1	6.523657666	0.011738325	140	0.045993089	3235.556232	291.3544813	1765.627253
Corrected	Gene_7688_Predicted_mRNA_scaffold689:891	Unknown	433637	1	6.555682395	0.011739249	119	0.052521705	3235.556232	291.3544813	1765.627253
Corrected	Gene_9433_Predicted_mRNA_scaffold901:1520	Unknown	461248	1	6.493550049	0.011739311	168	0.038527462	3235.556232	291.3544813	1765.627253
Corrected	Gene_3185_Predicted_mRNA_scaffold249:4774	Unknown	326847	1	6.485943881	0.011744762	176	0.037053571	3235.556232	291.3544813	1765.627253
Corrected	Gene_32894_Predicted_mRNA_scaffold8675:175	Unknown	335660	1	6.485959781	0.01176028	173	0.037094361	3235.556232	291.3544813	1765.627253
Corrected	Gene_6739_Predicted_mRNA_scaffold583:5890	Unknown	417870	1	6.502633046	0.011761004	155	0.0412075	3235.556232	291.3544813	1765.627253
Corrected	Gene_32894_Predicted_mRNA_scaffold8675:199	Unknown	335661	1	6.484917356	0.011766919	173	0.037220815	3235.556232	291.3544813	1765.627253
Corrected	Gene_18645_Predicted_mRNA_scaffold2337:1442	Unknown	138354	1	6.502856489	0.011773011	153	0.042389625	3235.556232	291.3544813	1765.627253
Corrected	Gene_31831_Predicted_mRNA_scaffold7496:572	Unknown	326647	1	6.480451269	0.011774673	177	0.036427487	3235.556232	291.3544813	1765.627253
Corrected	Gene_8849_Predicted_mRNA_scaffold836:2573	Unknown	451588	1	6.492273678	0.011776413	163	0.038758912	3235.556232	291.3544813	1765.627253
Corrected	Gene_28033_Predicted_mRNA_scaffold5054:80	Unknown	278349	1	6.528446251	0.011777333	132	0.046839805	3235.556232	291.3544813	1765.627253
Corrected	Gene_1590_Predicted_mRNA_scaffold113:1113	Unknown	95129	1	6.514141953	0.011782296	142	0.045723522	3235.556232	291.3544813	1765.627253
Corrected	Gene_4778_Predicted_mRNA_scaffold388:823	Unknown	384395	1	6.484071387	0.011783043	171	0.037606954	3235.556232	291.3544813	1765.627253
Corrected	Gene_7842_Predicted_mRNA_scaffold691:2365	Unknown	436243	1	6.500982333	0.011791752	152	0.040857314	3235.556232	291.3544813	1765.627253
Corrected	Gene_2560_Predicted_mRNA_scaffold190:1960	Unknown	245228	1	6.504253322	0.011792117	149	0.04327724	3235.556232	291.3544813	1765.627253
Corrected	Gene_20143_Predicted_mRNA_scaffold2641:491	Unknown	162402	1	6.494416512	0.011793673	158	0.041319565	3235.556232	291.3544813	1765.627253
Corrected	Gene_12612_Predicted_mRNA_scaffold1342:2957	Unknown	42562	1	6.474873299	0.011805281	178	0.036381157	3235.556232	291.3544813	1765.627253
Corrected	Gene_27405_Predicted_mRNA_scaffold4792:3238	Unknown	269358	1	6.474234927	0.011819511	176	0.036514837	3235.556232	291.3544813	1765.627253
Corrected	Gene_32138_Predicted_mRNA_scaffold7807:1700	Unknown	329445	1	6.474353021	0.011823916	175	0.037186197	3235.556232	291.3544813	1765.627253
Corrected	Gene_10673_Predicted_mRNA_scaffold1064:1282	Unknown	11710	1	6.471952415	0.011829035	177	0.036881518	3235.556232	291.3544813	1765.627253
Corrected	Gene_22613_Predicted_mRNA_scaffold3202:2294	Unknown	201722	1	6.494070438	0.011835718	152	0.044679572	3235.556232	291.3544813	1765.627253
Corrected	Gene_5864_Predicted_mRNA_scaffold296:775	Unknown	402250	1	6.501867669	0.01183684	145	0.044340987	3235.556232	291.3544813	1765.627253
Corrected	Gene_5383_Predicted_mRNA_scaffold451:1379	Unknown	394338	1	6.499375085	0.011837692	147	0.044229562	3235.556232	291.3544813	1765.627253
Corrected	Gene_8476_Predicted_mRNA_scaffold773:1412	Unknown	445121	1	6.525799218	0.011841853	127	0.05231154	3235.556232	291.3544813	1765.627253
Corrected	Gene_18776_Predicted_mRNA_scaffold2357:313	Unknown	140586	1	6.512140083	0.011844682	136	0.048370366	3235.556232	291.3544813	1765.627253
Corrected	Gene_31622_Predicted_mRNA_scaffold7298:1604	Unknown	324232	1	6.534952248	0.011846899	121	0.05173398	3235.556232	291.3544813	1765.627253
Corrected	Gene_8970_Predicted_mRNA_scaffold847:921	Unknown	453792	1	6.476620213	0.011847287	168	0.039849736	3235.556232	291.3544813	1765.627253
Corrected	Gene_14430_Predicted_mRNA_scaffold1601:970	Unknown	71487	1	6.490955189	0.011848718	153	0.041942255	3235.556232	291.3544813	1765.627253
Corrected	Gene_14213_Predicted_mRNA_scaffold1557:125	Unknown	68137	1	6.4656319	0.011849761	181	0.035959595	3235.556232	291.3544813	1765.627253
Corrected	Gene_33890_Predicted_mRNA_scaffold10124:354	Unknown	345896	1	6.521379973	0.011859913	128	0.051857919	3235.556232	291.3544813	1765.627253
Corrected	Gene_17173_Predicted_mRNA_scaffold2055:210	Unknown	115753	1	6.492682114	0.011865748	149	0.043436309	3235.556232	291.3544813	1765.627253
Corrected	Gene_2560_Predicted_mRNA_scaffold190:1590	Unknown	245218	1	6.48607085	0.01189379	151	0.042889146	3235.556232	291.3544813	1765.627253
Corrected	Gene_22995_Predicted_mRNA_scaffold3315:1913	Unknown	207748	1	6.462650414	0.011893951	176	0.036840947	3235.556232	291.3544813	1765.627253
Corrected	Gene_15259_Predicted_mRNA_scaffold1701:249	Unknown	84700	1	6.462372409	0.011900922	175	0.037386072	3235.556232	291.3544813	1765.627253
Corrected	Gene_30796_Predicted_mRNA_scaffold6630:1870	Unknown	314860	1	6.486871263	0.011902905	149	0.04357666	3235.556232	291.3544813	1765.627253
Corrected	Gene_13557_Predicted_mRNA_scaffold1476:347	Unknown	58482	1	6.502410059	0.011906567	136	0.045830878	3235.556232	291.3544813	1765.627253
Corrected	Gene_31972_Predicted_mRNA_scaffold7631:401	Unknown	328018	1	6.503603193	0.011907715	135	0.047216043	3235.556232	291.3544813	1765.627253
Corrected	Gene_28254_Predicted_mRNA_scaffold5141:983	Unknown	281221	1	6.456012192	0.011916671	180	0.03610442	3235.556232	291.3544813	1765.627253
Corrected	Gene_28254_Predicted_mRNA_scaffold5141:1564	Unknown	281243	1	6.456012192	0.011916671	180	0.03610442	3235.556232	291.3544813	1765.627253
Corrected	Gene_28254_Predicted_mRNA_scaffold5141:1589	Unknown	281244	1	6.456012192	0.011916671	180	0.03610442	3235.556232	291.3544813	1765.627253
Corrected	Gene_13641_Predicted_mRNA_scaffold1477:2555	Unknown	59409	1	6.480304169	0.0119169	153	0.042400858	3235.556232	291.3544813	1765.627253
Corrected	Gene_4309_Predicted_mRNA_scaffold344:197	Unknown	376532	1	6.482850652	0.011921508	150	0.047500944	3235.556232	291.3544813	1765.627253
Corrected	Gene_26768_Predicted_mRNA_scaffold4460:188	Unknown	261157	1	6.490954924	0.011921931	143	0.045288261	3235.556232	291.3544813	1765.627253
Corrected	Gene_15184_Predicted_mRNA_scaffold1729:321	Unknown	83250	1	6.472629819	0.011926733	159	0.041544855	3235.556232	291.3544813	1765.627253
Corrected	Gene_24590_Predicted_mRNA_scaffold3778:2121	Unknown	229934	1	6.50567604	0.011930904	131	0.047690655	3235.556232	291.3544813	1765.627253
Corrected	Gene_22488_Predicted_mRNA_scaffold3179:220	Unknown	199839	1	6.454621187	0.011935632	178	0.036294521	3235.556232	291.3544813	1765.627253
Corrected	Gene_12397_Predicted_mRNA_scaffold1295:206	Unknown	39104	1	6.483596916	0.01193855	147	0.045525047	3235.556232	291.3544813	1765.627253
Corrected	Gene_15009_Predicted_mRNA_scaffold1672:1127	Unknown	80509	1	6.516363733	0.011942931	123	0.051635148	3235.556232	291.3544813	1765.627253
Corrected	Gene_17371_Predicted_mRNA_scaffold2086:3314	Unknown	118307	1	6.460113343	0.011953558	168	0.037789247	3235.556232	291.3544813	1765.627253
Corrected	Gene_1802_Predicted_mRNA_scaffold123:72	Unknown	128775	1	6.451765804	0.011954131	178	0.036598072	3235.556232	291.3544813	1765.627253
Corrected	Gene_25293_Predicted_mRNA_scaffold3989:1087	Unknown	241375	1	6.500311269	0.011955844	132	0.046176139	3235.556232	291.3544813	1765.627253
Corrected	Gene_13450_Predicted_mRNA_scaffold1430:1133	Unknown	56809	1	6.450210688	0.0119592	179	0.036170579	3235.556232	291.3544813	1765.627253
Corrected	Gene_13729_Predicted_mRNA_scaffold1496:184	Unknown	60753	1	6.469374982	0.01196055	157	0.040954006	3235.556232	291.3544813	1765.627253
Corrected	Gene_20434_Predicted_mRNA_scaffold2700:574	Unknown	167388	1	6.460237747	0.011964237	166	0.039092375	3235.556232	291.3544813	1765.627253
Corrected	Gene_6272_Predicted_mRNA_scaffold535:240	Unknown	410133	1	6.469274001	0.011974391	155	0.040928338	3235.556232	291.3544813	1765.627253
Corrected	Gene_27135_Predicted_mRNA_scaffold4553:1345	Unknown	265362	1	6.473312471	0.011982879	150	0.042047574	3235.556232	291.3544813	1765.627253
Corrected	Gene_26232_Predicted_mRNA_scaffold4331:542	Unknown	253685	1	6.491465662	0.011985361	135	0.051726115	3235.556232	291.3544813	1765.627253
Corrected	Gene_21591_Predicted_mRNA_scaffold2952:1573	Unknown	185280	1	6.445806197	0.011997917	177	0.036346044	3235.556232	291.3544813	1765.627253
Corrected	Gene_10379_Predicted_mRNA_scaffold1016:1886	Unknown	6753	1	6.496415117	0.011999611	130	0.04660156	3235.556232	291.3544813	1765.627253
Corrected	Gene_11759_Predicted_mRNA_scaffold1191:706	Unknown	28753	1	6.445178847	0.012002	177	0.036290601	3235.556232	291.3544813	1765.627253
Corrected	Gene_35631_Predicted_mRNA_scaffold15849:117	Unknown	356708	1	6.442084854	0.012022156	177	0.036559313	3235.556232	291.3544813	1765.627253
Corrected	Gene_2717_Predicted_mRNA_scaffold183:1288	Unknown	266095	1	6.445971561	0.012023165	172	0.038144469	3235.556232	291.3544813	1765.627253
Corrected	Gene_3044_Predicted_mRNA_scaffold221:332	Unknown	310312	1	6.451099267	0.012041335	163	0.039636561	3235.556232	291.3544813	1765.627253
Corrected	Gene_15560_Predicted_mRNA_scaffold1794:1311	Unknown	89236	1	6.470658153	0.012044779	144	0.044665328	3235.556232	291.3544813	1765.627253
Corrected	Gene_9433_Predicted_mRNA_scaffold901:611	Unknown	461223	1	6.459303998	0.01204569	154	0.04115843	3235.556232	291.3544813	1765.627253
Corrected	Gene_16217_Predicted_mRNA_scaffold1900:179	Unknown	99768	1	6.447852074	0.012050528	165	0.038158141	3235.556232	291.3544813	1765.627253
Corrected	Gene_11942_Predicted_mRNA_scaffold1240:1352	Unknown	31645	1	6.435288604	0.01205144	180	0.036252775	3235.556232	291.3544813	1765.627253
Corrected	Gene_33659_Predicted_mRNA_scaffold681:1296	Unknown	343684	1	6.449886043	0.012055327	162	0.039581513	3235.556232	291.3544813	1765.627253
Corrected	Gene_2617_Predicted_mRNA_scaffold195:10439	Unknown	252749	1	6.438427185	0.012056394	175	0.036869179	3235.556232	291.3544813	1765.627253
Corrected	Gene_33955_Predicted_mRNA_scaffold10229:1235	Unknown	346341	1	6.472232342	0.012066639	140	0.048378694	3235.556232	291.3544813	1765.627253
Corrected	Gene_4916_Predicted_mRNA_scaffold377:419	Unknown	387021	1	6.484377079	0.012067558	131	0.052286206	3235.556232	291.3544813	1765.627253
Corrected	Gene_23755_Predicted_mRNA_scaffold3511:1587	Unknown	218822	1	6.431636869	0.012070423	181	0.035770526	3235.556232	291.3544813	1765.627253
Corrected	Gene_12876_Predicted_mRNA_scaffold1365:2590	Unknown	47278	1	6.432071747	0.012072501	180	0.035970537	3235.556232	291.3544813	1765.627253
Corrected	Gene_8028_Predicted_mRNA_scaffold735:1069	Unknown	438841	1	6.432427013	0.012080199	178	0.036049742	3235.556232	291.3544813	1765.627253
Corrected	Gene_26582_Predicted_mRNA_scaffold4473:2185	Unknown	258339	1	6.501133901	0.012096234	118	0.059613967	3235.556232	291.3544813	1765.627253
Corrected	Gene_7824_Predicted_mRNA_scaffold703:2436	Unknown	435959	1	6.467095261	0.012099956	140	0.043917967	3235.556232	291.3544813	1765.627253
Corrected	Gene_8537_Predicted_mRNA_scaffold790:1945	Unknown	446035	1	6.428130031	0.01210335	179	0.036046758	3235.556232	291.3544813	1765.627253
Corrected	Gene_23825_Predicted_mRNA_scaffold3556:480	Unknown	219382	1	6.433649824	0.012103699	172	0.038778952	3235.556232	291.3544813	1765.627253
Corrected	Gene_30622_Predicted_mRNA_scaffold6492:1962	Unknown	312318	1	6.428034846	0.012119297	176	0.036807767	3235.556232	291.3544813	1765.627253
Corrected	Gene_31179_Predicted_mRNA_scaffold6898:100	Unknown	319248	1	6.456737808	0.01213524	144	0.045426725	3235.556232	291.3544813	1765.627253
Corrected	Gene_1101_Predicted_mRNA_scaffold68:1147	Unknown	16712	1	6.437477977	0.012142637	161	0.039978907	3235.556232	291.3544813	1765.627253
Corrected	Gene_10945_Predicted_mRNA_scaffold1096:1109	Unknown	15488	1	6.500552708	0.012148494	114	0.052666886	3235.556232	291.3544813	1765.627253
Corrected	Gene_3688_Predicted_mRNA_scaffold280:373	Unknown	360535	1	6.426519433	0.012161595	170	0.038063588	3235.556232	291.3544813	1765.627253
Corrected	Gene_27195_Predicted_mRNA_scaffold4688:1341	Unknown	266387	1	6.432285564	0.012170559	162	0.039041405	3235.556232	291.3544813	1765.627253
Corrected	Gene_23153_Predicted_mRNA_scaffold3360:1157	Unknown	210430	1	6.445490483	0.012171027	149	0.04266301	3235.556232	291.3544813	1765.627253
Corrected	Gene_15549_Predicted_mRNA_scaffold1784:1665	Unknown	89077	1	6.422115502	0.012179594	172	0.037725297	3235.556232	291.3544813	1765.627253
Corrected	Gene_8028_Predicted_mRNA_scaffold735:1241	Unknown	438843	1	6.41712366	0.012180938	178	0.035963977	3235.556232	291.3544813	1765.627253
Corrected	Gene_15319_Predicted_mRNA_scaffold1731:2321	Unknown	85643	1	6.425086665	0.01218235	168	0.03753929	3235.556232	291.3544813	1765.627253
Corrected	Gene_13098_Predicted_mRNA_scaffold1398:2873	Unknown	51441	1	6.450559578	0.012183499	143	0.046049606	3235.556232	291.3544813	1765.627253
Corrected	Gene_33664_Predicted_mRNA_scaffold681:2176	Unknown	343798	1	6.415814747	0.012189595	178	0.03641809	3235.556232	291.3544813	1765.627253
Corrected	Gene_19906_Predicted_mRNA_scaffold2550:338	Unknown	158228	1	6.427268381	0.012191433	164	0.039999889	3235.556232	291.3544813	1765.627253
Corrected	Gene_25274_Predicted_mRNA_scaffold3993:1273	Unknown	241201	1	6.430313457	0.01219603	160	0.039158068	3235.556232	291.3544813	1765.627253
Corrected	Gene_538_Predicted_mRNA_scaffold33:173	Unknown	394392	1	6.415014829	0.012200013	177	0.036203199	3235.556232	291.3544813	1765.627253
Corrected	Gene_14367_Predicted_mRNA_scaffold1578:822	Unknown	70491	1	6.467970977	0.012203084	128	0.051402331	3235.556232	291.3544813	1765.627253
Corrected	Gene_1864_Predicted_mRNA_scaffold134:1762	Unknown	138435	1	6.42434766	0.012204729	165	0.039299348	3235.556232	291.3544813	1765.627253
Corrected	Gene_4603_Predicted_mRNA_scaffold374:322	Unknown	381720	1	6.423360104	0.012205344	166	0.038009365	3235.556232	291.3544813	1765.627253
Corrected	Gene_17525_Predicted_mRNA_scaffold2118:1201	Unknown	121106	1	6.420584441	0.012206388	169	0.03862323	3235.556232	291.3544813	1765.627253
Corrected	Gene_20429_Predicted_mRNA_scaffold2687:2816	Unknown	167167	1	6.431420768	0.012208078	157	0.041590804	3235.556232	291.3544813	1765.627253
Corrected	Gene_22113_Predicted_mRNA_scaffold3069:2292	Unknown	193476	1	6.419379961	0.012208724	170	0.03726979	3235.556232	291.3544813	1765.627253
Corrected	Gene_8502_Predicted_mRNA_scaffold774:2033	Unknown	445577	1	6.439675951	0.012209201	149	0.042558386	3235.556232	291.3544813	1765.627253
Corrected	Gene_12362_Predicted_mRNA_scaffold1297:156	Unknown	38582	1	6.413552479	0.012209699	177	0.036388399	3235.556232	291.3544813	1765.627253
Corrected	Gene_15443_Predicted_mRNA_scaffold1775:1537	Unknown	87410	1	6.43131167	0.012222125	155	0.0427549	3235.556232	291.3544813	1765.627253
Corrected	Gene_3739_Predicted_mRNA_scaffold306:145	Unknown	362261	1	6.408488956	0.012233088	179	0.035671254	3235.556232	291.3544813	1765.627253
Corrected	Gene_3739_Predicted_mRNA_scaffold306:386	Unknown	362265	1	6.408488956	0.012233088	179	0.035671254	3235.556232	291.3544813	1765.627253
Corrected	Gene_3739_Predicted_mRNA_scaffold306:763	Unknown	362274	1	6.408488956	0.012233088	179	0.035671254	3235.556232	291.3544813	1765.627253
Corrected	Gene_35511_Predicted_mRNA_scaffold15175:793	Unknown	356265	1	6.421664511	0.01223451	163	0.038842253	3235.556232	291.3544813	1765.627253
Corrected	Gene_23031_Predicted_mRNA_scaffold3325:6427	Unknown	208634	1	6.412755042	0.012236108	173	0.036823279	3235.556232	291.3544813	1765.627253
Corrected	Gene_964_Predicted_mRNA_scaffold32:1741	Unknown	464631	1	6.416071962	0.012241965	168	0.038437474	3235.556232	291.3544813	1765.627253
Corrected	Gene_1889_Predicted_mRNA_scaffold129:860	Unknown	141991	1	6.425960376	0.012244125	157	0.04031138	3235.556232	291.3544813	1765.627253
Corrected	Gene_23159_Predicted_mRNA_scaffold3363:235	Unknown	210478	1	6.435403583	0.012244702	148	0.043303493	3235.556232	291.3544813	1765.627253
Corrected	Gene_11384_Predicted_mRNA_scaffold1152:1888	Unknown	22603	1	6.407050641	0.012252858	177	0.036305462	3235.556232	291.3544813	1765.627253
Corrected	Gene_27927_Predicted_mRNA_scaffold5006:1031	Unknown	276716	1	6.411688882	0.012254133	171	0.037745269	3235.556232	291.3544813	1765.627253
Corrected	Gene_4680_Predicted_mRNA_scaffold384:142	Unknown	383000	1	6.420127067	0.012257051	161	0.040227643	3235.556232	291.3544813	1765.627253
Corrected	Gene_987_Predicted_mRNA_scaffold73:2836	Unknown	468604	1	6.460993528	0.012279348	125	0.049101378	3235.556232	291.3544813	1765.627253
Corrected	Gene_15506_Predicted_mRNA_scaffold1780:526	Unknown	88315	1	6.439752058	0.012295807	138	0.046339608	3235.556232	291.3544813	1765.627253
Corrected	Gene_8271_Predicted_mRNA_scaffold763:1123	Unknown	441943	1	6.409112458	0.012311779	164	0.038643811	3235.556232	291.3544813	1765.627253
Corrected	Gene_16902_Predicted_mRNA_scaffold2011:857	Unknown	110793	1	6.417345303	0.0123146	155	0.040626694	3235.556232	291.3544813	1765.627253
Corrected	Gene_20362_Predicted_mRNA_scaffold2665:346	Unknown	166314	1	6.435406451	0.012315999	139	0.045304888	3235.556232	291.3544813	1765.627253
Corrected	Gene_25869_Predicted_mRNA_scaffold4197:81	Unknown	248667	1	6.412789883	0.01231848	159	0.039208359	3235.556232	291.3544813	1765.627253
Corrected	Gene_6272_Predicted_mRNA_scaffold535:474	Unknown	410139	1	6.408945591	0.012318974	163	0.038837064	3235.556232	291.3544813	1765.627253
Corrected	Gene_22212_Predicted_mRNA_scaffold3101:2485	Unknown	195173	1	6.427381158	0.012320519	145	0.043358932	3235.556232	291.3544813	1765.627253
Corrected	Gene_19258_Predicted_mRNA_scaffold2459:2225	Unknown	148008	1	6.409979439	0.012330802	160	0.039145031	3235.556232	291.3544813	1765.627253
Corrected	Gene_20154_Predicted_mRNA_scaffold2626:936	Unknown	162535	1	6.396041578	0.012336784	175	0.036559025	3235.556232	291.3544813	1765.627253
Corrected	Gene_12725_Predicted_mRNA_scaffold1348:1189	Unknown	44504	1	6.392716874	0.012338313	179	0.035843581	3235.556232	291.3544813	1765.627253
Corrected	Gene_3857_Predicted_mRNA_scaffold310:159	Unknown	365520	1	6.39251896	0.012349893	177	0.036467723	3235.556232	291.3544813	1765.627253
Corrected	Gene_32534_Predicted_mRNA_scaffold8303:2828	Unknown	332478	1	6.395704561	0.012360773	171	0.037043673	3235.556232	291.3544813	1765.627253
Corrected	Gene_11702_Predicted_mRNA_scaffold1199:2327	Unknown	27943	1	6.38872877	0.012365068	179	0.035811284	3235.556232	291.3544813	1765.627253
Corrected	Gene_2484_Predicted_mRNA_scaffold193:1277	Unknown	234485	1	6.422790271	0.012366766	143	0.044155249	3235.556232	291.3544813	1765.627253
Corrected	Gene_25714_Predicted_mRNA_scaffold4118:2125	Unknown	246813	1	6.386743855	0.01237336	180	0.03552087	3235.556232	291.3544813	1765.627253
Corrected	Gene_33659_Predicted_mRNA_scaffold681:517	Unknown	343668	1	6.398937013	0.012373742	165	0.038195577	3235.556232	291.3544813	1765.627253
Corrected	Gene_31436_Predicted_mRNA_scaffold7115:590	Unknown	322080	1	6.387401345	0.012373987	179	0.035639971	3235.556232	291.3544813	1765.627253
Corrected	Gene_31436_Predicted_mRNA_scaffold7115:940	Unknown	322084	1	6.387401345	0.012373987	179	0.035639971	3235.556232	291.3544813	1765.627253
Corrected	Gene_6765_Predicted_mRNA_scaffold581:1337	Unknown	418714	1	6.387401345	0.012373987	179	0.035639971	3235.556232	291.3544813	1765.627253
Corrected	Gene_34044_Predicted_mRNA_scaffold10263:1434	Unknown	347044	1	6.419892991	0.012378103	144	0.045678941	3235.556232	291.3544813	1765.627253
Corrected	Gene_29726_Predicted_mRNA_scaffold5930:587	Unknown	300841	1	6.409548141	0.012387339	152	0.043779529	3235.556232	291.3544813	1765.627253
Corrected	Gene_19258_Predicted_mRNA_scaffold2459:1480	Unknown	147994	1	6.403622624	0.012392742	157	0.039566602	3235.556232	291.3544813	1765.627253
Corrected	Gene_14440_Predicted_mRNA_scaffold915:1017	Unknown	71637	1	6.392100735	0.012396226	169	0.038069233	3235.556232	291.3544813	1765.627253
Corrected	Gene_32703_Predicted_mRNA_scaffold8458:1203	Unknown	333903	1	6.38828465	0.012399584	173	0.036534573	3235.556232	291.3544813	1765.627253
Corrected	Gene_13235_Predicted_mRNA_scaffold1419:132	Unknown	52789	1	6.419323668	0.012406097	141	0.047673319	3235.556232	291.3544813	1765.627253
Corrected	Gene_3690_Predicted_mRNA_scaffold280:2365	Unknown	360625	1	6.389061499	0.012410984	170	0.038119081	3235.556232	291.3544813	1765.627253
Corrected	Gene_15339_Predicted_mRNA_scaffold1749:560	Unknown	85980	1	6.383307997	0.012417042	176	0.036378319	3235.556232	291.3544813	1765.627253
Corrected	Gene_2617_Predicted_mRNA_scaffold195:10400	Unknown	252748	1	6.387178428	0.01241805	171	0.03754185	3235.556232	291.3544813	1765.627253
Corrected	Gene_2617_Predicted_mRNA_scaffold195:10899	Unknown	252761	1	6.387178428	0.01241805	171	0.03754185	3235.556232	291.3544813	1765.627253
Corrected	Gene_4856_Predicted_mRNA_scaffold375:959	Unknown	385838	1	6.38208984	0.012420024	177	0.037030236	3235.556232	291.3544813	1765.627253
Corrected	Gene_25553_Predicted_mRNA_scaffold4093:146	Unknown	244598	1	6.381565256	0.012423563	177	0.036554905	3235.556232	291.3544813	1765.627253
Corrected	Gene_30526_Predicted_mRNA_scaffold6425:1002	Unknown	311262	1	6.393389854	0.012435555	161	0.040080111	3235.556232	291.3544813	1765.627253
Corrected	Gene_7550_Predicted_mRNA_scaffold649:1920	Unknown	431323	1	6.423256095	0.012449932	133	0.048518884	3235.556232	291.3544813	1765.627253
Corrected	Gene_21561_Predicted_mRNA_scaffold2930:244	Unknown	184733	1	6.376658162	0.012456714	177	0.035758658	3235.556232	291.3544813	1765.627253
Corrected	Gene_14957_Predicted_mRNA_scaffold1676:67	Unknown	79586	1	6.38137135	0.012457218	171	0.037785559	3235.556232	291.3544813	1765.627253
Corrected	Gene_4347_Predicted_mRNA_scaffold335:2611	Unknown	377122	1	6.413204715	0.012463737	139	0.045772654	3235.556232	291.3544813	1765.627253
Corrected	Gene_25378_Predicted_mRNA_scaffold4022:537	Unknown	242152	1	6.37373226	0.012471341	178	0.03606714	3235.556232	291.3544813	1765.627253
Corrected	Gene_15940_Predicted_mRNA_scaffold1857:1249	Unknown	95618	1	6.374858446	0.012479442	175	0.036369916	3235.556232	291.3544813	1765.627253
Corrected	Gene_12433_Predicted_mRNA_scaffold1302:794	Unknown	39763	1	6.371122011	0.01248391	179	0.035727076	3235.556232	291.3544813	1765.627253
Corrected	Gene_16516_Predicted_mRNA_scaffold1950:1586	Unknown	104549	1	6.398154179	0.01248545	149	0.040232207	3235.556232	291.3544813	1765.627253
Corrected	Gene_18532_Predicted_mRNA_scaffold2314:1008	Unknown	136921	1	6.398849811	0.012488214	148	0.042908761	3235.556232	291.3544813	1765.627253
Corrected	Gene_19704_Predicted_mRNA_scaffold2546:1639	Unknown	154888	1	6.369482316	0.012495038	179	0.035788515	3235.556232	291.3544813	1765.627253
Corrected	Gene_38229_Predicted_mRNA_scaffold40310:499	Unknown	364466	1	6.37402918	0.012495862	173	0.036986056	3235.556232	291.3544813	1765.627253
Corrected	Gene_8626_Predicted_mRNA_scaffold808:433	Unknown	447987	1	6.369231769	0.012496739	179	0.035836257	3235.556232	291.3544813	1765.627253
Corrected	Gene_31179_Predicted_mRNA_scaffold6898:473	Unknown	319275	1	6.370695517	0.012507678	175	0.035977138	3235.556232	291.3544813	1765.627253
Corrected	Gene_18121_Predicted_mRNA_scaffold2218:999	Unknown	130814	1	6.382606945	0.012508307	161	0.039784101	3235.556232	291.3544813	1765.627253
Corrected	Gene_22016_Predicted_mRNA_scaffold3056:682	Unknown	191704	1	6.373443251	0.012510899	171	0.038279027	3235.556232	291.3544813	1765.627253
Corrected	Gene_30039_Predicted_mRNA_scaffold6124:5600	Unknown	305277	1	6.367280479	0.01251513	178	0.035705637	3235.556232	291.3544813	1765.627253
[truncated: 172,349 more rows]
