# Supplementary material for: Molecular markers for tolerance of European ash (Fraxinus excelsior) to dieback disease identified using Associative Transcriptomics
Source: Sci Rep. 2016 Jan 13;6:19335. doi: 10.1038/srep19335 (PMC4725942; doi:10.1038/srep19335)
Supplement: Supplementary Dataset 7 [file srep19335-s8.csv]

Molecular markers for tolerance of European ash (Fraxinus excelsior) to dieback disease identified using Associative Transcriptomics
Andrea L. Harper, Lea Vig McKinney, Lene Rostgaard Nielsen, Lenka Havlickova, Yi Li, Martin Trick, Fiona Fraser, Lihong Wang, Alison Fellgett, Elizabeth S. A. Sollars, Sophie H. Janacek, J. Allan Downie, Richard. J. A. Buggs, Erik Dahl Kj�r, Ian Bancroft
GEM Marker	Df	Sum Sq	Mean Sq	F value	Pr(>F)	intercept	gradient
Gene_19216_Predicted_mRNA_scaffold2427	1	49572.45644	49572.45644	54.31616327	5.97E-12	54.85891415	-1.762969362
Gene_23247_Predicted_mRNA_scaffold3380	1	46584.78346	46584.78346	50.13088718	3.11E-11	6.394144786	1.158227198
Gene_10007_Predicted_mRNA_scaffold975	1	41678.01049	41678.01049	43.57241051	4.43E-10	21.97994271	3.562112237
Gene_25477_Predicted_mRNA_scaffold4068	1	40104.06793	40104.06793	41.54712111	1.02E-09	49.19315022	-11.31330519
Gene_8543_Predicted_mRNA_scaffold784	1	39215.19716	39215.19716	40.41948594	1.64E-09	-22.296991	4.022080011
Gene_15162_Predicted_mRNA_scaffold1724	1	37942.24318	37942.24318	38.82444287	3.20E-09	-33.38963326	3.247815633
Gene_30108_Predicted_mRNA_scaffold6169	1	34348.7358	34348.7358	34.44376135	2.07E-08	12.20457317	29.17102796
Gene_22343_Predicted_mRNA_scaffold3139	1	34277.7644	34277.7644	34.35900886	2.14E-08	61.60721209	-3.720327545
Gene_24384_Predicted_mRNA_scaffold3716	1	33017.99388	33017.99388	32.86568935	4.09E-08	73.93137129	-1.046431561
Gene_3673_Predicted_mRNA_scaffold291	1	28873.34835	28873.34835	28.0962084	3.35E-07	9.307407205	0.436156839
Gene_10610_Predicted_mRNA_scaffold1061	1	27687.4051	27687.4051	26.77055297	6.07E-07	54.52492418	-1.439773976
Gene_21090_Predicted_mRNA_scaffold2838	1	27470.44017	27470.44017	26.52985359	6.77E-07	47.85405078	-2.382232042
Gene_15082_Predicted_mRNA_scaffold1718	1	27336.26359	27336.26359	26.38127927	7.24E-07	68.63776379	-3.117044212
Gene_24785_Predicted_mRNA_scaffold3845	1	25562.10164	25562.10164	24.4366527	1.75E-06	75.12629294	-14.89658963
Gene_30089_Predicted_mRNA_scaffold6154	1	24976.15555	24976.15555	23.80243307	2.34E-06	43.38795957	-2.761555754
Gene_17429_Predicted_mRNA_scaffold2107	1	24944.80602	24944.80602	23.76861167	2.38E-06	16.13623031	18.73128163
Gene_11904_Predicted_mRNA_scaffold1222	1	24576.99475	24576.99475	23.3726358	2.85E-06	20.59202585	10.97361803
Gene_377_Predicted_mRNA_scaffold6	1	24139.09796	24139.09796	22.90320985	3.54E-06	14.21698115	11.99265967
Gene_2900_Predicted_mRNA_scaffold189	1	24112.15497	24112.15497	22.87439769	3.59E-06	50.01107638	-0.73317199
Gene_22865_Predicted_mRNA_scaffold3279	1	23777.9592	23777.9592	22.51769609	4.23E-06	69.42083239	-5.303821885
Gene_21287_Predicted_mRNA_scaffold2886	1	23071.9787	23071.9787	21.76828094	5.99E-06	-39.62430694	3.477653003
Gene_15098_Predicted_mRNA_scaffold1689	1	22587.51954	22587.51954	21.25721677	7.59E-06	14.27701556	0.201808887
Gene_7_Predicted_mRNA_scaffold28	1	22583.27993	22583.27993	21.25275577	7.61E-06	79.02985564	-3.508945047
Gene_14253_Predicted_mRNA_scaffold1567	1	22435.63448	22435.63448	21.09752331	8.18E-06	7.531215843	0.207228255
Gene_33615_Predicted_mRNA_scaffold9664	1	22223.43177	22223.43177	20.87483519	9.08E-06	16.64578742	0.210279162
Gene_23760_Predicted_mRNA_scaffold3522	1	22018.6259	22018.6259	20.66037659	1.00E-05	10.09613881	2.538924679
Gene_35568_Predicted_mRNA_scaffold15414	1	21892.53304	21892.53304	20.52856845	1.07E-05	-6.368140893	0.575263412
Gene_35666_Predicted_mRNA_scaffold16002	1	21569.25178	21569.25178	20.19142389	1.25E-05	11.87728434	0.5644073
Gene_1721_Predicted_mRNA_scaffold118	1	21479.04567	21479.04567	20.09755167	1.31E-05	73.73584513	-7.727468425
Gene_35293_Predicted_mRNA_scaffold14171	1	21333.89023	21333.89023	19.94668157	1.40E-05	44.34310853	-22.48648648
Gene_5581_Predicted_mRNA_scaffold471	1	21298.99107	21298.99107	19.91044238	1.43E-05	-10.39464894	2.283934231
Gene_950_Predicted_mRNA_scaffold75	1	21075.42284	21075.42284	19.67860097	1.59E-05	14.0875298	11.10478224
Gene_32106_Predicted_mRNA_scaffold7775	1	20887.23284	20887.23284	19.48386341	1.75E-05	26.33140971	2.916783447
Gene_3774_Predicted_mRNA_scaffold301	1	20829.02649	20829.02649	19.42370882	1.80E-05	16.30359207	11.83507226
Gene_5146_Predicted_mRNA_scaffold428	1	20725.19559	20725.19559	19.31649258	1.89E-05	56.75482119	-8.278130409
Gene_34100_Predicted_mRNA_scaffold10551	1	20587.84564	20587.84564	19.17484143	2.02E-05	19.89867358	2.439574311
Gene_2387_Predicted_mRNA_scaffold181	1	20391.41601	20391.41601	18.97261	2.22E-05	69.6574677	-1.156505468
Gene_26396_Predicted_mRNA_scaffold3410	1	20332.84892	20332.84892	18.9123925	2.29E-05	18.96223245	10.90562183
Gene_20565_Predicted_mRNA_scaffold2723	1	19789.25613	19789.25613	18.35521567	2.98E-05	71.03340988	-1.225243606
Gene_41168_Predicted_mRNA_scaffold85181	1	19474.87672	19474.87672	18.03440246	3.47E-05	58.55167124	-6.728460847
Gene_33403_Predicted_mRNA_scaffold9312	1	18977.30811	18977.30811	17.52876661	4.42E-05	19.92744868	1.296419687
Gene_38358_Predicted_mRNA_scaffold41839	1	18903.86792	18903.86792	17.4543543	4.58E-05	49.23521929	-13.46556799
Gene_24549_Predicted_mRNA_scaffold3764	1	18797.79184	18797.79184	17.34697303	4.83E-05	66.2201503	-2.688666143
Gene_38225_Predicted_mRNA_scaffold40253	1	18763.38632	18763.38632	17.31216925	4.91E-05	27.41245621	1.255898318
Gene_10985_Predicted_mRNA_scaffold1103	1	18748.24764	18748.24764	17.29685922	4.94E-05	66.87969635	-0.848953999
Gene_24530_Predicted_mRNA_scaffold3760	1	18721.29278	18721.29278	17.26960516	5.01E-05	0.90377114	2.899112076
Gene_32679_Predicted_mRNA_scaffold8431	1	18636.02004	18636.02004	17.18343543	5.22E-05	7.983806616	0.236090262
Gene_14559_Predicted_mRNA_scaffold1629	1	18573.40303	18573.40303	17.12020767	5.38E-05	96.43167907	-8.668971103
Gene_21050_Predicted_mRNA_scaffold2824	1	18551.02249	18551.02249	17.09761868	5.44E-05	51.98429583	-3.178254179
Gene_17118_Predicted_mRNA_scaffold2049	1	18472.10324	18472.10324	17.01800564	5.65E-05	88.55327327	-2.619195874
Gene_24854_Predicted_mRNA_scaffold3857	1	18407.16421	18407.16421	16.95254396	5.83E-05	9.850587979	0.973871066
Gene_9618_Predicted_mRNA_scaffold930	1	18042.04746	18042.04746	16.58529694	6.96E-05	80.6383564	-9.222176227
Gene_16510_Predicted_mRNA_scaffold1961	1	17955.24486	17955.24486	16.49818931	7.26E-05	20.82334851	1.200462927
Gene_3967_Predicted_mRNA_scaffold320	1	17873.71957	17873.71957	16.4164478	7.55E-05	43.29454694	-2.890700923
Gene_17170_Predicted_mRNA_scaffold2055	1	17842.80014	17842.80014	16.38546415	7.67E-05	91.97250819	-9.96905096
Gene_8201_Predicted_mRNA_scaffold728	1	17715.96622	17715.96622	16.25846902	8.15E-05	6.977970096	0.061466503
Gene_5715_Predicted_mRNA_scaffold489	1	17654.6531	17654.6531	16.19713685	8.40E-05	2.400070192	1.669371377
Gene_11414_Predicted_mRNA_scaffold1137	1	17642.25492	17642.25492	16.18473947	8.45E-05	102.9393889	-1.555404498
Gene_5007_Predicted_mRNA_scaffold410	1	17634.29711	17634.29711	16.17678301	8.48E-05	71.36017224	-7.841537382
Gene_11942_Predicted_mRNA_scaffold1240	1	17525.69496	17525.69496	16.06826365	8.94E-05	-27.22294521	3.829250399
Gene_30978_Predicted_mRNA_scaffold6767	1	17488.74173	17488.74173	16.03136596	9.10E-05	-2.352730148	3.375075724
Gene_7508_Predicted_mRNA_scaffold659	1	17441.11946	17441.11946	15.98383574	9.31E-05	54.61305577	-5.991158432
Gene_40810_Predicted_mRNA_scaffold78834	1	17381.305	17381.305	15.92416954	9.59E-05	18.10014994	8.01424864
Gene_26156_Predicted_mRNA_scaffold4304	1	17303.90003	17303.90003	15.84701035	9.95E-05	-21.54543635	1.089361603
Gene_34671_Predicted_mRNA_scaffold11998	1	17246.22839	17246.22839	15.78956131	0.000102323	50.10581043	-7.545969361
Gene_12875_Predicted_mRNA_scaffold1365	1	17161.20686	17161.20686	15.70492942	0.000106618	2.998445582	0.260024581
Gene_32241_Predicted_mRNA_scaffold7932	1	17136.51057	17136.51057	15.68036001	0.000107899	65.26487471	-10.05894528
Gene_21727_Predicted_mRNA_scaffold2991	1	17118.52162	17118.52162	15.66246737	0.000108842	29.03839645	0.838673409
Gene_7203_Predicted_mRNA_scaffold587	1	17097.05072	17097.05072	15.6411157	0.000109978	1.989982505	1.803668401
Gene_9493_Predicted_mRNA_scaffold916	1	17065.56019	17065.56019	15.60980848	0.000111665	4.966754043	0.93218109
Gene_13935_Predicted_mRNA_scaffold1522	1	17009.60279	17009.60279	15.55420151	0.000114727	67.77479515	-5.643052333
Gene_2893_Predicted_mRNA_scaffold189	1	16928.43853	16928.43853	15.4736017	0.000119318	79.1376724	-4.591309617
Gene_23309_Predicted_mRNA_scaffold3398	1	16829.59473	16829.59473	15.37553499	0.000125157	69.57209241	-1.397092598
Gene_6821_Predicted_mRNA_scaffold589	1	16569.98355	16569.98355	15.11843281	0.000141883	-18.1608343	0.182505936
Gene_10682_Predicted_mRNA_scaffold1064	1	16483.53354	16483.53354	15.03296841	0.000147933	29.02274214	0.739008696
Gene_21316_Predicted_mRNA_scaffold2896	1	16482.19475	16482.19475	15.03164546	0.000148029	16.82720009	2.145512319
Gene_33353_Predicted_mRNA_scaffold9231	1	16368.13663	16368.13663	14.91900372	0.000156411	15.84620535	0.757101914
Gene_25198_Predicted_mRNA_scaffold3970	1	16319.10917	16319.10917	14.87062506	0.000160158	40.85489221	-3.942658465
Gene_7706_Predicted_mRNA_scaffold648	1	16234.08279	16234.08279	14.78678078	0.00016687	-5.736163935	0.452530526
Gene_35826_Predicted_mRNA_scaffold16923	1	16230.56368	16230.56368	14.78331215	0.000167154	70.96375071	-6.018903361
Gene_2157_Predicted_mRNA_scaffold90	1	16096.46742	16096.46742	14.65123141	0.000178332	3.529354286	4.920066868
Gene_5822_Predicted_mRNA_scaffold493	1	15964.15218	15964.15218	14.52108039	0.000190092	-13.97400209	1.853243291
Gene_27252_Predicted_mRNA_scaffold4727	1	15963.38833	15963.38833	14.52032954	0.000190162	45.18289201	-0.534206963
Gene_29733_Predicted_mRNA_scaffold5935	1	15958.60231	15958.60231	14.5156251	0.000190601	53.78733366	-5.525523706
Gene_20273_Predicted_mRNA_scaffold2656	1	15890.40385	15890.40385	14.44861384	0.000196978	3.716215451	4.538398976
Gene_26722_Predicted_mRNA_scaffold4519	1	15887.3937	15887.3937	14.44565715	0.000197265	85.3577938	-1.714178665
Gene_22749_Predicted_mRNA_scaffold3256	1	15865.58586	15865.58586	14.42423933	0.000199351	85.43738458	-5.393397417
Gene_18285_Predicted_mRNA_scaffold2254	1	15844.13225	15844.13225	14.40317402	0.000201426	61.59235757	-6.726608252
Gene_32013_Predicted_mRNA_scaffold7673	1	15759.61203	15759.61203	14.32022794	0.000209809	-2.352992415	0.269651788
Gene_24228_Predicted_mRNA_scaffold3672	1	15696.5041	15696.5041	14.25834149	0.000216295	0.461093755	0.239346373
Gene_18914_Predicted_mRNA_scaffold2389	1	15649.56672	15649.56672	14.21233817	0.000221248	68.64683871	-11.60910805
Gene_7330_Predicted_mRNA_scaffold609	1	15607.13236	15607.13236	14.170767	0.000225823	-3.277342211	1.954152331
Gene_33974_Predicted_mRNA_scaffold10264	1	15598.98958	15598.98958	14.16279189	0.000226712	0.784363461	0.656750519
Gene_24055_Predicted_mRNA_scaffold3600	1	15563.82397	15563.82397	14.12835793	0.00023059	48.0847669	-5.070152695
Gene_21227_Predicted_mRNA_scaffold96	1	15560.57376	15560.57376	14.12517596	0.000230952	4.40476497	0.095385739
Gene_4588_Predicted_mRNA_scaffold298	1	15545.36781	15545.36781	14.11029065	0.000232651	77.6451942	-4.247707916
Gene_14127_Predicted_mRNA_scaffold1562	1	15478.17507	15478.17507	14.0445421	0.000240314	55.57099704	-2.272862679
Gene_36699_Predicted_mRNA_scaffold23920	1	15424.98263	15424.98263	13.99252451	0.000246558	4.311596502	0.255112039
Gene_34641_Predicted_mRNA_scaffold11903	1	15415.78133	15415.78133	13.98352926	0.000247655	44.53442739	-12.78364166
Gene_20945_Predicted_mRNA_scaffold2805	1	15405.14587	15405.14587	13.97313301	0.000248928	81.24526153	-4.785582252
Gene_10183_Predicted_mRNA_scaffold998	1	15398.21956	15398.21956	13.96636308	0.000249761	83.05803927	-6.227064269
Gene_3437_Predicted_mRNA_scaffold259	1	15392.06697	15392.06697	13.96034981	0.000250503	59.10073503	-6.404222371
Gene_24383_Predicted_mRNA_scaffold3716	1	15349.7112	15349.7112	13.91896321	0.000255672	44.1763025	-5.646800135
Gene_1838_Predicted_mRNA_scaffold131	1	15294.27752	15294.27752	13.86482463	0.000262597	14.98602387	0.656917335
Gene_30977_Predicted_mRNA_scaffold6767	1	15286.5197	15286.5197	13.85725046	0.000263581	12.43663714	7.001188651
Gene_8768_Predicted_mRNA_scaffold811	1	15280.11759	15280.11759	13.85100037	0.000264396	96.03788914	-7.926779794
Gene_17186_Predicted_mRNA_scaffold2037	1	15231.51317	15231.51317	13.80356312	0.000270665	-21.14807956	1.575997324
Gene_2813_Predicted_mRNA_scaffold203	1	15208.98969	15208.98969	13.78158838	0.00027362	48.94219398	-1.462410068
Gene_29077_Predicted_mRNA_scaffold5571	1	15162.72154	15162.72154	13.73646311	0.000279791	-7.279731466	0.400152954
Gene_27891_Predicted_mRNA_scaffold4987	1	15138.68616	15138.68616	13.71302971	0.000283052	11.56102853	0.527830978
Gene_22452_Predicted_mRNA_scaffold3150	1	15134.71747	15134.71747	13.70916097	0.000283594	4.215490482	0.23205428
Gene_2605_Predicted_mRNA_scaffold205	1	15098.81204	15098.81204	13.67416679	0.000288545	46.02204007	-3.08318567
Gene_2460_Predicted_mRNA_scaffold97	1	15048.97638	15048.97638	13.62561685	0.00029556	-10.2877027	0.632461207
Gene_2414_Predicted_mRNA_scaffold170	1	15040.27144	15040.27144	13.61713899	0.000296803	93.8069577	-3.876274321
Gene_10499_Predicted_mRNA_scaffold1027	1	15025.34611	15025.34611	13.60260473	0.000298946	51.96069765	-6.973808884
Gene_15576_Predicted_mRNA_scaffold1777	1	14992.98619	14992.98619	13.5711002	0.000303645	-3.580939059	1.130140165
Gene_31248_Predicted_mRNA_scaffold6971	1	14953.39803	14953.39803	13.53257244	0.000309494	-2.128256993	0.117179302
Gene_18660_Predicted_mRNA_scaffold2326	1	14905.37959	14905.37959	13.48586079	0.00031674	4.252633003	0.55234768
Gene_9361_Predicted_mRNA_scaffold887	1	14898.98997	14898.98997	13.47964676	0.000317717	11.1969304	0.364823069
Gene_28206_Predicted_mRNA_scaffold4893	1	14898.68893	14898.68893	13.47935399	0.000317763	19.85639052	3.040947316
Gene_6604_Predicted_mRNA_scaffold522	1	14849.384	14849.384	13.43141755	0.000325404	68.64843458	-6.087639205
Gene_22311_Predicted_mRNA_scaffold3130	1	14841.0625	14841.0625	13.42332935	0.000326711	57.41029833	-1.75845725
Gene_36068_Predicted_mRNA_scaffold18509	1	14813.47292	14813.47292	13.39651814	0.000331084	18.50626485	2.714896435
Gene_33839_Predicted_mRNA_scaffold10012	1	14813.05084	14813.05084	13.39610803	0.000331151	-0.088759686	3.077500906
Gene_30690_Predicted_mRNA_scaffold6548	1	14778.58067	14778.58067	13.36262093	0.000336698	47.93118659	-23.00335166
Gene_26186_Predicted_mRNA_scaffold4313	1	14767.18263	14767.18263	13.3515505	0.000338552	65.89249247	-1.59185104
Gene_32989_Predicted_mRNA_scaffold8788	1	14751.29509	14751.29509	13.33612173	0.000341154	-2.721138389	0.426390011
Gene_31424_Predicted_mRNA_scaffold7105	1	14741.65299	14741.65299	13.32675927	0.000342743	-17.21054597	0.698556835
Gene_656_Predicted_mRNA_scaffold52	1	14690.35156	14690.35156	13.27696086	0.000351321	58.93600098	-0.659988323
Gene_21060_Predicted_mRNA_scaffold2829	1	14681.29638	14681.29638	13.26817364	0.000352857	42.30229644	-8.164546667
Gene_10222_Predicted_mRNA_scaffold1004	1	14624.41303	14624.41303	13.21299186	0.000362661	52.38915158	-3.800526449
Gene_29687_Predicted_mRNA_scaffold5905	1	14577.60496	14577.60496	13.1676076	0.000370933	62.74531895	-1.056730152
Gene_2697_Predicted_mRNA_scaffold207	1	14559.61437	14559.61437	13.15016992	0.000374162	7.253445449	1.382860472
Gene_35362_Predicted_mRNA_scaffold14488	1	14546.60959	14546.60959	13.13756678	0.000376513	57.27270368	-13.40569252
Gene_4134_Predicted_mRNA_scaffold316	1	14533.38472	14533.38472	13.12475203	0.00037892	4.277968485	0.173416733
Gene_12865_Predicted_mRNA_scaffold1367	1	14482.46447	14482.46447	13.07542677	0.00038833	82.78400727	-2.550712763
Gene_19069_Predicted_mRNA_scaffold2401	1	14478.59507	14478.59507	13.07167961	0.000389055	60.1401115	-0.48548639
Gene_32325_Predicted_mRNA_scaffold8057	1	14461.6664	14461.6664	13.05528742	0.00039224	64.97145499	-2.767889325
Gene_38790_Predicted_mRNA_scaffold47731	1	14450.56994	14450.56994	13.04454412	0.000394343	4.714941024	0.152489872
Gene_18976_Predicted_mRNA_scaffold2394	1	14375.12213	14375.12213	12.97152926	0.000408938	54.86969573	-4.649458499
Gene_11241_Predicted_mRNA_scaffold1139	1	14367.57266	14367.57266	12.96422627	0.000410428	67.32904267	-4.548145467
Gene_27182_Predicted_mRNA_scaffold4694	1	14357.90802	14357.90802	12.95487798	0.000412343	72.28781817	-11.59727919
Gene_40928_Predicted_mRNA_scaffold80734	1	14309.26996	14309.26996	12.90784572	0.000422118	47.16207333	-1.228865296
Gene_10254_Predicted_mRNA_scaffold1006	1	14306.73629	14306.73629	12.90539633	0.000422633	87.30321356	-1.946595405
Gene_12931_Predicted_mRNA_scaffold1344	1	14304.09543	14304.09543	12.90284338	0.000423171	71.1511786	-5.357549922
Gene_14919_Predicted_mRNA_scaffold1653	1	14302.31928	14302.31928	12.9011264	0.000423534	44.22315268	-3.125937072
Gene_31524_Predicted_mRNA_scaffold7205	1	14276.1853	14276.1853	12.87586647	0.000428899	5.388751448	2.55543926
Gene_3183_Predicted_mRNA_scaffold249	1	14246.94654	14246.94654	12.84761344	0.000434982	60.79767275	-3.954974832
Gene_4209_Predicted_mRNA_scaffold324	1	14245.76433	14245.76433	12.84647126	0.000435229	82.11726206	-4.678455323
Gene_35588_Predicted_mRNA_scaffold15561	1	14217.95586	14217.95586	12.8196083	0.000441098	0.218143582	2.782061368
Gene_40480_Predicted_mRNA_scaffold73008	1	14216.95558	14216.95558	12.81864217	0.000441311	50.7748582	-10.25193605
Gene_4331_Predicted_mRNA_scaffold342	1	14210.20891	14210.20891	12.81212609	0.000442747	64.20924261	-1.596116489
Gene_11433_Predicted_mRNA_scaffold1164	1	14205.8329	14205.8329	12.80789987	0.000443681	16.64630776	4.231532137
Gene_25950_Predicted_mRNA_scaffold4221	1	14196.81963	14196.81963	12.79919572	0.000445612	74.57407295	-2.810454645
Gene_6081_Predicted_mRNA_scaffold481	1	14194.83979	14194.83979	12.79728389	0.000446037	86.72969478	-5.291184298
Gene_18946_Predicted_mRNA_scaffold2383	1	14183.28127	14183.28127	12.78612316	0.000448527	55.12186363	-0.920340286
Gene_7242_Predicted_mRNA_scaffold634	1	14153.5634	14153.5634	12.75743396	0.000454993	3.297819268	0.239061496
Gene_479_Predicted_mRNA_scaffold39	1	14150.06173	14150.06173	12.75405405	0.000455761	14.07424145	0.94193885
Gene_33366_Predicted_mRNA_scaffold9237	1	14141.43867	14141.43867	12.74573136	0.000457657	74.15634894	-2.005896376
Gene_24418_Predicted_mRNA_scaffold3708	1	14133.50427	14133.50427	12.73807399	0.00045941	58.79859712	-1.498776522
Gene_2894_Predicted_mRNA_scaffold189	1	14128.49256	14128.49256	12.73323756	0.00046052	44.5195455	-7.431795685
Gene_14264_Predicted_mRNA_scaffold1576	1	14102.25782	14102.25782	12.70792437	0.000466375	61.34086887	-1.199130565
Gene_12089_Predicted_mRNA_scaffold1248	1	14091.28515	14091.28515	12.69733912	0.000468847	44.63482783	-2.375886049
Gene_34296_Predicted_mRNA_scaffold11036	1	14074.45399	14074.45399	12.68110447	0.000472662	18.60801024	2.533173257
Gene_19518_Predicted_mRNA_scaffold2505	1	14048.56139	14048.56139	12.65613488	0.000478593	-1.901050802	1.776467114
Gene_5851_Predicted_mRNA_scaffold504	1	13983.28084	13983.28084	12.59321012	0.000493879	-3.176763289	2.48925245
Gene_26962_Predicted_mRNA_scaffold4602	1	13914.2961	13914.2961	12.52675951	0.000510561	19.6605467	1.813566291
Gene_5435_Predicted_mRNA_scaffold443	1	13907.62835	13907.62835	12.52033913	0.000512203	42.55962464	-2.990500625
Gene_4988_Predicted_mRNA_scaffold403	1	13875.21068	13875.21068	12.48913023	0.000520262	64.69413859	-2.194555985
Gene_19017_Predicted_mRNA_scaffold2407	1	13870.56125	13870.56125	12.48465498	0.000521428	88.37060212	-7.642592922
Gene_17855_Predicted_mRNA_scaffold2184	1	13859.03854	13859.03854	12.47356488	0.00052433	-2.721152352	3.120600516
Gene_31237_Predicted_mRNA_scaffold6955	1	13819.00297	13819.00297	12.43504232	0.000534536	67.32003266	-3.01670369
Gene_30992_Predicted_mRNA_scaffold6774	1	13817.90053	13817.90053	12.43398176	0.00053482	55.99729914	-3.838197258
Gene_20568_Predicted_mRNA_scaffold2723	1	13807.73933	13807.73933	12.42420713	0.000537443	50.98032652	-9.731474496
Gene_12601_Predicted_mRNA_scaffold1333	1	13800.77612	13800.77612	12.4175094	0.000539248	58.77994217	-3.094646675
Gene_13855_Predicted_mRNA_scaffold1509	1	13769.83786	13769.83786	12.38775633	0.000547342	74.11820504	-6.369318315
Gene_32717_Predicted_mRNA_scaffold8475	1	13764.41605	13764.41605	12.38254316	0.000548773	81.34222273	-5.730797382
Gene_8127_Predicted_mRNA_scaffold715	1	13725.79218	13725.79218	12.34541383	0.000559075	59.60963341	-9.044855464
Gene_1543_Predicted_mRNA_scaffold99	1	13720.83416	13720.83416	12.3406487	0.000560411	2.301883143	0.117418221
Gene_17590_Predicted_mRNA_scaffold2138	1	13696.60271	13696.60271	12.31736334	0.000566988	65.17850572	-2.660974378
Gene_15011_Predicted_mRNA_scaffold1697	1	13684.10911	13684.10911	12.30535974	0.00057041	77.05714229	-9.091445527
Gene_20913_Predicted_mRNA_scaffold2800	1	13678.13492	13678.13492	12.29962039	0.000572053	-7.313917874	0.26294119
Gene_29218_Predicted_mRNA_scaffold5636	1	13665.24104	13665.24104	12.28723453	0.000575615	1.27344817	0.856254274
Gene_12476_Predicted_mRNA_scaffold1303	1	13638.25042	13638.25042	12.26131249	0.000583145	59.20712164	-5.804555617
Gene_30155_Predicted_mRNA_scaffold6200	1	13634.43759	13634.43759	12.25765118	0.000584217	26.46755471	0.018866274
Gene_23947_Predicted_mRNA_scaffold3566	1	13593.94968	13593.94968	12.21878081	0.000595718	42.72195359	-1.875604274
Gene_27271_Predicted_mRNA_scaffold4735	1	13540.7279	13540.7279	12.1677092	0.000611181	5.671270676	1.264917925
Gene_22995_Predicted_mRNA_scaffold3315	1	13528.02419	13528.02419	12.15552274	0.000614931	-2.073422367	1.27658017
Gene_9354_Predicted_mRNA_scaffold887	1	13486.22741	13486.22741	12.11543866	0.000627432	66.25659332	-14.24499821
Gene_40846_Predicted_mRNA_scaffold79478	1	13469.0158	13469.0158	12.09893719	0.000632653	20.64191367	0.959810071
Gene_8376_Predicted_mRNA_scaffold775	1	13460.37857	13460.37857	12.0906574	0.000635289	5.294473181	0.07402571
Gene_16752_Predicted_mRNA_scaffold1993	1	13448.19342	13448.19342	12.07897772	0.000639028	78.73291505	-7.703891901
Gene_34630_Predicted_mRNA_scaffold11881	1	13447.35932	13447.35932	12.07817828	0.000639284	5.952086071	0.659011037
Gene_12986_Predicted_mRNA_scaffold1381	1	13447.12279	13447.12279	12.07795157	0.000639357	43.75498327	-17.42300434
Gene_29543_Predicted_mRNA_scaffold5825	1	13431.11139	13431.11139	12.06260669	0.000644305	14.9265802	0.031513341
Gene_1278_Predicted_mRNA_scaffold74	1	13409.93337	13409.93337	12.04231403	0.000650909	74.94866262	-2.951251114
Gene_1174_Predicted_mRNA_scaffold87	1	13390.43093	13390.43093	12.02363069	0.000657049	-1.595778449	0.153201923
Gene_484_Predicted_mRNA_scaffold16	1	13329.59154	13329.59154	11.96536991	0.000676581	58.76924083	-3.513154246
Gene_5161_Predicted_mRNA_scaffold421	1	13329.21501	13329.21501	11.96500945	0.000676704	26.36490056	3.238739672
Gene_12061_Predicted_mRNA_scaffold1258	1	13325.41151	13325.41151	11.96136835	0.000677944	79.17658838	-2.761578456
Gene_15881_Predicted_mRNA_scaffold1856	1	13321.45067	13321.45067	11.95757676	0.000679238	66.11053195	-2.446319423
Gene_1109_Predicted_mRNA_scaffold68	1	13265.03601	13265.03601	11.90358914	0.000697941	51.00212294	-2.376569163
Gene_25678_Predicted_mRNA_scaffold4141	1	13262.44918	13262.44918	11.90111433	0.00069881	66.38801123	-5.872324122
Gene_5412_Predicted_mRNA_scaffold449	1	13242.35403	13242.35403	11.88189152	0.000705604	0.545207187	0.210091702
Gene_40037_Predicted_mRNA_scaffold66256	1	13208.058	13208.058	11.84909321	0.000717352	53.91171125	-12.6744976
Gene_4576_Predicted_mRNA_scaffold298	1	13169.06646	13169.06646	11.81181807	0.000730947	71.57071909	-2.588965451
Gene_15821_Predicted_mRNA_scaffold1844	1	13147.55818	13147.55818	11.79126277	0.000738555	50.54530274	-4.12175357
Gene_9669_Predicted_mRNA_scaffold929	1	13120.23557	13120.23557	11.76515711	0.000748335	67.84132697	-4.818612198
Gene_10305_Predicted_mRNA_scaffold1013	1	13091.13751	13091.13751	11.7373629	0.000758893	61.21547354	-6.20512518
Gene_9405_Predicted_mRNA_scaffold890	1	13082.81916	13082.81916	11.72941876	0.000761938	10.15331749	0.658430781
Gene_26146_Predicted_mRNA_scaffold4298	1	13073.02083	13073.02083	11.72006208	0.000765542	60.76123588	-10.4995255
Gene_25794_Predicted_mRNA_scaffold4167	1	13041.98373	13041.98373	11.69042993	0.000777067	18.04060063	3.57974127
Gene_2485_Predicted_mRNA_scaffold175	1	13014.58713	13014.58713	11.66428111	0.000787385	11.92537832	1.166280706
Gene_7369_Predicted_mRNA_scaffold617	1	12981.1815	12981.1815	11.63240658	0.000800152	-9.709166504	3.092681861
Gene_2483_Predicted_mRNA_scaffold193	1	12965.73313	12965.73313	11.61766986	0.000806126	19.17868345	0.890791013
Gene_33456_Predicted_mRNA_scaffold9398	1	12964.08798	12964.08798	11.61610062	0.000806764	57.34529042	-3.213552262
Gene_14490_Predicted_mRNA_scaffold1608	1	12958.8893	12958.8893	11.61114202	0.000808786	83.98452004	-1.551819371
Gene_2643_Predicted_mRNA_scaffold208	1	12956.85172	12956.85172	11.6091986	0.00080958	-19.9224008	0.942862068
Gene_21099_Predicted_mRNA_scaffold2780	1	12949.8187	12949.8187	11.60249091	0.000812326	0.85965022	0.107653171
Gene_5773_Predicted_mRNA_scaffold408	1	12899.4362	12899.4362	11.55445268	0.000832273	18.80759791	1.789029751
Gene_19564_Predicted_mRNA_scaffold2510	1	12815.30795	12815.30795	11.47429254	0.000866677	61.4046409	-1.000434424
Gene_26876_Predicted_mRNA_scaffold4550	1	12801.16006	12801.16006	11.46081855	0.000872601	16.12173466	5.850429859
Gene_33674_Predicted_mRNA_scaffold9715	1	12792.91455	12792.91455	11.45296667	0.000876072	1.443523226	0.546554939
Gene_11898_Predicted_mRNA_scaffold1233	1	12744.57485	12744.57485	11.40694763	0.000896702	100.961754	-6.731608147
Gene_25084_Predicted_mRNA_scaffold3706	1	12711.57136	12711.57136	11.37554125	0.000911066	72.96688971	-3.793678577
Gene_28848_Predicted_mRNA_scaffold5433	1	12700.37797	12700.37797	11.36489187	0.000915989	53.87703285	-2.050253503
Gene_14966_Predicted_mRNA_scaffold1693	1	12669.56838	12669.56838	11.33558579	0.000929679	55.56596917	-0.756461844
Gene_8420_Predicted_mRNA_scaffold755	1	12639.45239	12639.45239	11.30694812	0.000943259	47.56174054	-3.010161163
Gene_13219_Predicted_mRNA_scaffold1413	1	12624.31745	12624.31745	11.29255937	0.000950158	50.94538469	-6.193375403
Gene_10995_Predicted_mRNA_scaffold1108	1	12624.03963	12624.03963	11.29229526	0.000950285	44.17273184	-6.61398806
Gene_17411_Predicted_mRNA_scaffold2099	1	12605.13367	12605.13367	11.27432448	0.000958976	46.07331511	-9.290200063
Gene_34780_Predicted_mRNA_scaffold12290	1	12582.9315	12582.9315	11.25322486	0.000969283	16.00345848	0.695904363
Gene_9082_Predicted_mRNA_scaffold817	1	12556.27839	12556.27839	11.22790147	0.000981803	76.11705234	-1.199413555
Gene_27506_Predicted_mRNA_scaffold4825	1	12544.50196	12544.50196	11.2167147	0.000987386	4.109183951	0.297097394
Gene_25267_Predicted_mRNA_scaffold3996	1	12513.80272	12513.80272	11.18755876	0.001002091	14.1040525	0.856198968
Gene_20639_Predicted_mRNA_scaffold2741	1	12509.96428	12509.96428	11.18391392	0.001003945	44.26124862	-20.1871556
Gene_696_Predicted_mRNA_scaffold12	1	12491.88156	12491.88156	11.16674506	0.001012725	49.13064675	-4.040976795
Gene_21851_Predicted_mRNA_scaffold3003	1	12488.97278	12488.97278	11.16398357	0.001014145	61.48164362	-4.421041672
Gene_1904_Predicted_mRNA_scaffold107	1	12485.78536	12485.78536	11.16095765	0.001015702	58.96872098	-1.451596233
Gene_26512_Predicted_mRNA_scaffold4439	1	12480.42798	12480.42798	11.15587191	0.001018326	4.224098056	2.991434548
Gene_19066_Predicted_mRNA_scaffold2412	1	12472.02324	12472.02324	11.14789389	0.001022456	67.39898514	-5.128672914
Gene_41422_Predicted_mRNA_scaffold795	1	12448.70412	12448.70412	11.12576219	0.001034002	14.29498872	2.511510686
Gene_31948_Predicted_mRNA_scaffold7616	1	12440.58679	12440.58679	11.1180594	0.001038052	7.838151759	0.128232741
Gene_8061_Predicted_mRNA_scaffold732	1	12437.83809	12437.83809	11.11545121	0.001039427	5.801170676	1.058183801
Gene_25626_Predicted_mRNA_scaffold4111	1	12429.76835	12429.76835	11.10779441	0.001043474	63.4132863	-2.034140923
Gene_15342_Predicted_mRNA_scaffold1749	1	12424.29206	12424.29206	11.1025987	0.001046229	72.5475191	-3.770582945
Gene_28925_Predicted_mRNA_scaffold5487	1	12407.39999	12407.39999	11.08657386	0.001054775	-11.69292529	1.068303567
Gene_3821_Predicted_mRNA_scaffold283	1	12404.62526	12404.62526	11.08394184	0.001056185	-2.072254649	0.666078259
Gene_2240_Predicted_mRNA_scaffold169	1	12387.74919	12387.74919	11.06793531	0.001064804	0.604168366	4.007522994
Gene_28667_Predicted_mRNA_scaffold5321	1	12383.20144	12383.20144	11.06362235	0.001067138	37.5462195	-0.413638015
Gene_28908_Predicted_mRNA_scaffold5475	1	12382.27498	12382.27498	11.06274374	0.001067614	44.18709245	-2.110039763
Gene_9360_Predicted_mRNA_scaffold887	1	12373.98632	12373.98632	11.05488356	0.001071884	12.02875316	0.677425203
Gene_29891_Predicted_mRNA_scaffold5987	1	12316.65336	12316.65336	11.00053212	0.001101892	58.31302685	-5.482769691
Gene_11201_Predicted_mRNA_scaffold1110	1	12299.42391	12299.42391	10.98420471	0.001111073	1.435193419	0.226778503
Gene_10536_Predicted_mRNA_scaffold1043	1	12293.11599	12293.11599	10.97822774	0.001114453	94.98620885	-4.802401937
Gene_35565_Predicted_mRNA_scaffold15380	1	12289.95295	12289.95295	10.97523079	0.001116152	48.55668232	-10.77170687
Gene_12580_Predicted_mRNA_scaffold1332	1	12287.29847	12287.29847	10.97271577	0.00111758	71.78879365	-3.784361867
Gene_16256_Predicted_mRNA_scaffold1908	1	12282.54346	12282.54346	10.96821074	0.001120142	6.79084477	0.252027595
Gene_8727_Predicted_mRNA_scaffold744	1	12282.33489	12282.33489	10.96801314	0.001120255	25.34960613	0.176284323
Gene_9125_Predicted_mRNA_scaffold861	1	12255.08235	12255.08235	10.94219747	0.001135055	-3.227835208	0.34814384
Gene_20416_Predicted_mRNA_scaffold2695	1	12232.77566	12232.77566	10.92107208	0.001147315	75.87506764	-3.531880101
Gene_37314_Predicted_mRNA_scaffold29819	1	12208.13543	12208.13543	10.89774215	0.001161011	46.16600083	-5.159029262
Gene_6205_Predicted_mRNA_scaffold523	1	12196.30377	12196.30377	10.88654169	0.001167646	11.54865896	2.183704366
Gene_2258_Predicted_mRNA_scaffold174	1	12182.09813	12182.09813	10.87309565	0.001175662	64.19500562	-3.25169515
Gene_26625_Predicted_mRNA_scaffold4484	1	12171.94787	12171.94787	10.86348929	0.001181424	21.64012693	2.819266557
Gene_33168_Predicted_mRNA_scaffold8977	1	12150.64874	12150.64874	10.84333463	0.001193606	55.20069135	-1.391877047
Gene_39187_Predicted_mRNA_scaffold53348	1	12130.47036	12130.47036	10.82424441	0.001205263	46.46244298	-18.40067914
Gene_8508_Predicted_mRNA_scaffold785	1	12121.44986	12121.44986	10.81571161	0.001210511	40.19602736	-4.817015507
Gene_10069_Predicted_mRNA_scaffold978	1	12103.29967	12103.29967	10.798545	0.00122114	92.18632063	-2.070620822
Gene_24682_Predicted_mRNA_scaffold3805	1	12099.80138	12099.80138	10.79523665	0.001223199	67.75899598	-4.100866553
Gene_7029_Predicted_mRNA_scaffold606	1	12098.83524	12098.83524	10.79432298	0.001223769	68.33060544	-6.493630207
Gene_30492_Predicted_mRNA_scaffold6411	1	12076.96186	12076.96186	10.77363998	0.00123673	66.79055813	-4.136318418
Gene_12226_Predicted_mRNA_scaffold1197	1	12067.70548	12067.70548	10.76488869	0.001242256	50.58304685	-8.660002251
Gene_14289_Predicted_mRNA_scaffold1556	1	12063.91062	12063.91062	10.76130114	0.001244529	43.90058156	-13.12805564
Gene_8837_Predicted_mRNA_scaffold836	1	12044.95455	12044.95455	10.74338263	0.001255945	10.74594271	0.488376149
Gene_13511_Predicted_mRNA_scaffold1462	1	12011.69849	12011.69849	10.71195496	0.001276226	3.196219196	0.421855284
Gene_11295_Predicted_mRNA_scaffold1114	1	11973.84634	11973.84634	10.6761965	0.00129971	51.80767635	-0.872681886
Gene_25764_Predicted_mRNA_scaffold4160	1	11931.26795	11931.26795	10.63598923	0.001326643	9.324408935	1.43667524
Gene_39446_Predicted_mRNA_scaffold57015	1	11918.50104	11918.50104	10.62393661	0.001334828	62.43407357	-3.495432153
Gene_23280_Predicted_mRNA_scaffold3396	1	11914.73535	11914.73535	10.62038189	0.001337251	19.58896669	0.832223506
Gene_7207_Predicted_mRNA_scaffold587	1	11909.83982	11909.83982	10.61576082	0.001340409	65.13686182	-3.188235858
Gene_34547_Predicted_mRNA_scaffold11713	1	11907.0453	11907.0453	10.61312308	0.001342214	4.981880195	1.167050071
Gene_19609_Predicted_mRNA_scaffold2522	1	11904.67427	11904.67427	10.61088512	0.001343748	12.60935153	1.527909651
Gene_17266_Predicted_mRNA_scaffold2075	1	11889.14742	11889.14742	10.59623102	0.001353837	10.79675342	0.399794821
Gene_35269_Predicted_mRNA_scaffold14055	1	11874.73336	11874.73336	10.58262917	0.001363271	48.2010554	-9.622427377
Gene_34262_Predicted_mRNA_scaffold10929	1	11857.09639	11857.09639	10.56598867	0.001374904	28.70486047	8.581487415
Gene_6108_Predicted_mRNA_scaffold517	1	11845.05021	11845.05021	10.55462474	0.001382907	22.87694168	1.584027168
Gene_10251_Predicted_mRNA_scaffold1006	1	11843.15968	11843.15968	10.55284141	0.001384167	82.96319376	-2.438698682
Gene_36225_Predicted_mRNA_scaffold19633	1	11829.4682	11829.4682	10.53992727	0.001393327	40.20722658	-4.798315728
Gene_38952_Predicted_mRNA_scaffold50043	1	11822.30905	11822.30905	10.53317527	0.001398141	12.38109077	1.35618305
Gene_2365_Predicted_mRNA_scaffold72	1	11816.71847	11816.71847	10.52790298	0.001401912	55.62250757	-2.579121109
Gene_4799_Predicted_mRNA_scaffold355	1	11789.3895	11789.3895	10.50213409	0.001420493	6.034048909	0.246457191
Gene_3355_Predicted_mRNA_scaffold263	1	11774.62759	11774.62759	10.48821778	0.001430632	77.7493181	-7.714558106
Gene_29767_Predicted_mRNA_scaffold5954	1	11770.44047	11770.44047	10.48427087	0.001433521	53.62692299	-5.566435165
Gene_41224_Predicted_mRNA_scaffold86240	1	11756.31282	11756.31282	10.47095493	0.001443312	23.48108705	10.69795638
Gene_41280_Predicted_mRNA_scaffold87421	1	11737.75874	11737.75874	10.45346972	0.001456273	46.04102012	-0.56435035
Gene_627_Predicted_mRNA_scaffold59	1	11733.8335	11733.8335	10.44977102	0.00145903	15.08242376	0.183742407
Gene_21645_Predicted_mRNA_scaffold2966	1	11728.55919	11728.55919	10.44480133	0.001462743	45.21132851	-2.095126962
Gene_34230_Predicted_mRNA_scaffold10857	1	11717.69619	11717.69619	10.43456655	0.001470419	56.76726722	-4.090739157
Gene_23096_Predicted_mRNA_scaffold3327	1	11702.24882	11702.24882	10.42001441	0.001481404	22.83538836	0.783473823
Gene_21426_Predicted_mRNA_scaffold2917	1	11700.97919	11700.97919	10.41881846	0.001482311	77.70373757	-2.321120466
Gene_32645_Predicted_mRNA_scaffold8407	1	11696.52034	11696.52034	10.41461848	0.001485499	51.92445993	-2.014066094
Gene_2103_Predicted_mRNA_scaffold156	1	11694.86435	11694.86435	10.41305868	0.001486685	46.38716545	-7.966185503
Gene_13997_Predicted_mRNA_scaffold1518	1	11683.91707	11683.91707	10.40274794	0.001494548	61.15065649	-0.538077553
Gene_25871_Predicted_mRNA_scaffold4197	1	11654.59667	11654.59667	10.37513788	0.001515814	71.72112974	-1.912145355
Gene_1457_Predicted_mRNA_scaffold106	1	11627.27745	11627.27745	10.34941949	0.001535901	94.66366155	-4.905801231
Gene_15156_Predicted_mRNA_scaffold1734	1	11606.35599	11606.35599	10.32972865	0.001551464	61.4870527	-3.328368451
Gene_10487_Predicted_mRNA_scaffold1033	1	11590.44652	11590.44652	10.31475772	0.001563405	68.68627022	-3.416981696
Gene_24468_Predicted_mRNA_scaffold3736	1	11578.43141	11578.43141	10.30345298	0.001572483	12.15693629	0.681198224
Gene_274_Predicted_mRNA_scaffold2	1	11565.90067	11565.90067	10.29166452	0.001582008	2.151031344	0.33692805
Gene_20652_Predicted_mRNA_scaffold993	1	11556.21765	11556.21765	10.28255609	0.001589408	26.31587339	5.550605201
Gene_2469_Predicted_mRNA_scaffold179	1	11538.55917	11538.55917	10.26594771	0.001602992	7.032779147	0.130244867
Gene_35871_Predicted_mRNA_scaffold17273	1	11534.11224	11534.11224	10.26176569	0.001606431	22.99661452	4.10402079
Gene_147_Predicted_mRNA_scaffold21	1	11521.69824	11521.69824	10.25009216	0.001616071	80.3082519	-5.995105714
Gene_16359_Predicted_mRNA_scaffold1921	1	11520.23446	11520.23446	10.24871579	0.001617212	65.93023163	-0.737852352
Gene_10114_Predicted_mRNA_scaffold986	1	11519.19274	11519.19274	10.24773628	0.001618024	95.97740474	-8.246339208
Gene_6510_Predicted_mRNA_scaffold554	1	11490.3386	11490.3386	10.22060945	0.001640682	12.83919066	0.605956469
Gene_14813_Predicted_mRNA_scaffold1659	1	11484.92047	11484.92047	10.21551653	0.001644973	12.37501748	1.349200922
Gene_15246_Predicted_mRNA_scaffold1740	1	11478.57396	11478.57396	10.2095513	0.001650012	4.09144766	0.267816355
Gene_34973_Predicted_mRNA_scaffold11694	1	11455.04599	11455.04599	10.18744009	0.00166883	43.653316	-0.519689301
Gene_18604_Predicted_mRNA_scaffold2315	1	11442.12095	11442.12095	10.17529553	0.001679259	75.66650618	-5.068595354
Gene_21260_Predicted_mRNA_scaffold2871	1	11437.78608	11437.78608	10.17122277	0.001682772	101.730588	-9.35536644
Gene_120_Predicted_mRNA_scaffold8	1	11431.75026	11431.75026	10.1655522	0.001687674	42.47177243	-3.301378239
Gene_34258_Predicted_mRNA_scaffold10903	1	11397.72128	11397.72128	10.13358876	0.001715585	42.88399721	-4.904129416
Gene_13837_Predicted_mRNA_scaffold1510	1	11395.16029	11395.16029	10.13118365	0.001717705	74.1416696	-7.425713698
Gene_18971_Predicted_mRNA_scaffold2258	1	11391.86113	11391.86113	10.12808541	0.001720438	56.47185268	-1.799847084
Gene_4789_Predicted_mRNA_scaffold355	1	11390.01219	11390.01219	10.1263491	0.001721973	58.33896653	-3.813225819
Gene_35603_Predicted_mRNA_scaffold15669	1	11381.8565	11381.8565	10.11869064	0.001728756	43.71566493	-11.72240056
Gene_24752_Predicted_mRNA_scaffold3823	1	11369.34099	11369.34099	10.10693935	0.001739217	5.257518469	0.297984223
Gene_31803_Predicted_mRNA_scaffold7468	1	11363.25597	11363.25597	10.10122643	0.001744326	4.105574684	0.172508332
Gene_40254_Predicted_mRNA_scaffold69567	1	11358.26937	11358.26937	10.09654501	0.001748524	46.27392882	-7.840873819
Gene_4023_Predicted_mRNA_scaffold303	1	11353.47577	11353.47577	10.09204499	0.00175257	5.601949835	0.749293271
Gene_710_Predicted_mRNA_scaffold12	1	11352.04748	11352.04748	10.09070422	0.001753777	59.44054316	-3.122029238
Gene_19204_Predicted_mRNA_scaffold2447	1	11339.49749	11339.49749	10.07892403	0.001764419	-4.002970251	1.643072159
Gene_16431_Predicted_mRNA_scaffold1948	1	11335.60299	11335.60299	10.07526872	0.001767735	12.93601421	3.396458184
Gene_10479_Predicted_mRNA_scaffold1040	1	11328.68734	11328.68734	10.06877814	0.001773638	5.059746375	2.025344008
Gene_2982_Predicted_mRNA_scaffold173	1	11327.75318	11327.75318	10.06790144	0.001774437	61.2500221	-5.432415834
Gene_9153_Predicted_mRNA_scaffold867	1	11290.45095	11290.45095	10.03289996	0.001806636	-5.146282851	2.107580563
Gene_10584_Predicted_mRNA_scaffold1046	1	11282.12516	11282.12516	10.02508946	0.001813903	83.83026294	-3.921144094
Gene_1845_Predicted_mRNA_scaffold131	1	11268.54953	11268.54953	10.01235541	0.001825814	19.28675246	0.314856994
Gene_32594_Predicted_mRNA_scaffold8359	1	11265.0572	11265.0572	10.00907985	0.001828891	44.17738743	-2.663363685
Gene_30789_Predicted_mRNA_scaffold6620	1	11264.31623	11264.31623	10.00838488	0.001829544	43.95650946	-4.973960407
Gene_13275_Predicted_mRNA_scaffold1432	1	11262.6259	11262.6259	10.00679952	0.001831036	62.78496761	-4.741485024
Gene_18950_Predicted_mRNA_scaffold2393	1	11260.40971	11260.40971	10.00472101	0.001832993	96.29033619	-4.168207778
Gene_3292_Predicted_mRNA_scaffold267	1	11258.68218	11258.68218	10.00310082	0.001834521	11.96637047	0.105474791
Gene_4757_Predicted_mRNA_scaffold394	1	11250.86796	11250.86796	9.995772504	0.001841446	2.911992037	0.593125293
Gene_16393_Predicted_mRNA_scaffold1930	1	11240.97835	11240.97835	9.986498666	0.001850247	77.55229081	-5.319714951
Gene_23897_Predicted_mRNA_scaffold3570	1	11228.03541	11228.03541	9.974362965	0.00186183	59.16181606	-0.875359918
Gene_25451_Predicted_mRNA_scaffold4056	1	11227.56535	11227.56535	9.973922252	0.001862252	17.14165058	14.05906657
Gene_34075_Predicted_mRNA_scaffold10482	1	11226.7846	11226.7846	9.973190254	0.001862953	15.96846782	2.623446236
Gene_16312_Predicted_mRNA_scaffold1931	1	11226.70867	11226.70867	9.973119065	0.001863021	1.342548326	0.556206383
Gene_10889_Predicted_mRNA_scaffold1003	1	11223.57429	11223.57429	9.970180444	0.001865839	-7.29176083	0.640818837
Gene_8961_Predicted_mRNA_scaffold841	1	11222.85098	11222.85098	9.969502323	0.001866489	62.36007895	-8.590244743
Gene_5719_Predicted_mRNA_scaffold490	1	11222.4661	11222.4661	9.969141488	0.001866836	49.25833355	-2.990130081
Gene_4721_Predicted_mRNA_scaffold383	1	11205.34846	11205.34846	9.953094739	0.001882308	48.59194293	-6.621148001
Gene_12027_Predicted_mRNA_scaffold1251	1	11177.37151	11177.37151	9.926873873	0.001907873	-9.424536665	0.952880273
Gene_13114_Predicted_mRNA_scaffold1388	1	11165.5226	11165.5226	9.915770884	0.001918805	10.98168989	2.154037187
Gene_36968_Predicted_mRNA_scaffold26471	1	11163.09843	11163.09843	9.913499484	0.001921049	26.8468156	2.638226967
Gene_641_Predicted_mRNA_scaffold59	1	11160.30325	11160.30325	9.910880524	0.00192364	-28.87701005	0.557550963
Gene_11490_Predicted_mRNA_scaffold1156	1	11145.10166	11145.10166	9.896638552	0.001937793	6.104387216	0.327129595
Gene_26763_Predicted_mRNA_scaffold4533	1	11120.43526	11120.43526	9.873533794	0.001960981	59.74850527	-1.876841028
Gene_15017_Predicted_mRNA_scaffold1699	1	11119.61627	11119.61627	9.872766759	0.001961756	71.9306571	-3.071737652
Gene_12225_Predicted_mRNA_scaffold1197	1	11097.99631	11097.99631	9.852520358	0.001982317	85.33906243	-2.2344892
Gene_7979_Predicted_mRNA_scaffold716	1	11076.63134	11076.63134	9.832516985	0.002002848	-0.735325166	0.772320188
Gene_21850_Predicted_mRNA_scaffold3003	1	11062.05267	11062.05267	9.81886984	0.00201698	41.63488663	-4.233493237
Gene_32953_Predicted_mRNA_scaffold8744	1	11061.95434	11061.95434	9.818777796	0.002017075	47.31687741	-0.482863472
Gene_25143_Predicted_mRNA_scaffold3953	1	11057.12177	11057.12177	9.814254453	0.002021782	44.03484745	-11.92373013
Gene_32366_Predicted_mRNA_scaffold8126	1	11036.54911	11036.54911	9.795000589	0.002041943	-2.541928786	0.901520875
Gene_1135_Predicted_mRNA_scaffold88	1	11030.13125	11030.13125	9.788994936	0.002048274	11.81289108	0.103557354
Gene_8655_Predicted_mRNA_scaffold803	1	11015.94277	11015.94277	9.775719118	0.002062339	10.53533167	8.040699285
Gene_6576_Predicted_mRNA_scaffold556	1	10998.96664	10998.96664	9.759837399	0.002079296	59.34031062	-3.836786911
Gene_9363_Predicted_mRNA_scaffold887	1	10997.31028	10997.31028	9.758287959	0.002080957	16.08394476	0.319006726
Gene_9511_Predicted_mRNA_scaffold916	1	10979.47475	10979.47475	9.74160538	0.002098938	58.67456013	-3.979127719
Gene_33349_Predicted_mRNA_scaffold9197	1	10973.40365	10973.40365	9.735927407	0.002105093	47.67577651	-0.669755096
Gene_14857_Predicted_mRNA_scaffold1661	1	10968.79467	10968.79467	9.731617099	0.002109779	88.42485049	-4.039810191
Gene_19082_Predicted_mRNA_scaffold2402	1	10958.47617	10958.47617	9.721967973	0.002120306	49.30454866	-7.579297595
Gene_18140_Predicted_mRNA_scaffold2237	1	10930.28047	10930.28047	9.695606381	0.002149343	3.339710555	0.215326996
Gene_8912_Predicted_mRNA_scaffold838	1	10929.13942	10929.13942	9.694539711	0.002150527	83.95291335	-3.733056006
Gene_33614_Predicted_mRNA_scaffold9661	1	10910.17026	10910.17026	9.676808799	0.002170297	12.73962165	1.512670124
Gene_12876_Predicted_mRNA_scaffold1365	1	10909.81338	10909.81338	9.676475247	0.00217067	81.10233479	-1.601434382
Gene_41187_Predicted_mRNA_scaffold85570	1	10909.08873	10909.08873	9.675797971	0.002171429	11.39430011	1.852296905
Gene_420_Predicted_mRNA_scaffold24	1	10905.13186	10905.13186	9.672099849	0.002175578	44.90510781	-0.114051867
Gene_28082_Predicted_mRNA_scaffold5062	1	10884.44943	10884.44943	9.652772238	0.002197396	7.885793812	0.549547731
Gene_7136_Predicted_mRNA_scaffold628	1	10861.2141	10861.2141	9.631063664	0.002222168	-3.039420147	1.312596918
Gene_4522_Predicted_mRNA_scaffold351	1	10836.41404	10836.41404	9.607898651	0.002248917	69.57658904	-3.533123311
Gene_1475_Predicted_mRNA_scaffold5	1	10821.64178	10821.64178	9.594102999	0.002265005	14.69897349	3.276055878
Gene_25862_Predicted_mRNA_scaffold4192	1	10820.30068	10820.30068	9.592850662	0.002266471	57.68614668	-4.746913947
Gene_13377_Predicted_mRNA_scaffold1447	1	10813.59083	10813.59083	9.586585155	0.002273821	9.025064112	0.265170253
Gene_12582_Predicted_mRNA_scaffold1332	1	10804.12763	10804.12763	9.577749331	0.002284227	12.32758546	0.573327187
Gene_23712_Predicted_mRNA_scaffold3514	1	10802.8706	10802.8706	9.576575706	0.002285613	54.41466712	-1.045444396
Gene_9633_Predicted_mRNA_scaffold932	1	10783.89944	10783.89944	9.558864973	0.002306633	56.85083396	-2.914860007
Gene_14149_Predicted_mRNA_scaffold1568	1	10780.95675	10780.95675	9.556118084	0.002309911	73.60253535	-4.052190303
Gene_14339_Predicted_mRNA_scaffold1583	1	10749.88821	10749.88821	9.527121695	0.002344804	77.40023629	-3.857301276
Gene_30175_Predicted_mRNA_scaffold6159	1	10749.39174	10749.39174	9.526658413	0.002345366	41.61743988	-8.624328234
Gene_34079_Predicted_mRNA_scaffold10494	1	10747.15753	10747.15753	9.524573569	0.002347896	5.755799966	0.262782437
Gene_15617_Predicted_mRNA_scaffold1758	1	10740.65949	10740.65949	9.518510206	0.00235527	71.03498361	-1.395633855
Gene_11609_Predicted_mRNA_scaffold1165	1	10734.55606	10734.55606	9.512815415	0.002362218	64.05100323	-5.71431561
Gene_10223_Predicted_mRNA_scaffold1004	1	10733.7683	10733.7683	9.512080423	0.002363116	60.85151881	-2.591800824
Gene_15359_Predicted_mRNA_scaffold1750	1	10726.61237	10726.61237	9.505404079	0.002371292	75.27074079	-3.423743423
Gene_1178_Predicted_mRNA_scaffold87	1	10716.90487	10716.90487	9.496347925	0.002382427	1.416436403	0.861489071
Gene_15023_Predicted_mRNA_scaffold1705	1	10709.72505	10709.72505	9.489650409	0.002390697	56.77864526	-3.294306894
Gene_1949_Predicted_mRNA_scaffold143	1	10705.13792	10705.13792	9.485371664	0.002395996	3.566660914	0.122813531
Gene_29441_Predicted_mRNA_scaffold5775	1	10695.54165	10695.54165	9.476421169	0.002407119	71.61190601	-0.63142492
Gene_8774_Predicted_mRNA_scaffold811	1	10675.99367	10675.99367	9.45819127	0.002429937	46.72924562	-1.12657192
Gene_37209_Predicted_mRNA_scaffold28898	1	10669.86518	10669.86518	9.452476725	0.002437136	58.72794676	-10.11059204
Gene_29975_Predicted_mRNA_scaffold6073	1	10660.63511	10660.63511	9.443870765	0.002448018	27.4629559	14.80293706
Gene_28486_Predicted_mRNA_scaffold5249	1	10657.52762	10657.52762	9.440973564	0.002451692	11.58554458	0.125715714
Gene_41482_Predicted_mRNA_scaffold4130	1	10655.18802	10655.18802	9.438792347	0.002454463	21.32249372	9.011392479
Gene_3366_Predicted_mRNA_scaffold182	1	10649.78134	10649.78134	9.433751878	0.002460877	50.75198009	-4.289918697
Gene_17312_Predicted_mRNA_scaffold2082	1	10647.80919	10647.80919	9.431913379	0.00246322	75.78309023	-3.738737787
Gene_39897_Predicted_mRNA_scaffold64234	1	10639.79859	10639.79859	9.424445997	0.002472763	23.85434729	6.314414998
Gene_16685_Predicted_mRNA_scaffold1985	1	10637.65182	10637.65182	9.422444906	0.002475327	13.12105349	1.543864658
Gene_7833_Predicted_mRNA_scaffold686	1	10619.78549	10619.78549	9.405792619	0.002496768	44.21256787	-1.698738325
Gene_32409_Predicted_mRNA_scaffold8172	1	10619.37077	10619.37077	9.405406118	0.002497268	5.208822173	0.334163303
Gene_2146_Predicted_mRNA_scaffold163	1	10617.84877	10617.84877	9.403987683	0.002499103	-0.69034851	0.316122185
Gene_38532_Predicted_mRNA_scaffold44097	1	10603.03396	10603.03396	9.390182043	0.00251704	41.61406301	-16.52596399
Gene_32114_Predicted_mRNA_scaffold7772	1	10588.64192	10588.64192	9.376772295	0.002534589	66.47403767	-2.345132906
Gene_3211_Predicted_mRNA_scaffold252	1	10582.23838	10582.23838	9.37080643	0.002542437	15.18412567	0.277818156
Gene_8488_Predicted_mRNA_scaffold781	1	10563.27505	10563.27505	9.353141414	0.00256582	13.35289247	0.673988059
Gene_12615_Predicted_mRNA_scaffold1342	1	10548.63415	10548.63415	9.339505149	0.002584021	55.10671291	-5.285164776
Gene_18110_Predicted_mRNA_scaffold2239	1	10548.60107	10548.60107	9.339474342	0.002584062	54.29801888	-1.789184951
Gene_23548_Predicted_mRNA_scaffold3475	1	10528.50314	10528.50314	9.3207587	0.002609259	58.83697141	-5.54915044
Gene_4984_Predicted_mRNA_scaffold403	1	10527.38097	10527.38097	9.319713817	0.002610673	41.95153192	-11.96421924
Gene_14572_Predicted_mRNA_scaffold1626	1	10519.80053	10519.80053	9.312655788	0.002620246	22.00043046	2.337746177
Gene_15783_Predicted_mRNA_scaffold1839	1	10509.69606	10509.69606	9.303248479	0.002633061	50.39517076	-18.79610568
Gene_27207_Predicted_mRNA_scaffold4705	1	10508.17408	10508.17408	9.301831592	0.002634997	52.17431833	-1.320577207
Gene_9774_Predicted_mRNA_scaffold950	1	10500.60897	10500.60897	9.294789159	0.00264464	72.94028635	-1.144963661
Gene_18230_Predicted_mRNA_scaffold2260	1	10498.58412	10498.58412	9.292904299	0.002647227	12.25957434	1.346412443
Gene_15974_Predicted_mRNA_scaffold1851	1	10492.78699	10492.78699	9.287508157	0.002654648	57.30349216	-2.125551435
Gene_25566_Predicted_mRNA_scaffold4095	1	10479.94924	10479.94924	9.2755595	0.002671155	0.041307229	0.345104275
Gene_2072_Predicted_mRNA_scaffold141	1	10470.87808	10470.87808	9.267117474	0.002682882	20.5055568	0.141900934
Gene_21565_Predicted_mRNA_scaffold2930	1	10469.07529	10469.07529	9.265439812	0.002685218	43.91425226	-6.652939027
Gene_13247_Predicted_mRNA_scaffold1395	1	10445.97058	10445.97058	9.243941335	0.002715347	17.24113667	0.381904359
Gene_27587_Predicted_mRNA_scaffold4829	1	10426.67347	10426.67347	9.225989493	0.00274077	47.24427434	-16.83147823
Gene_38492_Predicted_mRNA_scaffold43574	1	10426.64343	10426.64343	9.225961549	0.00274081	42.70890774	-18.95762337
Gene_15850_Predicted_mRNA_scaffold1850	1	10426.43619	10426.43619	9.225768773	0.002741084	67.64494246	-2.853660398
Gene_6325_Predicted_mRNA_scaffold551	1	10420.95721	10420.95721	9.220672393	0.002748347	70.19864214	-2.299135558
Gene_7380_Predicted_mRNA_scaffold529	1	10415.96288	10415.96288	9.216027045	0.002754984	9.21461227	0.828382302
Gene_20592_Predicted_mRNA_scaffold2737	1	10382.06931	10382.06931	9.184507881	0.002800455	63.09093276	-2.491745143
Gene_2993_Predicted_mRNA_scaffold225	1	10376.56397	10376.56397	9.179389208	0.002807912	21.4491331	0.230516568
Gene_40823_Predicted_mRNA_scaffold79022	1	10374.44019	10374.44019	9.17741467	0.002810793	18.20721653	0.285554717
Gene_12479_Predicted_mRNA_scaffold1303	1	10374.28043	10374.28043	9.177266132	0.00281101	98.36873713	-4.934402868
Gene_3549_Predicted_mRNA_scaffold287	1	10369.61881	10369.61881	9.172932239	0.002817347	45.48675231	-2.799574132
Gene_18286_Predicted_mRNA_scaffold2254	1	10368.87769	10368.87769	9.17224324	0.002818356	-7.009339272	1.808940681
Gene_39974_Predicted_mRNA_scaffold65293	1	10364.81285	10364.81285	9.168464357	0.002823895	26.00144041	5.963822008
Gene_16488_Predicted_mRNA_scaffold1956	1	10355.83668	10355.83668	9.160120185	0.002836165	56.23769214	-2.35492366
Gene_33765_Predicted_mRNA_scaffold9879	1	10354.45072	10354.45072	9.158831871	0.002838064	50.23074747	-5.684634141
Gene_25064_Predicted_mRNA_scaffold3934	1	10349.58906	10349.58906	9.154312881	0.002844737	71.51287295	-4.557901144
Gene_28461_Predicted_mRNA_scaffold5229	1	10336.25823	10336.25823	9.14192277	0.002863115	12.31933237	0.582483973
Gene_40883_Predicted_mRNA_scaffold79935	1	10336.20753	10336.20753	9.141875649	0.002863185	40.4378138	-8.272145847
Gene_29732_Predicted_mRNA_scaffold5935	1	10329.14894	10329.14894	9.135315831	0.002872965	48.56276863	-5.166059024
Gene_16313_Predicted_mRNA_scaffold1922	1	10319.46916	10319.46916	9.126320767	0.00288643	-7.173165369	1.050532395
Gene_23657_Predicted_mRNA_scaffold3295	1	10303.01324	10303.01324	9.111030862	0.002909468	28.97686248	4.177904811
Gene_22333_Predicted_mRNA_scaffold3123	1	10296.65114	10296.65114	9.105120224	0.002918425	29.72613209	1.518211076
Gene_4990_Predicted_mRNA_scaffold403	1	10273.06251	10273.06251	9.083208686	0.002951874	66.47574486	-1.230695709
Gene_12730_Predicted_mRNA_scaffold1349	1	10269.44929	10269.44929	9.079852803	0.002957032	19.22003494	2.468213807
Gene_19242_Predicted_mRNA_scaffold2448	1	10268.48516	10268.48516	9.078957363	0.00295841	17.89902513	0.013807908
Gene_754_Predicted_mRNA_scaffold48	1	10267.63886	10267.63886	9.078171357	0.00295962	26.21519411	4.10025252
Gene_11749_Predicted_mRNA_scaffold1194	1	10254.54085	10254.54085	9.066007426	0.002978409	67.4803317	-0.799712537
Gene_32420_Predicted_mRNA_scaffold8184	1	10248.8885	10248.8885	9.060758647	0.002986554	40.00174091	-3.316060387
Gene_340_Predicted_mRNA_scaffold22	1	10244.6771	10244.6771	9.056848132	0.002992638	44.38753457	-0.720003003
Gene_23141_Predicted_mRNA_scaffold3344	1	10243.41104	10243.41104	9.055672555	0.002994469	-3.653950421	3.167600277
Gene_1738_Predicted_mRNA_scaffold130	1	10230.28506	10230.28506	9.043485552	0.003013521	73.18465973	-3.062346415
Gene_2412_Predicted_mRNA_scaffold170	1	10223.81164	10223.81164	9.037475786	0.003022962	51.69651399	-2.996630882
Gene_25382_Predicted_mRNA_scaffold4022	1	10221.34526	10221.34526	9.035186166	0.003026567	54.02816697	-5.046079709
Gene_7744_Predicted_mRNA_scaffold675	1	10211.94326	10211.94326	9.026458474	0.003040349	55.68756787	-6.126266662
Gene_5270_Predicted_mRNA_scaffold418	1	10201.87719	10201.87719	9.017115231	0.003055174	2.536845075	0.182400075
Gene_6618_Predicted_mRNA_scaffold559	1	10201.2144	10201.2144	9.016500068	0.003056153	47.45366643	-0.910976629
Gene_22409_Predicted_mRNA_scaffold3160	1	10191.29787	10191.29787	9.007296591	0.003070833	49.83315555	-2.973895476
Gene_27613_Predicted_mRNA_scaffold4877	1	10190.64956	10190.64956	9.006694928	0.003071796	63.18298232	-4.616070187
Gene_638_Predicted_mRNA_scaffold59	1	10179.98235	10179.98235	8.996795817	0.003087672	83.65914291	-4.694329096
Gene_10492_Predicted_mRNA_scaffold1033	1	10179.53834	10179.53834	8.996383797	0.003088334	65.4312203	-6.900813779
Gene_28424_Predicted_mRNA_scaffold5212	1	10169.00009	10169.00009	8.986605422	0.003104103	51.43909235	-1.228938719
Gene_34859_Predicted_mRNA_scaffold12526	1	10168.5406	10168.5406	8.986179087	0.003104792	19.54247765	3.245520025
Gene_7713_Predicted_mRNA_scaffold648	1	10166.7809	10166.7809	8.984546374	0.003107434	59.7357076	-1.07194839
Gene_5027_Predicted_mRNA_scaffold413	1	10156.42572	10156.42572	8.974939054	0.003123024	55.13222815	-2.333249176
Gene_10622_Predicted_mRNA_scaffold1048	1	10151.34579	10151.34579	8.970226363	0.003130701	55.9330771	-3.474928576
Gene_4720_Predicted_mRNA_scaffold383	1	10145.61999	10145.61999	8.964914776	0.003139377	61.95587241	-1.302631504
Gene_31772_Predicted_mRNA_scaffold7451	1	10131.55782	10131.55782	8.951871141	0.003160787	39.89838355	-12.88997087
Gene_7644_Predicted_mRNA_scaffold672	1	10126.4223	10126.4223	8.947108038	0.003168642	7.130045065	1.851981295
Gene_22813_Predicted_mRNA_scaffold3272	1	10113.98545	10113.98545	8.935574081	0.003187748	61.52357599	-5.044247977
Gene_22150_Predicted_mRNA_scaffold3086	1	10110.86095	10110.86095	8.932676635	0.003192566	60.60888409	-1.007305774
Gene_33955_Predicted_mRNA_scaffold10229	1	10101.38636	10101.38636	8.923891105	0.00320722	69.30373368	-1.200089543
Gene_34012_Predicted_mRNA_scaffold10325	1	10098.49826	10098.49826	8.921213203	0.003211701	54.5898049	-1.646917974
Gene_30167_Predicted_mRNA_scaffold6203	1	10092.91491	10092.91491	8.916036442	0.003220381	65.02353179	-4.720585957
Gene_4502_Predicted_mRNA_scaffold350	1	10088.69322	10088.69322	8.912122369	0.003226959	69.30538189	-6.376092963
Gene_22708_Predicted_mRNA_scaffold3238	1	10082.81096	10082.81096	8.906668998	0.003236148	59.41852696	-3.74053549
Gene_6545_Predicted_mRNA_scaffold300	1	10061.89453	10061.89453	8.887280176	0.003269036	78.34426828	-4.740039143
Gene_37563_Predicted_mRNA_scaffold32571	1	10057.53808	10057.53808	8.883242388	0.003275928	54.95877222	-0.700127854
Gene_32376_Predicted_mRNA_scaffold8134	1	10053.07813	10053.07813	8.879108858	0.003282999	57.79342939	-3.270918946
Gene_4725_Predicted_mRNA_scaffold383	1	10026.33047	10026.33047	8.854322622	0.00332573	82.01564435	-1.645642173
Gene_28431_Predicted_mRNA_scaffold5225	1	10024.91659	10024.91659	8.853012611	0.003328004	-1.106612335	2.272248448
Gene_23940_Predicted_mRNA_scaffold3585	1	10018.0758	10018.0758	8.846674592	0.003339029	1.920770681	0.765645362
Gene_3512_Predicted_mRNA_scaffold235	1	10014.99226	10014.99226	8.843817815	0.003344011	0.901229194	0.697170069
Gene_19887_Predicted_mRNA_scaffold2577	1	10009.46054	10009.46054	8.838693129	0.003352967	61.67793175	-0.732903132
Gene_22667_Predicted_mRNA_scaffold3235	1	10008.67366	10008.67366	8.837964169	0.003354243	61.1606397	-3.898806573
Gene_16839_Predicted_mRNA_scaffold2018	1	10002.82689	10002.82689	8.832547955	0.003363739	7.776626622	0.456401106
Gene_19857_Predicted_mRNA_scaffold2573	1	9985.905265	9985.905265	8.816874175	0.003391375	10.35349532	1.38576563
Gene_28110_Predicted_mRNA_scaffold5084	1	9973.320989	9973.320989	8.805219587	0.003412075	64.62859781	-2.285284362
Gene_29614_Predicted_mRNA_scaffold5853	1	9959.149645	9959.149645	8.792096902	0.003435538	5.443756913	0.28459323
Gene_300_Predicted_mRNA_scaffold35	1	9958.277181	9958.277181	8.791289058	0.003436988	29.67239653	1.437340706
Gene_28423_Predicted_mRNA_scaffold5212	1	9953.308405	9953.308405	8.786688435	0.003445256	47.36591789	-2.795808412
Gene_21669_Predicted_mRNA_scaffold2984	1	9938.312938	9938.312938	8.772805391	0.003470332	54.94765612	-0.98044465
Gene_14648_Predicted_mRNA_scaffold1644	1	9933.404844	9933.404844	8.768261843	0.003478579	58.95651638	-1.08295875
Gene_35089_Predicted_mRNA_scaffold13298	1	9911.560513	9911.560513	8.748042638	0.003515524	4.534893402	2.073285365
Gene_11957_Predicted_mRNA_scaffold1225	1	9909.07127	9909.07127	8.745738859	0.003519759	77.36911402	-5.425756408
Gene_31007_Predicted_mRNA_scaffold6769	1	9898.839596	9898.839596	8.736270099	0.003537221	-5.803986231	1.098549638
Gene_3915_Predicted_mRNA_scaffold318	1	9889.303614	9889.303614	8.727446013	0.003553574	17.86535868	0.566961635
Gene_421_Predicted_mRNA_scaffold24	1	9883.571407	9883.571407	8.722142133	0.00356344	44.76399044	-0.519089466
Gene_31660_Predicted_mRNA_scaffold7343	1	9880.334105	9880.334105	8.719146863	0.003569025	66.85295979	-4.033519276
Gene_22165_Predicted_mRNA_scaffold3074	1	9876.815912	9876.815912	8.715891811	0.003575104	-15.43618111	4.59221583
Gene_39522_Predicted_mRNA_scaffold58282	1	9867.858183	9867.858183	8.707604575	0.003590628	43.3219854	-14.32236642
Gene_10061_Predicted_mRNA_scaffold985	1	9863.992315	9863.992315	8.704028296	0.003597349	69.03328252	-11.35054956
Gene_3694_Predicted_mRNA_scaffold280	1	9859.691991	9859.691991	8.700050264	0.00360484	20.70176173	2.551867601
Gene_7923_Predicted_mRNA_scaffold722	1	9856.913609	9856.913609	8.697480199	0.003609688	52.13728821	-3.01194771
Gene_21398_Predicted_mRNA_scaffold2918	1	9853.506348	9853.506348	8.694328504	0.003615643	65.76416562	-3.977403336
Gene_40521_Predicted_mRNA_scaffold73788	1	9846.896167	9846.896167	8.688214428	0.003627223	13.67492555	2.098462516
Gene_16060_Predicted_mRNA_scaffold1868	1	9843.213436	9843.213436	8.684808263	0.003633691	62.81696153	-7.985289858
Gene_30098_Predicted_mRNA_scaffold6152	1	9841.099548	9841.099548	8.68285318	0.003637409	67.52785049	-2.261534981
Gene_40987_Predicted_mRNA_scaffold81912	1	9835.997613	9835.997613	8.678134693	0.003646398	62.47553535	-1.774092187
Gene_10482_Predicted_mRNA_scaffold1040	1	9833.219703	9833.219703	8.675565661	0.003651302	53.18523699	-1.139801384
Gene_2506_Predicted_mRNA_scaffold159	1	9792.67934	9792.67934	8.638081608	0.003723625	7.117702949	0.856126044
Gene_8230_Predicted_mRNA_scaffold743	1	9792.340309	9792.340309	8.637768199	0.003724236	51.50428605	-1.115184057
Gene_3281_Predicted_mRNA_scaffold269	1	9776.42245	9776.42245	8.623054496	0.003753031	7.482876883	0.338750651
Gene_6011_Predicted_mRNA_scaffold498	1	9772.446437	9772.446437	8.619379619	0.003760259	46.73374801	-1.38097746
Gene_32127_Predicted_mRNA_scaffold7792	1	9769.559992	9769.559992	8.616711878	0.003765514	47.82224676	-4.001662285
Gene_1387_Predicted_mRNA_scaffold103	1	9766.35798	9766.35798	8.613752569	0.003771353	55.95194834	-1.026178607
Gene_33460_Predicted_mRNA_scaffold9405	1	9762.910631	9762.910631	8.610566622	0.003777649	4.257197523	1.435669175
Gene_651_Predicted_mRNA_scaffold52	1	9758.68037	9758.68037	8.606657277	0.00378539	54.06875794	-0.114714847
Gene_24051_Predicted_mRNA_scaffold3617	1	9753.486939	9753.486939	8.60185805	0.003794915	20.04849864	0.759098929
Gene_27970_Predicted_mRNA_scaffold5023	1	9752.165383	9752.165383	8.600636845	0.003797343	48.06147283	-2.286798229
Gene_375_Predicted_mRNA_scaffold31	1	9750.467519	9750.467519	8.59906793	0.003800464	43.02579198	-8.998359277
Gene_10986_Predicted_mRNA_scaffold1107	1	9748.454309	9748.454309	8.597207652	0.003804169	39.73264101	-7.406403644
Gene_26729_Predicted_mRNA_scaffold4522	1	9744.965885	9744.965885	8.593984311	0.003810596	5.908822081	0.378938413
Gene_19501_Predicted_mRNA_scaffold2495	1	9744.567953	9744.567953	8.593616624	0.00381133	60.12190477	-0.313796176
Gene_25511_Predicted_mRNA_scaffold4076	1	9736.403753	9736.403753	8.586073277	0.003826418	60.43709986	-10.90809639
Gene_33398_Predicted_mRNA_scaffold9307	1	9736.010199	9736.010199	8.585709666	0.003827147	2.462125236	0.986284762
Gene_30627_Predicted_mRNA_scaffold6494	1	9723.599903	9723.599903	8.574244319	0.003850202	15.57933623	1.961688948
Gene_20095_Predicted_mRNA_scaffold2612	1	9718.172267	9718.172267	8.569230394	0.003860329	11.28923307	2.39234183
Gene_19022_Predicted_mRNA_scaffold2411	1	9706.258879	9706.258879	8.558226017	0.003882651	-5.270188677	2.349179881
Gene_30280_Predicted_mRNA_scaffold6271	1	9703.378075	9703.378075	8.555565215	0.003888068	51.39094305	-3.356557114
Gene_4507_Predicted_mRNA_scaffold351	1	9697.179555	9697.179555	8.549840322	0.003899751	21.76460819	0.521917608
Gene_26695_Predicted_mRNA_scaffold4504	1	9691.37947	9691.37947	8.544483734	0.003910714	45.52459068	-1.162665956
Gene_17604_Predicted_mRNA_scaffold2140	1	9689.731588	9689.731588	8.54296191	0.003913834	73.05969135	-4.397984564
Gene_29343_Predicted_mRNA_scaffold4704	1	9688.998146	9688.998146	8.542284583	0.003915224	42.9396412	-1.308106718
Gene_37645_Predicted_mRNA_scaffold33527	1	9687.548011	9687.548011	8.54094541	0.003917973	10.38230002	4.075984773
Gene_7228_Predicted_mRNA_scaffold607	1	9686.635383	9686.635383	8.540102624	0.003919704	11.3989957	1.036869043
Gene_3557_Predicted_mRNA_scaffold274	1	9682.28188	9682.28188	8.536082394	0.003927972	6.178607001	0.360530267
Gene_32908_Predicted_mRNA_scaffold8697	1	9678.323853	9678.323853	8.532427513	0.003935505	38.60474337	-0.211782504
Gene_23186_Predicted_mRNA_scaffold3358	1	9676.917885	9676.917885	8.531129263	0.003938184	42.9417651	-17.46663192
Gene_36098_Predicted_mRNA_scaffold18725	1	9668.050934	9668.050934	8.522942062	0.003955123	22.32580054	1.166369949
Gene_16109_Predicted_mRNA_scaffold1889	1	9661.54462	9661.54462	8.51693498	0.003967599	4.997855747	1.030796237
Gene_16608_Predicted_mRNA_scaffold1943	1	9648.392531	9648.392531	8.504793227	0.00399294	8.873487887	1.729891629
Gene_2223_Predicted_mRNA_scaffold171	1	9637.854489	9637.854489	8.49506584	0.004013362	44.87146257	-2.243645532
Gene_19717_Predicted_mRNA_scaffold2526	1	9635.701883	9635.701883	8.49307895	0.004017546	12.56868748	1.62077861
Gene_21036_Predicted_mRNA_scaffold2834	1	9630.928825	9630.928825	8.48867349	0.004026841	62.31981653	-1.144838346
Gene_24322_Predicted_mRNA_scaffold3700	1	9628.998916	9628.998916	8.486892272	0.004030605	40.8081811	-5.727824887
Gene_5875_Predicted_mRNA_scaffold491	1	9626.88726	9626.88726	8.484943348	0.004034727	64.51734551	-1.797406047
Gene_22370_Predicted_mRNA_scaffold3149	1	9624.796932	9624.796932	8.483014148	0.004038812	19.61334434	6.291670677
Gene_19086_Predicted_mRNA_scaffold2422	1	9613.882504	9613.882504	8.472941675	0.00406021	20.8083773	0.163382371
Gene_37934_Predicted_mRNA_scaffold36676	1	9613.798231	9613.798231	8.472863908	0.004060376	43.33314364	-0.981898725
Gene_17621_Predicted_mRNA_scaffold2134	1	9609.343712	9609.343712	8.468753329	0.004069142	47.64315347	-2.463383423
Gene_12805_Predicted_mRNA_scaffold1359	1	9599.831849	9599.831849	8.459976494	0.004087925	50.94038371	-5.248656929
Gene_30854_Predicted_mRNA_scaffold6668	1	9598.260821	9598.260821	8.458526945	0.004091036	39.80648396	-0.727463135
Gene_4253_Predicted_mRNA_scaffold343	1	9596.603839	9596.603839	8.456998114	0.004094319	48.01967126	-7.32736263
Gene_4567_Predicted_mRNA_scaffold298	1	9587.794465	9587.794465	8.448870467	0.004111821	6.065924115	0.244389306
Gene_9243_Predicted_mRNA_scaffold863	1	9566.552711	9566.552711	8.429275426	0.004154331	39.10998949	-3.704942506
Gene_22996_Predicted_mRNA_scaffold3315	1	9546.445241	9546.445241	8.410730491	0.00419498	14.01715977	0.534054965
Gene_16275_Predicted_mRNA_scaffold1913	1	9544.945926	9544.945926	8.409347832	0.004198027	56.95467673	-1.413741186
Gene_32723_Predicted_mRNA_scaffold8483	1	9539.334179	9539.334179	8.404172897	0.004209451	54.42409489	-5.965371129
Gene_28604_Predicted_mRNA_scaffold5310	1	9533.67793	9533.67793	8.398957211	0.004220998	2.399174728	0.349419686
Gene_23958_Predicted_mRNA_scaffold3593	1	9533.382479	9533.382479	8.398684781	0.004221602	63.04443973	-3.66434823
Gene_12803_Predicted_mRNA_scaffold1359	1	9517.684174	9517.684174	8.384210766	0.00425382	87.67642681	-4.999294803
Gene_16096_Predicted_mRNA_scaffold1892	1	9514.541427	9514.541427	8.381313384	0.0042603	18.29074742	1.078576444
Gene_28711_Predicted_mRNA_scaffold5367	1	9513.715621	9513.715621	8.380552067	0.004262004	47.81447937	-10.55742257
Gene_27696_Predicted_mRNA_scaffold4911	1	9513.568039	9513.568039	8.38041601	0.004262309	10.09787327	0.439390857
Gene_842_Predicted_mRNA_scaffold60	1	9510.544454	9510.544454	8.377628598	0.004268555	62.49643587	-2.580895753
Gene_11684_Predicted_mRNA_scaffold1179	1	9504.086864	9504.086864	8.371675689	0.004281927	40.93993541	-3.896277782
Gene_31152_Predicted_mRNA_scaffold6885	1	9499.727552	9499.727552	8.367657283	0.004290977	24.54717018	2.033866255
Gene_12920_Predicted_mRNA_scaffold1344	1	9494.684268	9494.684268	8.363008607	0.004301472	-7.98379959	0.327053622
Gene_16286_Predicted_mRNA_scaffold1925	1	9490.449956	9490.449956	8.359105783	0.004310303	67.35054487	-4.76150453
Gene_19371_Predicted_mRNA_scaffold2464	1	9480.381082	9480.381082	8.349825811	0.004331376	51.44582937	-3.475626285
Gene_12569_Predicted_mRNA_scaffold1328	1	9470.809683	9470.809683	8.341005185	0.004351505	45.22186241	-0.830381083
Gene_6802_Predicted_mRNA_scaffold584	1	9465.092938	9465.092938	8.335737251	0.004363572	50.53842158	-2.389498052
Gene_19592_Predicted_mRNA_scaffold2512	1	9462.448809	9462.448809	8.333300808	0.004369165	-9.258020917	2.328537488
Gene_10602_Predicted_mRNA_scaffold1054	1	9455.524855	9455.524855	8.326920999	0.004383844	26.67975933	1.258774054
Gene_23905_Predicted_mRNA_scaffold3569	1	9454.756519	9454.756519	8.326213073	0.004385477	4.754479662	1.926841612
Gene_22805_Predicted_mRNA_scaffold3259	1	9449.672342	9449.672342	8.321528767	0.004396291	4.628235385	1.038941356
Gene_19394_Predicted_mRNA_scaffold2483	1	9433.152861	9433.152861	8.306310151	0.004431616	67.73811611	-3.812994365
Gene_8604_Predicted_mRNA_scaffold806	1	9425.365718	9425.365718	8.299137079	0.004448367	43.38637085	-2.616207836
Gene_5162_Predicted_mRNA_scaffold421	1	9419.326472	9419.326472	8.293574445	0.004461402	27.07832289	0.262050988
Gene_26852_Predicted_mRNA_scaffold4551	1	9416.157387	9416.157387	8.290655593	0.004468258	12.97189257	0.135593313
Gene_16650_Predicted_mRNA_scaffold1974	1	9412.468668	9412.468668	8.287258252	0.004476251	43.55870346	-2.7187399
Gene_6525_Predicted_mRNA_scaffold567	1	9410.212785	9410.212785	8.285180626	0.004481146	69.14884592	-2.472049372
Gene_20921_Predicted_mRNA_scaffold2798	1	9404.650591	9404.650591	8.280058142	0.004493239	45.09214338	-4.374260665
Gene_25343_Predicted_mRNA_scaffold4015	1	9400.727406	9400.727406	8.276445267	0.004501789	48.88394567	-0.655442725
Gene_522_Predicted_mRNA_scaffold45	1	9385.01911	9385.01911	8.261980829	0.004536185	42.62275789	-9.978985269
Gene_14106_Predicted_mRNA_scaffold1544	1	9384.115336	9384.115336	8.261148688	0.004538172	69.46327595	-2.071623902
Gene_28756_Predicted_mRNA_scaffold5372	1	9383.466593	9383.466593	8.260551368	0.004539599	79.09050944	-3.719267276
Gene_16535_Predicted_mRNA_scaffold1939	1	9380.618557	9380.618557	8.25792913	0.004545868	46.440276	-5.589319368
Gene_16028_Predicted_mRNA_scaffold1654	1	9375.211331	9375.211331	8.252950803	0.004557795	10.63089874	0.04407168
Gene_41473_Predicted_mRNA_scaffold860	1	9371.799418	9371.799418	8.249809657	0.004565337	84.34626074	-3.874804538
Gene_26034_Predicted_mRNA_scaffold4254	1	9364.366263	9364.366263	8.242966754	0.004581812	7.305976636	0.569548288
Gene_31066_Predicted_mRNA_scaffold6820	1	9354.803018	9354.803018	8.234163638	0.004603096	42.9937485	-8.899165119
Gene_1712_Predicted_mRNA_scaffold38	1	9353.940608	9353.940608	8.233369817	0.00460502	18.24928491	0.776948534
Gene_29990_Predicted_mRNA_scaffold6093	1	9351.320787	9351.320787	8.230958395	0.004610871	43.83291089	-7.106206499
Gene_10700_Predicted_mRNA_scaffold1062	1	9343.357769	9343.357769	8.223629192	0.004628699	46.81679116	-19.88912801
Gene_33567_Predicted_mRNA_scaffold9558	1	9341.294588	9341.294588	8.221730322	0.00463333	13.83852345	0.271474824
Gene_28111_Predicted_mRNA_scaffold5079	1	9339.562803	9339.562803	8.220136486	0.004637221	43.48451087	-0.920903253
Gene_13439_Predicted_mRNA_scaffold1416	1	9338.857565	9338.857565	8.219487433	0.004638806	52.22696201	-3.1270679
Gene_14284_Predicted_mRNA_scaffold1556	1	9324.906733	9324.906733	8.206648954	0.004670278	49.870799	-7.868890224
Gene_15192_Predicted_mRNA_scaffold1730	1	9322.438937	9322.438937	8.204378108	0.004675868	46.14028713	-3.196007367
Gene_21266_Predicted_mRNA_scaffold2882	1	9316.191903	9316.191903	8.19862988	0.004690047	43.79171607	-1.990409863
Gene_37480_Predicted_mRNA_scaffold31696	1	9312.814143	9312.814143	8.195521971	0.004697732	45.74836325	-22.3350252
Gene_27553_Predicted_mRNA_scaffold4850	1	9310.635905	9310.635905	8.193517807	0.004702695	75.54572457	-6.066903194
Gene_8538_Predicted_mRNA_scaffold790	1	9309.974743	9309.974743	8.19290949	0.004704202	65.36084865	-2.721112646
Gene_29442_Predicted_mRNA_scaffold5775	1	9307.646181	9307.646181	8.190767077	0.004709515	8.407178401	0.998354386
Gene_28899_Predicted_mRNA_scaffold5471	1	9307.282553	9307.282553	8.190432522	0.004710345	18.41565098	0.215578518
Gene_13561_Predicted_mRNA_scaffold1472	1	9300.534636	9300.534636	8.184224341	0.004725777	18.53324271	0.030987946
Gene_31685_Predicted_mRNA_scaffold7359	1	9300.174185	9300.174185	8.183892733	0.004726603	46.35912543	-0.272724755
Gene_25860_Predicted_mRNA_scaffold4183	1	9294.681278	9294.681278	8.178839499	0.004739205	47.52672336	-4.238780803
Gene_29910_Predicted_mRNA_scaffold6040	1	9294.109331	9294.109331	8.178313348	0.004740519	43.09814651	-2.050906412
Gene_14309_Predicted_mRNA_scaffold1588	1	9287.824661	9287.824661	8.172532093	0.004754983	87.35606258	-4.043430986
Gene_2351_Predicted_mRNA_scaffold72	1	9284.427008	9284.427008	8.169406746	0.004762822	9.395386291	0.777642792
Gene_9498_Predicted_mRNA_scaffold916	1	9280.998201	9280.998201	8.166252848	0.004770745	55.74643002	-0.492773608
Gene_15159_Predicted_mRNA_scaffold1734	1	9265.417924	9265.417924	8.15192307	0.004806916	19.66034562	0.46127538
Gene_11231_Predicted_mRNA_scaffold1132	1	9260.810146	9260.810146	8.147685538	0.004817666	51.98866245	-3.017551946
Gene_28744_Predicted_mRNA_scaffold5391	1	9253.819425	9253.819425	8.141256903	0.004834022	-0.271519316	3.638850031
Gene_24452_Predicted_mRNA_scaffold3743	1	9245.596327	9245.596327	8.133695542	0.004853333	44.08658224	-2.038676305
Gene_23884_Predicted_mRNA_scaffold3567	1	9244.433136	9244.433136	8.132626005	0.004856071	43.40550602	-3.500601186
Gene_30139_Predicted_mRNA_scaffold5943	1	9241.840089	9241.840089	8.130241781	0.00486218	81.77048604	-4.465770148
Gene_5707_Predicted_mRNA_scaffold489	1	9241.136004	9241.136004	8.129594408	0.00486384	81.95942882	-0.734923494
Gene_19029_Predicted_mRNA_scaffold2408	1	9239.606864	9239.606864	8.128188451	0.004867448	45.83990504	-1.259711729
Gene_32341_Predicted_mRNA_scaffold8087	1	9234.638165	9234.638165	8.12362016	0.004879188	36.68668203	-4.813941739
Gene_7349_Predicted_mRNA_scaffold642	1	9232.791689	9232.791689	8.12192254	0.004883559	48.23480388	-3.956532005
Gene_40978_Predicted_mRNA_scaffold81754	1	9230.962458	9230.962458	8.120240806	0.004887892	46.97102675	-4.377376903
Gene_4322_Predicted_mRNA_scaffold354	1	9226.357288	9226.357288	8.116007099	0.004898819	68.29956521	-2.885809423
Gene_10139_Predicted_mRNA_scaffold989	1	9215.548636	9215.548636	8.106071043	0.004924561	78.26579111	-3.991925473
Gene_6040_Predicted_mRNA_scaffold453	1	9209.599721	9209.599721	8.100602841	0.004938788	50.23868842	-0.723605779
Gene_26818_Predicted_mRNA_scaffold4547	1	9208.234545	9208.234545	8.099348025	0.004942058	60.28326951	-3.569307292
Gene_6098_Predicted_mRNA_scaffold519	1	9203.967824	9203.967824	8.095426331	0.004952294	11.74801365	0.18119315
Gene_19843_Predicted_mRNA_scaffold2566	1	9198.330982	9198.330982	8.090245561	0.00496585	15.04817147	0.090504445
Gene_7780_Predicted_mRNA_scaffold695	1	9184.135646	9184.135646	8.077200024	0.005000154	88.65395021	-3.525382954
Gene_2426_Predicted_mRNA_scaffold170	1	9184.091175	9184.091175	8.077159157	0.005000262	67.03753824	-5.170386639
Gene_661_Predicted_mRNA_scaffold19	1	9179.003031	9179.003031	8.072483586	0.005012616	17.87871826	7.094305164
Gene_11175_Predicted_mRNA_scaffold1123	1	9174.610212	9174.610212	8.068447148	0.005023307	17.41957234	1.924161204
Gene_23620_Predicted_mRNA_scaffold3497	1	9173.467897	9173.467897	8.067397534	0.00502609	77.4209781	-2.344215969
Gene_13827_Predicted_mRNA_scaffold1499	1	9171.686918	9171.686918	8.06576111	0.005030434	26.07832614	0.685537123
Gene_655_Predicted_mRNA_scaffold52	1	9170.160696	9170.160696	8.064358788	0.005034159	52.19614171	-5.001691248
Gene_16827_Predicted_mRNA_scaffold2002	1	9169.901648	9169.901648	8.064120771	0.005034791	46.20547557	-2.875353048
Gene_21719_Predicted_mRNA_scaffold2990	1	9169.87373	9169.87373	8.06409512	0.005034859	47.96244409	-2.146947505
Gene_8922_Predicted_mRNA_scaffold837	1	9167.92202	9167.92202	8.062301887	0.005039628	14.81117784	0.066560441
Gene_35981_Predicted_mRNA_scaffold913	1	9157.112915	9157.112915	8.052371088	0.005066118	40.76923531	-1.689991622
Gene_1010_Predicted_mRNA_scaffold81	1	9156.804865	9156.804865	8.052088084	0.005066875	52.35633707	-4.497733854
Gene_30225_Predicted_mRNA_scaffold6250	1	9152.959581	9152.959581	8.048555517	0.005076334	18.92500879	17.74037942
Gene_39417_Predicted_mRNA_scaffold56481	1	9151.720211	9151.720211	8.047416967	0.005079386	21.63236433	7.776341097
Gene_12498_Predicted_mRNA_scaffold760	1	9151.448465	9151.448465	8.047167328	0.005080056	25.8755117	3.129268878
Gene_31837_Predicted_mRNA_scaffold7500	1	9145.346391	9145.346391	8.041561859	0.005095114	45.16906214	-1.189455307
Gene_14028_Predicted_mRNA_scaffold1532	1	9145.013764	9145.013764	8.041256311	0.005095936	69.00424872	-8.719767599
Gene_36609_Predicted_mRNA_scaffold23060	1	9144.78082	9144.78082	8.041042332	0.005096512	43.16061844	-4.086214213
Gene_21438_Predicted_mRNA_scaffold2915	1	9139.928588	9139.928588	8.036585252	0.005108522	19.80501577	4.764793448
Gene_16841_Predicted_mRNA_scaffold2018	1	9139.771487	9139.771487	8.036440948	0.005108911	75.92560652	-2.779536399
Gene_22714_Predicted_mRNA_scaffold3244	1	9139.608454	9139.608454	8.036291196	0.005109315	17.41506651	0.866461586
Gene_7134_Predicted_mRNA_scaffold628	1	9139.292749	9139.292749	8.03600121	0.005110098	17.39635009	0.148298068
Gene_7511_Predicted_mRNA_scaffold659	1	9137.711719	9137.711719	8.034548988	0.005114018	47.70519487	-0.526193845
Gene_6563_Predicted_mRNA_scaffold568	1	9134.356932	9134.356932	8.031467596	0.005122347	9.515233986	1.042180498
Gene_12870_Predicted_mRNA_scaffold1372	1	9131.487101	9131.487101	8.028831719	0.005129483	64.17942953	-1.344500437
Gene_10080_Predicted_mRNA_scaffold971	1	9126.967167	9126.967167	8.024680408	0.005140742	52.80711084	-4.263755579
Gene_35407_Predicted_mRNA_scaffold14730	1	9125.009582	9125.009582	8.02288253	0.005145626	18.76310215	0.959567827
Gene_12124_Predicted_mRNA_scaffold1232	1	9124.194098	9124.194098	8.022133587	0.005147662	10.74476833	0.168271757
Gene_20231_Predicted_mRNA_scaffold2655	1	9123.862484	9123.862484	8.021829033	0.00514849	70.47575577	-2.958111999
Gene_9711_Predicted_mRNA_scaffold934	1	9122.958061	9122.958061	8.020998417	0.00515075	71.16830395	-6.66525396
Gene_21003_Predicted_mRNA_scaffold2823	1	9119.469003	9119.469003	8.017794159	0.005159475	44.59827474	-0.925582464
Gene_4992_Predicted_mRNA_scaffold407	1	9118.166471	9118.166471	8.016597977	0.005162736	66.94136317	-4.333096882
Gene_136_Predicted_mRNA_scaffold13	1	9116.551722	9116.551722	8.01511509	0.005166782	54.100145	-2.304633655
Gene_39675_Predicted_mRNA_scaffold60941	1	9103.153826	9103.153826	8.002812188	0.005200474	6.199425453	0.895248809
Gene_25151_Predicted_mRNA_scaffold3962	1	9101.104405	9101.104405	8.000930405	0.005205647	65.60069257	-5.391723554
Gene_9129_Predicted_mRNA_scaffold850	1	9091.821869	9091.821869	7.992407634	0.005229144	18.57734445	0.237761801
Gene_10534_Predicted_mRNA_scaffold1043	1	9086.601141	9086.601141	7.987614556	0.005242406	81.53126944	-2.082807604
Gene_5153_Predicted_mRNA_scaffold428	1	9078.016894	9078.016894	7.979734009	0.005264286	11.47225007	0.214767165
Gene_19587_Predicted_mRNA_scaffold2520	1	9077.759154	9077.759154	7.979497407	0.005264945	62.04058479	-3.355529469
Gene_13469_Predicted_mRNA_scaffold1458	1	9063.084553	9063.084553	7.966027332	0.005302567	56.31886829	-3.719605071
Gene_24291_Predicted_mRNA_scaffold3684	1	9062.499213	9062.499213	7.965490077	0.005304073	48.40954067	-4.224873792
Gene_15859_Predicted_mRNA_scaffold1255	1	9061.643681	9061.643681	7.964704833	0.005306276	42.08818299	-3.043327693
Gene_17738_Predicted_mRNA_scaffold1565	1	9059.744976	9059.744976	7.962962144	0.005311167	64.25703422	-3.353777885
Gene_36254_Predicted_mRNA_scaffold19757	1	9043.529432	9043.529432	7.94808034	0.005353124	49.81687134	-6.272081459
Gene_32061_Predicted_mRNA_scaffold7706	1	9040.305275	9040.305275	7.945121653	0.005361506	48.87112536	-14.08562336
Gene_37553_Predicted_mRNA_scaffold32525	1	9039.157609	9039.157609	7.944068505	0.005364493	63.85023824	-5.456864568
Gene_23998_Predicted_mRNA_scaffold3608	1	9021.192157	9021.192157	7.92758418	0.005411469	59.19312736	-0.944807919
Gene_41355_Predicted_mRNA_scaffold88703	1	9019.44827	9019.44827	7.925984218	0.005416051	44.45650012	-7.532000803
Gene_32719_Predicted_mRNA_scaffold8480	1	9018.336769	9018.336769	7.924964465	0.005418974	50.73913308	-3.387051541
Gene_17287_Predicted_mRNA_scaffold2087	1	9013.345587	9013.345587	7.920385412	0.005432117	19.78437381	0.121372025
Gene_2510_Predicted_mRNA_scaffold159	1	9010.723132	9010.723132	7.917979586	0.005439035	69.81602731	-3.498715107
Gene_8824_Predicted_mRNA_scaffold815	1	9009.849943	9009.849943	7.917178541	0.005441341	49.49249801	-2.179551735
Gene_25916_Predicted_mRNA_scaffold4204	1	9007.779259	9007.779259	7.915278967	0.005446812	82.80302632	-13.74264665
Gene_27472_Predicted_mRNA_scaffold4813	1	9006.941316	9006.941316	7.914510277	0.005449028	47.02734724	-0.758106223
Gene_10055_Predicted_mRNA_scaffold977	1	9002.988141	9002.988141	7.910883907	0.005459493	5.097475579	1.316276037
Gene_3726_Predicted_mRNA_scaffold212	1	9000.132546	9000.132546	7.908264468	0.005467065	42.7053378	-0.111267916
Gene_18639_Predicted_mRNA_scaffold2327	1	8999.863131	8999.863131	7.908017336	0.00546778	51.94674162	-3.906970943
Gene_5456_Predicted_mRNA_scaffold443	1	8999.325158	8999.325158	7.907523864	0.005469208	14.95226237	5.285640313
Gene_5677_Predicted_mRNA_scaffold466	1	8986.336609	8986.336609	7.895610474	0.005503798	2.261276812	1.847004013
Gene_14517_Predicted_mRNA_scaffold1600	1	8972.674431	8972.674431	7.883080847	0.00554042	50.32990722	-18.22442363
Gene_39898_Predicted_mRNA_scaffold64235	1	8968.882112	8968.882112	7.879603196	0.005550629	65.50336411	-3.717678689
Gene_9745_Predicted_mRNA_scaffold943	1	8962.321396	8962.321396	7.873587158	0.005568335	13.86081639	0.183347031
Gene_34749_Predicted_mRNA_scaffold12209	1	8961.935462	8961.935462	7.873233278	0.005569379	24.55183455	6.98562624
Gene_5811_Predicted_mRNA_scaffold502	1	8958.714259	8958.714259	7.870279655	0.005578095	57.23320056	-8.926833005
Gene_2419_Predicted_mRNA_scaffold170	1	8947.542169	8947.542169	7.860036334	0.005608432	47.96971579	-0.900772082
Gene_22178_Predicted_mRNA_scaffold3080	1	8947.528875	8947.528875	7.860024145	0.005608468	14.38632662	0.053009015
Gene_19048_Predicted_mRNA_scaffold2410	1	8946.093506	8946.093506	7.858708184	0.005612377	4.489160314	0.512893016
Gene_2725_Predicted_mRNA_scaffold183	1	8946.031497	8946.031497	7.858651334	0.005612546	46.64202643	-26.51833312
Gene_30349_Predicted_mRNA_scaffold6312	1	8939.744975	8939.744975	7.852888005	0.005629703	61.88348862	-1.298038017
Gene_25194_Predicted_mRNA_scaffold3972	1	8931.377801	8931.377801	7.845217734	0.00565262	12.928699	1.151805415
Gene_1421_Predicted_mRNA_scaffold86	1	8927.868046	8927.868046	7.842000493	0.005662261	-2.001068534	0.522451932
Gene_39218_Predicted_mRNA_scaffold53710	1	8926.364886	8926.364886	7.840622645	0.005666395	48.59997995	-3.837243955
Gene_4681_Predicted_mRNA_scaffold386	1	8924.75977	8924.75977	7.839151363	0.005670813	50.31194734	-3.663202089
Gene_18992_Predicted_mRNA_scaffold2400	1	8923.150247	8923.150247	7.837676065	0.005675246	21.82516593	0.040227406
Gene_5115_Predicted_mRNA_scaffold396	1	8920.05446	8920.05446	7.834838513	0.005683783	1.187770146	0.136691178
Gene_21292_Predicted_mRNA_scaffold2889	1	8916.027253	8916.027253	7.831147363	0.005694909	11.04029778	1.455313647
Gene_168_Predicted_mRNA_scaffold11	1	8915.847047	8915.847047	7.830982198	0.005695407	37.78364771	-3.255522935
Gene_29904_Predicted_mRNA_scaffold6021	1	8906.980674	8906.980674	7.822856222	0.00571998	59.67322395	-2.61476988
Gene_17952_Predicted_mRNA_scaffold2208	1	8906.71622	8906.71622	7.822613863	0.005720715	89.11593261	-6.077281666
Gene_41472_Predicted_mRNA_scaffold860	1	8906.179031	8906.179031	7.822121556	0.005722207	55.17053747	-2.512807322
Gene_36011_Predicted_mRNA_scaffold18120	1	8901.562182	8901.562182	7.817890553	0.005735051	49.19961181	-8.712961036
Gene_2104_Predicted_mRNA_scaffold156	1	8888.56142	8888.56142	7.805977336	0.005771373	15.607148	0.029753179
Gene_11536_Predicted_mRNA_scaffold1167	1	8886.060508	8886.060508	7.803685805	0.005778386	65.82222559	-6.070314691
Gene_20449_Predicted_mRNA_scaffold2696	1	8877.308162	8877.308162	7.795666659	0.005803	63.20045604	-3.640036331
Gene_30057_Predicted_mRNA_scaffold6137	1	8873.41207	8873.41207	7.792097171	0.005813991	59.30185231	-3.421297569
Gene_40258_Predicted_mRNA_scaffold69596	1	8871.730881	8871.730881	7.790556956	0.00581874	22.4216233	2.166376571
Gene_3908_Predicted_mRNA_scaffold318	1	8860.728386	8860.728386	7.780477681	0.005849917	39.54428666	-10.01166394
Gene_16848_Predicted_mRNA_scaffold2018	1	8858.36645	8858.36645	7.778314077	0.005856632	13.39345012	0.057901884
Gene_23704_Predicted_mRNA_scaffold3521	1	8857.940367	8857.940367	7.777923778	0.005857844	23.15970639	0.092356334
Gene_14528_Predicted_mRNA_scaffold1614	1	8855.87029	8855.87029	7.776027573	0.005863737	24.90773727	0.128820587
Gene_7881_Predicted_mRNA_scaffold711	1	8854.236333	8854.236333	7.774530885	0.005868392	58.42138634	-5.709859124
Gene_29882_Predicted_mRNA_scaffold6020	1	8841.733292	8841.733292	7.763079014	0.00590414	60.57978659	-4.016512228
Gene_25600_Predicted_mRNA_scaffold4102	1	8839.80095	8839.80095	7.761309255	0.005909684	46.68349418	-2.345692239
Gene_40783_Predicted_mRNA_scaffold78482	1	8837.454474	8837.454474	7.759160251	0.005916424	29.69123156	1.405073014
Gene_20452_Predicted_mRNA_scaffold2696	1	8836.822438	8836.822438	7.758581413	0.005918241	50.24642393	-3.188690089
Gene_38812_Predicted_mRNA_scaffold47979	1	8834.415482	8834.415482	7.756377084	0.005925164	48.93119381	-5.226402555
Gene_9818_Predicted_mRNA_scaffold946	1	8832.30994	8832.30994	7.754448837	0.005931228	61.69446568	-3.255206306
Gene_11541_Predicted_mRNA_scaffold1180	1	8831.021807	8831.021807	7.753269189	0.00593494	65.70529016	-4.200918571
Gene_27453_Predicted_mRNA_scaffold4804	1	8830.33457	8830.33457	7.752639836	0.005936922	44.91860365	-2.426203158
Gene_897_Predicted_mRNA_scaffold47	1	8827.944723	8827.944723	7.750451314	0.005943818	63.03160051	-0.563501297
Gene_34456_Predicted_mRNA_scaffold11472	1	8826.490375	8826.490375	7.749119507	0.005948019	49.56501991	-7.307383128
Gene_6066_Predicted_mRNA_scaffold515	1	8824.272386	8824.272386	7.74708844	0.005954431	67.2678861	-1.811816955
Gene_37906_Predicted_mRNA_scaffold36376	1	8821.963252	8821.963252	7.744973955	0.005961114	38.52727472	-4.295348356
Gene_26919_Predicted_mRNA_scaffold4580	1	8821.6888	8821.6888	7.744722641	0.005961909	8.57226945	0.365248422
Gene_21370_Predicted_mRNA_scaffold2904	1	8821.336696	8821.336696	7.744400223	0.005962929	41.9597311	-2.288808737
Gene_11247_Predicted_mRNA_scaffold1138	1	8813.591554	8813.591554	7.737308351	0.005985407	2.90793816	0.16739997
Gene_13717_Predicted_mRNA_scaffold1495	1	8813.12731	8813.12731	7.736883281	0.005986757	9.282038387	0.274784012
Gene_41123_Predicted_mRNA_scaffold84173	1	8812.199159	8812.199159	7.736033456	0.005989457	51.3221051	-2.204083359
Gene_1909_Predicted_mRNA_scaffold107	1	8805.239026	8805.239026	7.729660925	0.006009744	39.65106236	-2.642403194
Gene_39972_Predicted_mRNA_scaffold65272	1	8800.137023	8800.137023	7.724989928	0.006024659	41.6533269	-6.050952478
Gene_14215_Predicted_mRNA_scaffold1557	1	8793.412864	8793.412864	7.718834166	0.006044374	73.13071413	-2.110612811
Gene_36942_Predicted_mRNA_scaffold26126	1	8793.115234	8793.115234	7.718561704	0.006045248	8.063924139	2.140228758
Gene_3156_Predicted_mRNA_scaffold154	1	8786.663615	8786.663615	7.712655841	0.006064227	84.42176304	-4.391016
Gene_11939_Predicted_mRNA_scaffold1236	1	8785.115709	8785.115709	7.711238931	0.00606879	42.6441156	-13.06412725
Gene_16029_Predicted_mRNA_scaffold1654	1	8783.916643	8783.916643	7.710141354	0.006072327	13.13585992	0.33570769
Gene_12994_Predicted_mRNA_scaffold1377	1	8782.838912	8782.838912	7.709154853	0.006075507	10.85422793	2.975352935
Gene_19978_Predicted_mRNA_scaffold2601	1	8777.234284	8777.234284	7.704024825	0.006092075	18.05920112	0.278885867
Gene_32757_Predicted_mRNA_scaffold5379	1	8771.65504	8771.65504	7.698918311	0.006108613	64.66503273	-4.95437969
Gene_33372_Predicted_mRNA_scaffold9257	1	8765.987691	8765.987691	7.69373144	0.006125458	1.404130024	1.671955386
Gene_6319_Predicted_mRNA_scaffold551	1	8764.961588	8764.961588	7.692792361	0.006128513	76.89985291	-3.223300289
Gene_25809_Predicted_mRNA_scaffold4165	1	8763.31032	8763.31032	7.691281157	0.006133433	38.9735793	-3.81285213
Gene_27418_Predicted_mRNA_scaffold4795	1	8760.358487	8760.358487	7.688579765	0.006142237	44.35077605	-6.275167445
Gene_25445_Predicted_mRNA_scaffold4024	1	8760.263257	8760.263257	7.688492616	0.006142521	10.10257596	1.591307077
Gene_3323_Predicted_mRNA_scaffold164	1	8759.849534	8759.849534	7.688114	0.006143756	2.476682577	0.132206315
Gene_30501_Predicted_mRNA_scaffold6408	1	8756.351077	8756.351077	7.684912478	0.00615421	5.328093805	0.893654631
Gene_17523_Predicted_mRNA_scaffold2130	1	8753.615421	8753.615421	7.682409089	0.006162397	56.34313943	-5.705781911
Gene_15599_Predicted_mRNA_scaffold1802	1	8747.938745	8747.938745	7.677214597	0.00617942	55.74177152	-6.454356549
Gene_18817_Predicted_mRNA_scaffold2369	1	8747.381835	8747.381835	7.676705006	0.006181093	51.1384276	-2.733886724
Gene_5462_Predicted_mRNA_scaffold438	1	8746.610147	8746.610147	7.675998893	0.006183411	26.55647605	1.30396646
Gene_11282_Predicted_mRNA_scaffold1114	1	8739.336609	8739.336609	7.669343684	0.006205307	55.72471823	-2.709491032
Gene_34579_Predicted_mRNA_scaffold11786	1	8738.347628	8738.347628	7.668438814	0.00620829	63.38661409	-7.676400255
Gene_9737_Predicted_mRNA_scaffold941	1	8737.709034	8737.709034	7.667854535	0.006210218	54.16469055	-2.339875246
Gene_31165_Predicted_mRNA_scaffold6886	1	8734.944859	8734.944859	7.665325509	0.006218566	49.12501019	-3.232775205
Gene_14201_Predicted_mRNA_scaffold1570	1	8732.959945	8732.959945	7.663509494	0.006224568	90.73683641	-2.412493152
Gene_30595_Predicted_mRNA_scaffold6470	1	8728.364621	8728.364621	7.659305326	0.006238485	41.57316251	-9.419564952
Gene_30358_Predicted_mRNA_scaffold6325	1	8728.23628	8728.23628	7.659187913	0.006238874	27.30155438	2.157196061
Gene_28678_Predicted_mRNA_scaffold5343	1	8723.670266	8723.670266	7.655010753	0.006252735	21.4313484	0.318196605
Gene_37490_Predicted_mRNA_scaffold31916	1	8717.291309	8717.291309	7.649175355	0.006272151	11.28530118	0.275249138
Gene_7459_Predicted_mRNA_scaffold664	1	8713.475363	8713.475363	7.645684746	0.006283795	67.75789803	-4.432381505
Gene_11799_Predicted_mRNA_scaffold1210	1	8711.588463	8711.588463	7.643958764	0.006289561	46.23612085	-4.68805103
Gene_16694_Predicted_mRNA_scaffold1995	1	8711.512456	8711.512456	7.643889241	0.006289794	40.63040478	-0.129931919
Gene_684_Predicted_mRNA_scaffold51	1	8709.865638	8709.865638	7.642382894	0.00629483	11.66215574	0.177729828
Gene_26789_Predicted_mRNA_scaffold4429	1	8708.670711	8708.670711	7.641289908	0.006298487	18.05375011	1.362867664
Gene_2875_Predicted_mRNA_scaffold218	1	8692.817179	8692.817179	7.626790069	0.006347213	5.065420433	0.463033867
Gene_30467_Predicted_mRNA_scaffold6392	1	8692.526319	8692.526319	7.626524066	0.00634811	49.93229474	-0.407892001
Gene_33724_Predicted_mRNA_scaffold9770	1	8691.976298	8691.976298	7.626021051	0.006349808	17.55521066	2.723453131
Gene_11844_Predicted_mRNA_scaffold1217	1	8687.285649	8687.285649	7.62173139	0.006364303	53.67991822	-7.655904629
Gene_12315_Predicted_mRNA_scaffold1292	1	8685.3457	8685.3457	7.619957338	0.006370308	16.02446986	1.198257525
Gene_12413_Predicted_mRNA_scaffold1306	1	8682.602149	8682.602149	7.617448461	0.00637881	40.6632015	-1.966858044
Gene_29293_Predicted_mRNA_scaffold5684	1	8682.204551	8682.204551	7.617084878	0.006380043	49.21627013	-1.758023624
Gene_23962_Predicted_mRNA_scaffold3584	1	8674.632384	8674.632384	7.610160786	0.006403572	41.2249207	-5.405200008
Gene_35631_Predicted_mRNA_scaffold15849	1	8669.015112	8669.015112	7.605024607	0.006421084	1.843593611	0.664511174
Gene_10300_Predicted_mRNA_scaffold1013	1	8664.676714	8664.676714	7.601057965	0.006434641	49.01549091	-6.80185239
Gene_12362_Predicted_mRNA_scaffold1297	1	8664.65286	8664.65286	7.601036155	0.006434716	2.473737875	0.8482136
Gene_5090_Predicted_mRNA_scaffold333	1	8663.992814	8663.992814	7.600432683	0.006436781	53.03720727	-0.983948629
Gene_14044_Predicted_mRNA_scaffold1541	1	8662.924349	8662.924349	7.599455807	0.006440126	58.76941877	-6.728043573
Gene_35823_Predicted_mRNA_scaffold16915	1	8662.446243	8662.446243	7.599018687	0.006441623	47.46484735	-3.007861363
Gene_15767_Predicted_mRNA_scaffold1837	1	8661.24786	8661.24786	7.597923047	0.006445377	9.187221585	0.606208356
Gene_25263_Predicted_mRNA_scaffold3988	1	8659.466061	8659.466061	7.596294033	0.006450963	1.739491231	0.792241487
Gene_24296_Predicted_mRNA_scaffold3687	1	8650.939822	8650.939822	7.588499289	0.006477761	16.44272683	1.432542996
Gene_14920_Predicted_mRNA_scaffold1653	1	8649.933172	8649.933172	7.587579046	0.006480933	-19.50288961	1.820210026
Gene_15925_Predicted_mRNA_scaffold1814	1	8649.310016	8649.310016	7.587009383	0.006482897	55.01385729	-5.510066903
Gene_10628_Predicted_mRNA_scaffold1056	1	8637.001418	8637.001418	7.575758102	0.006521813	69.61211544	-3.485322252
Gene_15811_Predicted_mRNA_scaffold1849	1	8634.586899	8634.586899	7.573551151	0.006529474	54.33007895	-2.73478079
Gene_14715_Predicted_mRNA_scaffold1650	1	8624.253285	8624.253285	7.564106466	0.006562367	41.50668212	-1.579458008
Gene_2001_Predicted_mRNA_scaffold146	1	8623.534902	8623.534902	7.563449917	0.00656466	45.86313566	-5.661196991
Gene_7528_Predicted_mRNA_scaffold659	1	8602.706354	8602.706354	7.544416128	0.006631493	-0.69506748	1.559036663
Gene_31988_Predicted_mRNA_scaffold7643	1	8601.066176	8601.066176	7.542917445	0.006636785	49.39790403	-16.97831182
Gene_10192_Predicted_mRNA_scaffold982	1	8599.239736	8599.239736	7.541248597	0.006642683	54.58471343	-0.171603351
Gene_5156_Predicted_mRNA_scaffold428	1	8598.365534	8598.365534	7.540449835	0.006645508	11.52708288	0.065778025
Gene_2633_Predicted_mRNA_scaffold188	1	8597.73313	8597.73313	7.539872009	0.006647552	8.425210744	0.230007626
Gene_28758_Predicted_mRNA_scaffold5386	1	8591.086647	8591.086647	7.533799349	0.006669076	23.68990098	0.057407721
Gene_33132_Predicted_mRNA_scaffold8936	1	8588.23013	8588.23013	7.53118957	0.006678348	44.68139974	-0.044558396
Gene_21912_Predicted_mRNA_scaffold2941	1	8586.841268	8586.841268	7.5299207	0.006682861	20.32958906	0.268076278
Gene_32147_Predicted_mRNA_scaffold7811	1	8584.71385	8584.71385	7.527977116	0.006689779	41.87244962	-8.62132755
Gene_5189_Predicted_mRNA_scaffold411	1	8574.198343	8574.198343	7.518370863	0.006724084	61.06030227	-3.987596547
Gene_27713_Predicted_mRNA_scaffold4920	1	8565.99836	8565.99836	7.510880599	0.006750958	13.64324315	0.71765878
Gene_15886_Predicted_mRNA_scaffold1856	1	8560.646918	8560.646918	7.505992654	0.006768555	7.925705437	3.467447586
Gene_10466_Predicted_mRNA_scaffold1017	1	8560.644419	8560.644419	7.505990371	0.006768563	75.97465485	-8.625528353
Gene_32200_Predicted_mRNA_scaffold7881	1	8560.119661	8560.119661	7.505511077	0.006770291	26.767083	0.920094391
Gene_13577_Predicted_mRNA_scaffold1323	1	8559.152866	8559.152866	7.50462805	0.006773476	80.37656567	-0.996019355
Gene_38089_Predicted_mRNA_scaffold38585	1	8557.950315	8557.950315	7.503529705	0.006777439	62.44278651	-3.043872984
Gene_21049_Predicted_mRNA_scaffold2824	1	8556.967239	8556.967239	7.502631826	0.006780681	1.521269299	0.831947453
Gene_19557_Predicted_mRNA_scaffold2507	1	8553.929931	8553.929931	7.499857796	0.006790707	47.85333847	-8.378104985
Gene_38980_Predicted_mRNA_scaffold50487	1	8553.528899	8553.528899	7.499491532	0.006792032	41.27725672	-4.168046597
Gene_11143_Predicted_mRNA_scaffold1116	1	8551.949741	8551.949741	7.498049296	0.006797252	21.12179314	1.481964973
Gene_10194_Predicted_mRNA_scaffold982	1	8546.18964	8546.18964	7.492788817	0.006816326	83.41776584	-5.313845604
Gene_33066_Predicted_mRNA_scaffold8863	1	8541.981422	8541.981422	7.4889458	0.006830295	53.26379114	-2.989917886
Gene_14423_Predicted_mRNA_scaffold1603	1	8538.447741	8538.447741	7.485718903	0.006842048	57.98476499	-3.598354666
Gene_277_Predicted_mRNA_scaffold2	1	8533.115031	8533.115031	7.480849374	0.006859822	13.81874033	0.449125733
Gene_21257_Predicted_mRNA_scaffold2881	1	8533.033018	8533.033018	7.480774486	0.006860096	1.902742391	1.097224382
Gene_4378_Predicted_mRNA_scaffold334	1	8527.368924	8527.368924	7.475602637	0.006879027	61.34045925	-0.306774712
Gene_17065_Predicted_mRNA_scaffold2047	1	8521.007912	8521.007912	7.469794777	0.00690035	65.54805834	-4.360089936
Gene_22108_Predicted_mRNA_scaffold3077	1	8520.15998	8520.15998	7.469020608	0.006903198	54.42425323	-2.269997061
Gene_31566_Predicted_mRNA_scaffold7243	1	8513.30294	8513.30294	7.462760308	0.006926269	17.34940809	0.162359277
Gene_24712_Predicted_mRNA_scaffold3817	1	8503.996027	8503.996027	7.454264007	0.006957707	65.14245964	-4.78289167
Gene_10600_Predicted_mRNA_scaffold1054	1	8500.714144	8500.714144	7.451268153	0.006968827	76.67238809	-3.569636595
Gene_5919_Predicted_mRNA_scaffold456	1	8495.895938	8495.895938	7.446870046	0.006985185	86.22857391	-6.571181421
Gene_22627_Predicted_mRNA_scaffold3214	1	8492.852312	8492.852312	7.444091899	0.006995539	41.69553861	-10.88254846
Gene_30263_Predicted_mRNA_scaffold6266	1	8491.746244	8491.746244	7.443082329	0.006999306	46.81261465	-3.464590795
Gene_28847_Predicted_mRNA_scaffold5433	1	8487.008416	8487.008416	7.438757967	0.007015462	8.490132459	1.197533149
Gene_18089_Predicted_mRNA_scaffold2224	1	8485.877895	8485.877895	7.437726135	0.007019323	69.24388384	-1.268013951
Gene_11507_Predicted_mRNA_scaffold1168	1	8481.66068	8481.66068	7.433877163	0.007033744	22.05485486	1.594740224
Gene_24197_Predicted_mRNA_scaffold3657	1	8479.888549	8479.888549	7.43225982	0.007039813	6.475649242	5.218513631
Gene_13953_Predicted_mRNA_scaffold1526	1	8472.623812	8472.623812	7.425629918	0.007064747	71.50920606	-1.737562382
Gene_15395_Predicted_mRNA_scaffold1764	1	8470.844361	8470.844361	7.424006037	0.007070868	48.06398686	-11.59940705
Gene_33421_Predicted_mRNA_scaffold9339	1	8469.161888	8469.161888	7.422470682	0.00707666	17.3822653	0.099803727
Gene_7654_Predicted_mRNA_scaffold679	1	8463.890221	8463.890221	7.417660139	0.007094841	82.13784201	-3.768747178
Gene_14383_Predicted_mRNA_scaffold1598	1	8463.334703	8463.334703	7.417153229	0.007096759	77.74132455	-6.079085764
Gene_13844_Predicted_mRNA_scaffold1510	1	8463.229712	8463.229712	7.417057424	0.007097122	11.80308689	0.558573478
Gene_15980_Predicted_mRNA_scaffold1873	1	8460.82883	8460.82883	7.414866649	0.00710542	51.30472363	-4.506669746
Gene_6168_Predicted_mRNA_scaffold516	1	8457.090813	8457.090813	7.411455856	0.00711836	58.07295305	-2.516253185
Gene_33507_Predicted_mRNA_scaffold9486	1	8452.687173	8452.687173	7.407437868	0.007133634	9.551651904	2.030685983
Gene_33933_Predicted_mRNA_scaffold10194	1	8447.018824	8447.018824	7.402266182	0.007153343	46.5958178	-1.506540561
Gene_26037_Predicted_mRNA_scaffold4254	1	8444.27672	8444.27672	7.399764445	0.007162898	65.78861664	-2.463167988
Gene_7033_Predicted_mRNA_scaffold606	1	8441.400388	8441.400388	7.397140318	0.007172934	46.35401446	-4.109598939
Gene_32753_Predicted_mRNA_scaffold8516	1	8439.651075	8439.651075	7.395544425	0.007179044	49.5628809	-2.699874966
Gene_34679_Predicted_mRNA_scaffold12017	1	8431.716021	8431.716021	7.388305642	0.007206829	49.53034552	-4.718642353
Gene_31945_Predicted_mRNA_scaffold7612	1	8430.781743	8430.781743	7.387453381	0.007210107	50.10383025	-4.941544078
Gene_23843_Predicted_mRNA_scaffold3562	1	8421.204046	8421.204046	7.378716916	0.007243804	9.115605921	6.573976825
Gene_1635_Predicted_mRNA_scaffold79	1	8409.578586	8409.578586	7.368113642	0.007284919	16.03096995	0.270150288
Gene_22024_Predicted_mRNA_scaffold3057	1	8406.875306	8406.875306	7.365648224	0.007294513	41.30839356	-3.554517328
Gene_24300_Predicted_mRNA_scaffold3694	1	8396.07589	8396.07589	7.355799697	0.00733297	43.30878213	-0.431379789
Gene_12059_Predicted_mRNA_scaffold1246	1	8383.517946	8383.517946	7.344348782	0.007377947	53.15208358	-2.979483001
Gene_18956_Predicted_mRNA_scaffold2393	1	8382.231637	8382.231637	7.343175945	0.00738257	66.55234663	-2.628808298
Gene_41090_Predicted_mRNA_scaffold83747	1	8380.711343	8380.711343	7.341789783	0.007388037	44.5700448	-8.11495062
Gene_15722_Predicted_mRNA_scaffold1694	1	8376.388805	8376.388805	7.337848724	0.007403604	69.32063123	-2.114467785
Gene_14709_Predicted_mRNA_scaffold1554	1	8374.932411	8374.932411	7.336520899	0.007408857	64.52979366	-1.364166998
Gene_17143_Predicted_mRNA_scaffold2056	1	8374.704142	8374.704142	7.336312784	0.00740968	16.49496569	0.159595219
Gene_4971_Predicted_mRNA_scaffold395	1	8373.273131	8373.273131	7.335008122	0.007414846	67.29904568	-6.587320649
Gene_23009_Predicted_mRNA_scaffold3317	1	8373.078096	8373.078096	7.334830309	0.00741555	71.13802354	-3.692244085
Gene_35329_Predicted_mRNA_scaffold14343	1	8371.89935	8371.89935	7.333755655	0.007419808	52.68999819	-3.392196747
Gene_21112_Predicted_mRNA_scaffold2849	1	8367.400232	8367.400232	7.329653956	0.007436082	71.66864403	-3.651869333
Gene_24954_Predicted_mRNA_scaffold3882	1	8358.297816	8358.297816	7.321356128	0.007469119	79.24481743	-2.151604576
Gene_24484_Predicted_mRNA_scaffold3382	1	8356.628939	8356.628939	7.319834847	0.007475192	2.817257581	4.020177159
Gene_3977_Predicted_mRNA_scaffold311	1	8355.841083	8355.841083	7.319116679	0.007478061	71.49248517	-1.251376849
Gene_23898_Predicted_mRNA_scaffold3570	1	8349.669803	8349.669803	7.313491449	0.007500571	54.09811123	-0.804237203
Gene_35322_Predicted_mRNA_scaffold14311	1	8348.913979	8348.913979	7.312802524	0.007503332	14.90094457	0.561722557
Gene_31088_Predicted_mRNA_scaffold6832	1	8345.533736	8345.533736	7.30972154	0.007515696	46.41399887	-8.882601511
Gene_19487_Predicted_mRNA_scaffold2486	1	8343.879406	8343.879406	7.308213707	0.007521754	54.53768959	-2.606871184
Gene_128_Predicted_mRNA_scaffold8	1	8338.816364	8338.816364	7.303599167	0.007540325	18.35284721	0.261751689
Gene_39076_Predicted_mRNA_scaffold51680	1	8333.085352	8333.085352	7.298376103	0.007561403	21.8181011	6.350321501
Gene_17609_Predicted_mRNA_scaffold2127	1	8328.932839	8328.932839	7.294591816	0.007576713	62.61806097	-4.177785533
Gene_39623_Predicted_mRNA_scaffold60026	1	8326.501938	8326.501938	7.292376547	0.00758569	39.09168076	-3.624305116
Gene_6638_Predicted_mRNA_scaffold573	1	8325.981142	8325.981142	7.291901955	0.007587614	59.24038037	-2.00173797
Gene_17204_Predicted_mRNA_scaffold2063	1	8311.669752	8311.669752	7.278861178	0.007640696	45.70390355	-3.110887538
Gene_29958_Predicted_mRNA_scaffold6069	1	8306.18037	8306.18037	7.273859643	0.007661156	44.62119831	-1.048003507
Gene_41367_Predicted_mRNA_scaffold88815	1	8302.844341	8302.844341	7.270820221	0.007673618	29.7215091	3.004886958
Gene_5194_Predicted_mRNA_scaffold414	1	8300.801421	8300.801421	7.268958986	0.007681259	49.11043375	-4.017497147
Gene_25117_Predicted_mRNA_scaffold3944	1	8294.58492	8294.58492	7.263295572	0.007704558	54.79481462	-4.287317258
Gene_11553_Predicted_mRNA_scaffold1127	1	8292.910749	8292.910749	7.261770411	0.007710844	40.23720636	-13.33663623
Gene_2366_Predicted_mRNA_scaffold162	1	8292.338228	8292.338228	7.261248854	0.007712996	57.79286946	-1.417286834
Gene_29207_Predicted_mRNA_scaffold5632	1	8283.13547	8283.13547	7.252865683	0.007747656	39.82172445	-6.891480152
Gene_29775_Predicted_mRNA_scaffold5951	1	8281.256381	8281.256381	7.251154036	0.007754753	54.1232216	-9.072328655
Gene_13772_Predicted_mRNA_scaffold1491	1	8271.860712	8271.860712	7.242596066	0.007790336	17.67739514	5.790113864
Gene_16262_Predicted_mRNA_scaffold1917	1	8262.578292	8262.578292	7.234142016	0.007825653	45.45471629	-5.814006656
Gene_42_Predicted_mRNA_scaffold17	1	8260.941503	8260.941503	7.232651375	0.007831897	15.85954217	0.926508871
Gene_488_Predicted_mRNA_scaffold16	1	8259.446798	8259.446798	7.231290151	0.007837604	56.94047761	-6.791867133
Gene_15493_Predicted_mRNA_scaffold1779	1	8258.788538	8258.788538	7.230690682	0.007840118	42.04659539	-0.733495778
Gene_32380_Predicted_mRNA_scaffold8141	1	8257.928399	8257.928399	7.22990737	0.007843405	47.727676	-6.026249113
Gene_10416_Predicted_mRNA_scaffold1026	1	8253.839117	8253.839117	7.22618343	0.007859051	83.08954009	-2.173242429
Gene_20843_Predicted_mRNA_scaffold2765	1	8250.834837	8250.834837	7.22344765	0.007870566	16.79080569	3.03035631
Gene_22426_Predicted_mRNA_scaffold3104	1	8245.565374	8245.565374	7.218649326	0.007890803	42.09124346	-3.317517961
Gene_29744_Predicted_mRNA_scaffold5940	1	8243.500956	8243.500956	7.216769552	0.007898746	41.64053696	-4.622406891
Gene_27437_Predicted_mRNA_scaffold4797	1	8239.53637	8239.53637	7.213159672	0.007914023	22.67942858	0.686504689
Gene_17898_Predicted_mRNA_scaffold2195	1	8230.321327	8230.321327	7.204769622	0.007949646	15.53790608	0.275722245
Gene_25220_Predicted_mRNA_scaffold3957	1	8229.951473	8229.951473	7.204432896	0.007951079	52.2023059	-2.865500268
Gene_24109_Predicted_mRNA_scaffold3605	1	8229.698141	8229.698141	7.204202255	0.007952061	55.99026875	-3.425555888
Gene_27467_Predicted_mRNA_scaffold4810	1	8229.022422	8229.022422	7.203587064	0.00795468	16.3160948	0.618250687
Gene_2906_Predicted_mRNA_scaffold229	1	8227.140915	8227.140915	7.201874116	0.007961978	0.268958542	1.173331785
Gene_15461_Predicted_mRNA_scaffold1772	1	8220.445341	8220.445341	7.195778636	0.007988005	62.57729962	-5.024922428
Gene_30249_Predicted_mRNA_scaffold6256	1	8219.597618	8219.597618	7.195006919	0.007991306	40.79701473	-7.612115728
Gene_32390_Predicted_mRNA_scaffold8137	1	8216.990053	8216.990053	7.192633185	0.00800147	41.04868332	-8.937678833
Gene_19513_Predicted_mRNA_scaffold2499	1	8214.209264	8214.209264	7.190101827	0.008012323	62.41284823	-5.0553506
Gene_20603_Predicted_mRNA_scaffold2738	1	8213.971246	8213.971246	7.189885162	0.008013252	50.16598505	-0.995750528
Gene_15643_Predicted_mRNA_scaffold1597	1	8213.527128	8213.527128	7.189480888	0.008014987	45.75100025	-0.404042819
Gene_33790_Predicted_mRNA_scaffold9888	1	8210.268014	8210.268014	7.186514216	0.00802773	44.73458217	-1.564074272
Gene_7801_Predicted_mRNA_scaffold655	1	8206.483294	8206.483294	7.18306922	0.008042554	43.73612782	-1.602666143
Gene_24487_Predicted_mRNA_scaffold3748	1	8204.082904	8204.082904	7.180884359	0.00805197	7.298145396	1.042412719
Gene_25837_Predicted_mRNA_scaffold4187	1	8198.339312	8198.339312	7.175656687	0.008074547	13.61768624	1.441739826
Gene_10138_Predicted_mRNA_scaffold989	1	8198.195947	8198.195947	7.175526203	0.008075111	46.94922161	-0.785044006
Gene_22594_Predicted_mRNA_scaffold3204	1	8196.989879	8196.989879	7.174428509	0.00807986	40.1477931	-2.183835788
Gene_10279_Predicted_mRNA_scaffold1005	1	8195.492987	8195.492987	7.173066142	0.008085758	15.21225011	0.540070527
Gene_2903_Predicted_mRNA_scaffold229	1	8193.038561	8193.038561	7.170832337	0.008095439	62.92958943	-1.063769003
Gene_24762_Predicted_mRNA_scaffold3834	1	8191.576265	8191.576265	7.169501507	0.008101212	54.56899578	-1.274970224
Gene_7597_Predicted_mRNA_scaffold656	1	8190.184132	8190.184132	7.16823455	0.008106712	48.09303684	-3.606992388
Gene_13038_Predicted_mRNA_scaffold1387	1	8188.341494	8188.341494	7.166557623	0.008113998	51.64324227	-2.727540161
Gene_33273_Predicted_mRNA_scaffold9118	1	8187.81308	8187.81308	7.166076735	0.008116088	53.18970973	-6.293290699
Gene_4457_Predicted_mRNA_scaffold369	1	8186.395874	8186.395874	7.164787008	0.008121698	19.42216503	0.93164686
Gene_29827_Predicted_mRNA_scaffold5972	1	8179.598468	8179.598468	7.158601276	0.008148658	51.83002131	-2.464660064
Gene_4873_Predicted_mRNA_scaffold399	1	8174.515678	8174.515678	7.153976135	0.008168876	17.84089657	3.325104838
Gene_12745_Predicted_mRNA_scaffold1337	1	8173.976307	8173.976307	7.153485343	0.008171025	9.296297872	0.365040055
Gene_16049_Predicted_mRNA_scaffold1847	1	8172.74269	8172.74269	7.152362839	0.008175941	49.17598483	-1.671251454
Gene_8910_Predicted_mRNA_scaffold840	1	8163.720263	8163.720263	7.144153488	0.008211987	60.0129767	-3.475562314
Gene_19508_Predicted_mRNA_scaffold2499	1	8163.714331	8163.714331	7.144148091	0.008212011	64.11311679	-6.541989972
Gene_34318_Predicted_mRNA_scaffold11097	1	8159.148629	8159.148629	7.139994112	0.008230313	38.54528763	-0.166371168
Gene_23075_Predicted_mRNA_scaffold3337	1	8155.313676	8155.313676	7.136505127	0.008245718	12.01895388	0.92009487
Gene_34966_Predicted_mRNA_scaffold12839	1	8151.576833	8151.576833	7.133105527	0.008260757	43.25196042	-1.789467572
Gene_19905_Predicted_mRNA_scaffold2550	1	8148.213312	8148.213312	7.130045662	0.008274318	52.07215892	-3.947649434
Gene_26073_Predicted_mRNA_scaffold3920	1	8139.142724	8139.142724	7.12179446	0.008310999	54.77951919	-3.815126018
Gene_24461_Predicted_mRNA_scaffold3740	1	8136.445855	8136.445855	7.119341351	0.008321937	56.87194901	-5.368821523
Gene_14859_Predicted_mRNA_scaffold1661	1	8124.774095	8124.774095	7.108725301	0.008369443	65.43283681	-6.161654453
Gene_39980_Predicted_mRNA_scaffold65404	1	8113.996208	8113.996208	7.098923343	0.008413554	41.22261705	-2.769699507
Gene_15245_Predicted_mRNA_scaffold1740	1	8109.523905	8109.523905	7.094856305	0.008431928	51.89292318	-3.53138916
Gene_28358_Predicted_mRNA_scaffold5187	1	8104.921926	8104.921926	7.090671526	0.008450876	23.279019	0.36512359
Gene_13995_Predicted_mRNA_scaffold1518	1	8103.388241	8103.388241	7.089276921	0.008457201	62.2633591	-1.949370501
Gene_17919_Predicted_mRNA_scaffold2199	1	8099.917364	8099.917364	7.086120873	0.008471531	8.46596334	0.906854682
Gene_12387_Predicted_mRNA_scaffold1300	1	8099.894794	8099.894794	7.086100351	0.008471625	59.35308841	-1.241039113
Gene_28640_Predicted_mRNA_scaffold5324	1	8096.912637	8096.912637	7.083388779	0.008483957	48.55013143	-3.790599638
Gene_4390_Predicted_mRNA_scaffold339	1	8096.318353	8096.318353	7.082848426	0.008486417	56.72534974	-8.346398193
Gene_25516_Predicted_mRNA_scaffold4078	1	8093.576834	8093.576834	7.080355742	0.008497774	44.34003525	-3.540845082
Gene_28438_Predicted_mRNA_scaffold5223	1	8090.21096	8090.21096	7.077295463	0.008511738	50.39553958	-3.038058997
Gene_20731_Predicted_mRNA_scaffold2763	1	8080.745028	8080.745028	7.068689501	0.008551135	50.14636134	-14.88995744
Gene_21898_Predicted_mRNA_scaffold3031	1	8075.48163	8075.48163	7.063904619	0.008573121	54.83076041	-6.397683701
Gene_40632_Predicted_mRNA_scaffold75632	1	8071.994834	8071.994834	7.060734956	0.008587718	22.60140275	0.476097793
Gene_22709_Predicted_mRNA_scaffold3238	1	8066.01079	8066.01079	7.055295427	0.008612827	1.145530182	1.877635895
Gene_18993_Predicted_mRNA_scaffold2400	1	8065.132155	8065.132155	7.054496769	0.00861652	21.16070916	0.052084415
Gene_20018_Predicted_mRNA_scaffold2597	1	8064.9012	8064.9012	7.054286838	0.008617491	41.99549706	-2.866637804
Gene_25795_Predicted_mRNA_scaffold4167	1	8063.848111	8063.848111	7.053329618	0.00862192	44.05215657	-4.685109109
Gene_9898_Predicted_mRNA_scaffold944	1	8062.572742	8062.572742	7.052170365	0.008627287	37.52261895	-1.485202651
Gene_28668_Predicted_mRNA_scaffold5321	1	8062.408306	8062.408306	7.052020902	0.008627979	38.24346794	-0.007156889
Gene_164_Predicted_mRNA_scaffold21	1	8061.539607	8061.539607	7.051231303	0.008631636	62.45133432	-4.328484102
Gene_5879_Predicted_mRNA_scaffold491	1	8054.161891	8054.161891	7.044525645	0.008662765	-2.247020657	0.580582236
Gene_10886_Predicted_mRNA_scaffold1003	1	8051.448103	8051.448103	7.042059185	0.008674243	18.44690496	0.109994275
Gene_6410_Predicted_mRNA_scaffold530	1	8044.500594	8044.500594	7.035745151	0.0087037	82.99481909	-3.583127786
Gene_5947_Predicted_mRNA_scaffold507	1	8041.209873	8041.209873	7.032754628	0.008717688	3.124025926	0.20027397
Gene_28864_Predicted_mRNA_scaffold5449	1	8035.987738	8035.987738	7.02800908	0.008739932	11.16284774	0.155267271
Gene_33060_Predicted_mRNA_scaffold8864	1	8033.931766	8033.931766	7.026140808	0.008748705	14.13906139	0.272903981
Gene_23902_Predicted_mRNA_scaffold3576	1	8031.540258	8031.540258	7.02396768	0.008758921	19.74540514	1.051206795
Gene_2227_Predicted_mRNA_scaffold171	1	8025.813419	8025.813419	7.018763992	0.008783435	48.97642426	-2.046950194
Gene_30410_Predicted_mRNA_scaffold6362	1	8023.941968	8023.941968	7.017063562	0.008791461	11.29976215	0.433589767
Gene_33363_Predicted_mRNA_scaffold9242	1	8023.516478	8023.516478	7.016676959	0.008793287	16.58848089	2.416208569
Gene_35702_Predicted_mRNA_scaffold16137	1	8018.669459	8018.669459	7.012273043	0.008814113	50.51097413	-0.980184133
Gene_16919_Predicted_mRNA_scaffold2031	1	8008.779378	8008.779378	7.003287732	0.008856762	19.3851847	0.155466709
Gene_20497_Predicted_mRNA_scaffold2713	1	8006.323523	8006.323523	7.001056679	0.008867385	12.37320968	0.324550299
Gene_4707_Predicted_mRNA_scaffold358	1	8005.23751	8005.23751	7.000070093	0.008872087	53.96018474	-4.985428296
Gene_40244_Predicted_mRNA_scaffold69434	1	8003.353694	8003.353694	6.99835877	0.008880248	48.27379612	-4.923129901
Gene_6990_Predicted_mRNA_scaffold463	1	8001.736113	8001.736113	6.996889329	0.008887262	45.18376049	-0.945853912
Gene_33342_Predicted_mRNA_scaffold9214	1	7995.263538	7995.263538	6.991009752	0.008915385	52.39173714	-3.853973452
Gene_8316_Predicted_mRNA_scaffold769	1	7995.234879	7995.234879	6.99098372	0.00891551	22.3983238	0.043014516
Gene_32932_Predicted_mRNA_scaffold8721	1	7992.903651	7992.903651	6.988866163	0.008925661	46.62466752	-6.310473251
Gene_17667_Predicted_mRNA_scaffold2158	1	7985.603419	7985.603419	6.982235352	0.008957526	58.80298113	-1.194489482
Gene_4345_Predicted_mRNA_scaffold335	1	7984.581098	7984.581098	6.981306814	0.008961997	40.81790459	-5.48286426
Gene_11294_Predicted_mRNA_scaffold1114	1	7983.506808	7983.506808	6.980331084	0.008966699	49.77049382	-2.770334398
Gene_16798_Predicted_mRNA_scaffold2012	1	7979.61958	7979.61958	6.976800573	0.00898373	14.4367239	0.115940939
Gene_3122_Predicted_mRNA_scaffold250	1	7976.302258	7976.302258	6.973787776	0.008998291	8.882702862	0.294097651
Gene_19707_Predicted_mRNA_scaffold2519	1	7971.839907	7971.839907	6.969735214	0.009017916	51.3043154	-2.190100054
Gene_14845_Predicted_mRNA_scaffold1664	1	7968.405383	7968.405383	6.966616211	0.009033049	59.48214038	-3.235316691
Gene_37701_Predicted_mRNA_scaffold34084	1	7967.482873	7967.482873	6.965778467	0.009037119	50.91886499	-0.605448084
Gene_3570_Predicted_mRNA_scaffold253	1	7965.493119	7965.493119	6.96397157	0.009045902	58.91673876	-3.472140987
Gene_16201_Predicted_mRNA_scaffold1893	1	7963.627235	7963.627235	6.962277191	0.009054147	24.5135789	0.027475725
Gene_37651_Predicted_mRNA_scaffold33565	1	7961.452245	7961.452245	6.960302158	0.009063767	36.02757114	-2.373932445
Gene_27541_Predicted_mRNA_scaffold4836	1	7948.564953	7948.564953	6.948600506	0.00912098	2.026404604	1.042851679
Gene_39405_Predicted_mRNA_scaffold56330	1	7948.482081	7948.482081	6.948525263	0.009121349	51.39948779	-1.781188881
Gene_16699_Predicted_mRNA_scaffold1998	1	7946.714917	7946.714917	6.946920795	0.009129223	7.737769498	0.665470774
Gene_1305_Predicted_mRNA_scaffold100	1	7945.454205	7945.454205	6.945776168	0.009134844	45.38625856	-1.189517647
Gene_7557_Predicted_mRNA_scaffold665	1	7942.465824	7942.465824	6.943063011	0.009148184	55.45298047	-1.607703525
Gene_20405_Predicted_mRNA_scaffold2688	1	7941.588446	7941.588446	6.942266454	0.009152104	44.40484796	-19.65910716
Gene_19285_Predicted_mRNA_scaffold2458	1	7941.54801	7941.54801	6.942229743	0.009152285	41.97230402	-7.044375967
Gene_8300_Predicted_mRNA_scaffold750	1	7941.044809	7941.044809	6.941772897	0.009154534	59.84415845	-5.475670628
Gene_10833_Predicted_mRNA_scaffold1085	1	7927.811711	7927.811711	6.929759655	0.009213884	67.35510941	-2.281103553
Gene_5820_Predicted_mRNA_scaffold493	1	7925.29698	7925.29698	6.927476912	0.009225207	40.53217947	-4.14314292
Gene_22723_Predicted_mRNA_scaffold3246	1	7916.941654	7916.941654	6.919892779	0.009262928	3.041725007	0.687156221
Gene_9259_Predicted_mRNA_scaffold855	1	7911.267618	7911.267618	6.914742805	0.009288633	68.42206356	-6.192277504
Gene_33675_Predicted_mRNA_scaffold9715	1	7907.069737	7907.069737	6.910932829	0.009307697	7.789437506	0.355862027
Gene_245_Predicted_mRNA_scaffold4	1	7901.93886	7901.93886	6.90627628	0.009331053	3.83245967	0.400269041
Gene_33133_Predicted_mRNA_scaffold8936	1	7899.277315	7899.277315	6.903860876	0.009343191	41.02359445	-0.116094039
Gene_25615_Predicted_mRNA_scaffold4109	1	7898.094101	7898.094101	6.902787105	0.009348593	63.91144423	-1.196439438
Gene_29694_Predicted_mRNA_scaffold5909	1	7895.724284	7895.724284	6.900636528	0.00935942	72.99023027	-2.603122888
Gene_27310_Predicted_mRNA_scaffold4746	1	7895.448657	7895.448657	6.900386403	0.009360681	27.69173115	0.733765129
Gene_26700_Predicted_mRNA_scaffold4510	1	7895.345341	7895.345341	6.900292646	0.009361153	38.35290647	-3.285592062
Gene_32725_Predicted_mRNA_scaffold8484	1	7877.033078	7877.033078	6.883676234	0.009445269	37.08303489	-3.463746595
Gene_25332_Predicted_mRNA_scaffold3999	1	7875.402753	7875.402753	6.882197032	0.009452795	63.74169397	-7.159326589
Gene_31131_Predicted_mRNA_scaffold6875	1	7873.361734	7873.361734	6.880345239	0.009462225	42.4471659	-5.649866809
Gene_13286_Predicted_mRNA_scaffold1421	1	7872.643949	7872.643949	6.879694009	0.009465544	57.26494777	-1.161239871
Gene_10732_Predicted_mRNA_scaffold1069	1	7869.283054	7869.283054	6.876644809	0.009481099	52.35962624	-1.484565188
Gene_33352_Predicted_mRNA_scaffold9228	1	7867.815643	7867.815643	6.875313519	0.009487898	8.965799177	0.672930598
Gene_9822_Predicted_mRNA_scaffold946	1	7867.131443	7867.131443	6.874692794	0.009491071	50.36843239	-1.387621435
Gene_4359_Predicted_mRNA_scaffold353	1	7866.170392	7866.170392	6.873820909	0.009495528	81.16201944	-5.378373907
Gene_13636_Predicted_mRNA_scaffold1477	1	7862.992621	7862.992621	6.870938028	0.009510282	85.08766578	-7.896624857
Gene_40853_Predicted_mRNA_scaffold79605	1	7862.197451	7862.197451	6.870216661	0.009513977	41.31941001	-13.26379233
Gene_30475_Predicted_mRNA_scaffold6402	1	7862.109067	7862.109067	6.870136481	0.009514388	70.47291619	-5.490354746
Gene_10156_Predicted_mRNA_scaffold994	1	7858.757058	7858.757058	6.867095654	0.009529983	61.79460922	-1.576489738
Gene_21330_Predicted_mRNA_scaffold2898	1	7855.648181	7855.648181	6.864275475	0.00954447	41.77912079	-3.535541229
Gene_36547_Predicted_mRNA_scaffold22396	1	7851.620195	7851.620195	6.860621666	0.009563273	46.82173218	-1.353234489
Gene_20634_Predicted_mRNA_scaffold2743	1	7851.242767	7851.242767	6.860279306	0.009565037	-6.833425477	2.403065591
Gene_1014_Predicted_mRNA_scaffold81	1	7849.886233	7849.886233	6.859048823	0.009571379	51.03176144	-6.258678743
Gene_17144_Predicted_mRNA_scaffold2056	1	7848.666353	7848.666353	6.85794231	0.009577086	44.78033462	-7.354730059
Gene_20738_Predicted_mRNA_scaffold2770	1	7848.407127	7848.407127	6.857707175	0.009578299	57.06512305	-2.573579289
Gene_11652_Predicted_mRNA_scaffold1176	1	7844.507369	7844.507369	6.854169929	0.009596569	49.49685533	-3.74269992
Gene_13274_Predicted_mRNA_scaffold1432	1	7841.689322	7841.689322	6.851613923	0.009609793	62.74380775	-4.696896829
Gene_6820_Predicted_mRNA_scaffold599	1	7840.048938	7840.048938	6.850126106	0.009617499	41.28848759	-1.123772028
Gene_10029_Predicted_mRNA_scaffold970	1	7839.588333	7839.588333	6.849708344	0.009619664	80.78942589	-5.320920362
Gene_32891_Predicted_mRNA_scaffold8676	1	7838.925956	7838.925956	6.849107582	0.009622778	70.02264799	-1.60597203
Gene_28357_Predicted_mRNA_scaffold5187	1	7837.824407	7837.824407	6.848108509	0.009627959	28.0813051	0.190363879
Gene_18015_Predicted_mRNA_scaffold2215	1	7834.47467	7834.47467	6.845070459	0.009643732	14.55145073	2.47326549
Gene_11978_Predicted_mRNA_scaffold1230	1	7833.690545	7833.690545	6.844359309	0.009647428	54.88645604	-5.396763763
Gene_28223_Predicted_mRNA_scaffold5131	1	7833.413002	7833.413002	6.844107597	0.009648737	62.09435451	-2.555956211
Gene_22932_Predicted_mRNA_scaffold3299	1	7828.990982	7828.990982	6.840097231	0.00966961	47.24994722	-3.867016222
Gene_32650_Predicted_mRNA_scaffold8409	1	7827.452056	7827.452056	6.838701606	0.009676885	48.73461662	-1.577040154
Gene_33564_Predicted_mRNA_scaffold9585	1	7822.593178	7822.593178	6.834295314	0.009699891	15.21745078	5.566057
Gene_40395_Predicted_mRNA_scaffold71555	1	7820.260291	7820.260291	6.8321798	0.009710957	38.91633373	-2.955777473
Gene_29337_Predicted_mRNA_scaffold5705	1	7819.69488	7819.69488	6.83166708	0.009713641	56.65775965	-2.439836067
Gene_8826_Predicted_mRNA_scaffold828	1	7802.64556	7802.64556	6.816207916	0.009794923	22.55951305	0.681949789
Gene_34517_Predicted_mRNA_scaffold11620	1	7801.655369	7801.655369	6.815310157	0.009799665	40.58485818	-13.46267905
Gene_11596_Predicted_mRNA_scaffold1130	1	7788.372822	7788.372822	6.803268335	0.009863498	50.99567624	-0.387597729
Gene_25268_Predicted_mRNA_scaffold3996	1	7781.853241	7781.853241	6.797358317	0.009894985	14.49587332	0.382210488
Gene_25418_Predicted_mRNA_scaffold4043	1	7780.701439	7780.701439	6.796314244	0.009900558	43.47831494	-4.200056235
Gene_15996_Predicted_mRNA_scaffold1875	1	7779.725749	7779.725749	6.795429821	0.009905281	54.70101323	-8.117839585
Gene_23825_Predicted_mRNA_scaffold3556	1	7778.758175	7778.758175	6.794552763	0.009909968	12.6497113	0.890955095
Gene_129_Predicted_mRNA_scaffold13	1	7777.312329	7777.312329	6.793242189	0.009916975	50.31317829	-1.155693276
Gene_27396_Predicted_mRNA_scaffold4790	1	7777.143612	7777.143612	6.793089259	0.009917793	36.70304302	-2.674784018
Gene_11562_Predicted_mRNA_scaffold1171	1	7776.387552	7776.387552	6.792403943	0.00992146	58.57424256	-1.880993145
Gene_8989_Predicted_mRNA_scaffold821	1	7776.226962	7776.226962	6.792258381	0.009922239	2.887146408	1.287789314
Gene_40387_Predicted_mRNA_scaffold71427	1	7763.726884	7763.726884	6.780928691	0.009983063	42.12104873	-0.26272015
Gene_12712_Predicted_mRNA_scaffold1322	1	7760.347373	7760.347373	6.777865842	0.009999572	70.57704878	-0.82224522
Gene_11679_Predicted_mRNA_scaffold1183	1	7749.179395	7749.179395	6.767745021	0.010054326	17.44341014	1.649956265
Gene_38912_Predicted_mRNA_scaffold49343	1	7746.710868	7746.710868	6.765508102	0.010066469	15.439925	1.168553914
Gene_34141_Predicted_mRNA_scaffold10638	1	7744.361688	7744.361688	6.763379381	0.01007804	29.16366302	1.402579846
Gene_20148_Predicted_mRNA_scaffold2642	1	7738.0553	7738.0553	6.757665059	0.010109167	10.48883103	0.187878355
Gene_5826_Predicted_mRNA_scaffold509	1	7737.418641	7737.418641	6.757088191	0.010112315	77.21234727	-3.517775532
Gene_22418_Predicted_mRNA_scaffold3161	1	7736.086926	7736.086926	6.755881554	0.010118903	69.44002553	-8.149955332
Gene_30205_Predicted_mRNA_scaffold6227	1	7734.210768	7734.210768	6.754181637	0.010128191	27.31154401	5.295736132
Gene_13491_Predicted_mRNA_scaffold1448	1	7734.189302	7734.189302	6.754162187	0.010128298	37.72503713	-2.628902561
Gene_12431_Predicted_mRNA_scaffold1302	1	7733.596712	7733.596712	6.75362527	0.010131233	68.19770072	-3.670512335
Gene_18398_Predicted_mRNA_scaffold2287	1	7732.519791	7732.519791	6.752649531	0.01013657	2.697233881	2.396627682
Gene_2029_Predicted_mRNA_scaffold144	1	7730.177769	7730.177769	6.750527589	0.010148187	15.34217725	0.272386699
Gene_40359_Predicted_mRNA_scaffold70885	1	7726.141611	7726.141611	6.746870823	0.010168238	59.24824349	-4.667608216
Gene_33067_Predicted_mRNA_scaffold8863	1	7725.905917	7725.905917	6.746657288	0.01016941	48.35867502	-1.761685221
Gene_8555_Predicted_mRNA_scaffold801	1	7725.446251	7725.446251	6.74624084	0.010171697	63.78142172	-2.339091905
Gene_8868_Predicted_mRNA_scaffold831	1	7724.848056	7724.848056	6.74569889	0.010174673	49.11702144	-2.16996136
Gene_15540_Predicted_mRNA_scaffold1782	1	7720.052802	7720.052802	6.741354622	0.010198563	40.48040404	-7.04581736
Gene_34167_Predicted_mRNA_scaffold10699	1	7717.593064	7717.593064	6.739126297	0.01021084	54.19697114	-1.240124703
Gene_22175_Predicted_mRNA_scaffold3093	1	7717.426189	7717.426189	6.738975124	0.010211673	46.0947245	-3.730807656
Gene_8160_Predicted_mRNA_scaffold740	1	7714.930935	7714.930935	6.736714682	0.010224143	69.25972506	-2.247813464
Gene_20899_Predicted_mRNA_scaffold2799	1	7714.627704	7714.627704	6.736439989	0.01022566	53.10292621	-2.265628216
Gene_16663_Predicted_mRNA_scaffold1920	1	7714.217276	7714.217276	6.73606819	0.010227713	69.88760681	-3.872023171
Gene_19660_Predicted_mRNA_scaffold2515	1	7713.425717	7713.425717	6.735351136	0.010231673	18.15883208	0.983625637
Gene_15062_Predicted_mRNA_scaffold1719	1	7710.258555	7710.258555	6.732482136	0.010247536	16.11967612	1.478423766
Gene_22269_Predicted_mRNA_scaffold3112	1	7708.890689	7708.890689	6.73124307	0.010254394	47.27018046	-0.522996883
Gene_18498_Predicted_mRNA_scaffold2302	1	7704.324614	7704.324614	6.727107063	0.010277322	16.37309408	1.322892957
Gene_27777_Predicted_mRNA_scaffold4948	1	7703.326349	7703.326349	6.726202847	0.010282342	55.03469524	-2.956408197
Gene_24423_Predicted_mRNA_scaffold3708	1	7697.216845	7697.216845	6.720669122	0.010313117	10.77554767	2.227111286
Gene_30521_Predicted_mRNA_scaffold5975	1	7695.418223	7695.418223	6.719040071	0.010322194	51.11208293	-5.964234097
Gene_34348_Predicted_mRNA_scaffold11184	1	7694.740438	7694.740438	6.718426194	0.010325617	38.61774708	-4.722654951
Gene_13142_Predicted_mRNA_scaffold1411	1	7690.274438	7690.274438	6.714381389	0.010348201	17.16956759	0.120320847
Gene_8932_Predicted_mRNA_scaffold829	1	7689.263476	7689.263476	6.713465797	0.01035332	59.10531629	-1.527411037
Gene_29698_Predicted_mRNA_scaffold5910	1	7684.606057	7684.606057	6.709247853	0.010376936	41.76242224	-1.029603929
Gene_36312_Predicted_mRNA_scaffold20249	1	7677.297462	7677.297462	6.702629286	0.010414106	51.61889395	-3.480237655
Gene_19685_Predicted_mRNA_scaffold2539	1	7676.998159	7676.998159	6.70235825	0.010415631	44.61707899	-4.008698832
Gene_23585_Predicted_mRNA_scaffold3471	1	7674.589611	7674.589611	6.70017721	0.010427912	65.71404524	-5.503333556
Gene_24872_Predicted_mRNA_scaffold3867	1	7672.686749	7672.686749	6.698454126	0.010437625	48.763203	-0.71540022
Gene_22127_Predicted_mRNA_scaffold3084	1	7671.053376	7671.053376	6.696975094	0.010445969	-0.730277706	1.994134696
Gene_9850_Predicted_mRNA_scaffold959	1	7668.881973	7668.881973	6.69500891	0.010457073	61.70084963	-2.718851724
Gene_34041_Predicted_mRNA_scaffold10386	1	7667.273665	7667.273665	6.693552629	0.010465305	10.9548445	1.013072143
Gene_12825_Predicted_mRNA_scaffold1357	1	7659.903148	7659.903148	6.686879109	0.010503114	17.34407511	4.514987128
Gene_2729_Predicted_mRNA_scaffold200	1	7659.137044	7659.137044	6.68618548	0.010507052	49.64650586	-1.678622907
Gene_9371_Predicted_mRNA_scaffold872	1	7650.977286	7650.977286	6.678797965	0.010549089	10.67900014	0.250438329
Gene_9908_Predicted_mRNA_scaffold969	1	7642.402213	7642.402213	6.671035071	0.010593448	42.24194071	-10.03493623
Gene_25340_Predicted_mRNA_scaffold4018	1	7641.857225	7641.857225	6.670541723	0.010596274	62.01934586	-6.0716497
Gene_24404_Predicted_mRNA_scaffold3725	1	7641.813369	7641.813369	6.670502022	0.010596502	19.78488744	0.488211205
Gene_26192_Predicted_mRNA_scaffold4311	1	7638.038261	7638.038261	6.667084694	0.010616096	6.044512058	1.039723121
Gene_21259_Predicted_mRNA_scaffold2879	1	7637.501408	7637.501408	6.66659873	0.010618886	42.5471957	-2.900897068
Gene_29705_Predicted_mRNA_scaffold5816	1	7628.870299	7628.870299	6.658786131	0.010663836	18.59644031	0.986684674
Gene_15832_Predicted_mRNA_scaffold1838	1	7626.286098	7626.286098	6.656447124	0.010677332	10.64834402	0.819212341
Gene_33484_Predicted_mRNA_scaffold9448	1	7624.484766	7624.484766	6.65481674	0.01068675	23.82746924	1.702725437
Gene_9311_Predicted_mRNA_scaffold892	1	7612.942088	7612.942088	6.64437015	0.010747298	19.79804011	5.041385382
Gene_17465_Predicted_mRNA_scaffold2120	1	7606.84416	7606.84416	6.638851751	0.010779425	70.71795722	-3.428021933
Gene_2750_Predicted_mRNA_scaffold201	1	7605.60302	7605.60302	6.637728604	0.010785976	15.9734548	0.8650131
Gene_27688_Predicted_mRNA_scaffold4908	1	7604.363466	7604.363466	6.636606907	0.010792523	67.69506562	-1.543559517
Gene_1020_Predicted_mRNA_scaffold84	1	7603.130363	7603.130363	6.635491061	0.01079904	69.78885971	-2.231907534
Gene_13849_Predicted_mRNA_scaffold1509	1	7602.774825	7602.774825	6.635169334	0.010800919	10.36332671	1.369796499
Gene_31031_Predicted_mRNA_scaffold6795	1	7600.111837	7600.111837	6.632759626	0.010815009	9.797994592	0.216114568
Gene_17_Predicted_mRNA_scaffold28	1	7598.581933	7598.581933	6.631375261	0.010823111	70.59149822	-4.720958974
Gene_13582_Predicted_mRNA_scaffold1323	1	7597.394889	7597.394889	6.630301154	0.010829403	5.829318711	1.314752531
Gene_5101_Predicted_mRNA_scaffold333	1	7594.665789	7594.665789	6.627831751	0.010843881	-2.345187202	1.260055417
Gene_11547_Predicted_mRNA_scaffold1127	1	7594.373544	7594.373544	6.62756732	0.010845432	20.51486932	1.119495226
Gene_24626_Predicted_mRNA_scaffold3784	1	7591.661101	7591.661101	6.625113061	0.010859843	65.08974095	-5.60622986
Gene_21469_Predicted_mRNA_scaffold2921	1	7588.911465	7588.911465	6.622625215	0.010874472	10.08115268	0.58709129
Gene_7512_Predicted_mRNA_scaffold659	1	7587.318354	7587.318354	6.621183813	0.010882957	54.87541721	-1.126896493
Gene_18438_Predicted_mRNA_scaffold2288	1	7585.631986	7585.631986	6.619658058	0.010891946	20.88658183	2.053538448
Gene_5003_Predicted_mRNA_scaffold410	1	7577.877749	7577.877749	6.612642675	0.010933376	41.55773192	-1.813256467
Gene_10389_Predicted_mRNA_scaffold1028	1	7575.08864	7575.08864	6.610119452	0.010948317	74.56654561	-3.550113734
Gene_25791_Predicted_mRNA_scaffold4169	1	7574.224089	7574.224089	6.609337333	0.010952952	22.21077616	7.00208971
Gene_1194_Predicted_mRNA_scaffold66	1	7572.902709	7572.902709	6.608141954	0.010960041	54.36758584	-1.227018211
Gene_25053_Predicted_mRNA_scaffold3922	1	7571.901384	7571.901384	6.607236121	0.010965416	65.92106647	-2.162137713
Gene_4722_Predicted_mRNA_scaffold383	1	7570.873107	7570.873107	6.606305915	0.010970938	71.76133634	-5.022831586
Gene_4553_Predicted_mRNA_scaffold298	1	7564.975306	7564.975306	6.600970795	0.011002667	59.86844073	-1.897705852
Gene_36910_Predicted_mRNA_scaffold25844	1	7561.553311	7561.553311	6.597875416	0.011021119	50.58693562	-1.714666781
Gene_20901_Predicted_mRNA_scaffold2799	1	7560.693414	7560.693414	6.597097609	0.011025761	17.97695136	0.032278114
Gene_15894_Predicted_mRNA_scaffold1852	1	7556.08879	7556.08879	6.592932675	0.01105065	76.40016901	-3.530527247
Gene_9123_Predicted_mRNA_scaffold861	1	7555.737101	7555.737101	6.592614576	0.011052553	3.881924207	1.635872991
Gene_23765_Predicted_mRNA_scaffold3524	1	7555.540589	7555.540589	6.592436833	0.011053617	39.08460375	-5.00653432
Gene_17527_Predicted_mRNA_scaffold2118	1	7554.674441	7554.674441	6.591653418	0.011058307	58.01688069	-1.925874136
Gene_25838_Predicted_mRNA_scaffold4187	1	7553.152799	7553.152799	6.590277135	0.01106655	24.42261661	2.718599145
Gene_3829_Predicted_mRNA_scaffold314	1	7552.970805	7552.970805	6.590112528	0.011067536	55.84090197	-1.051211986
Gene_27768_Predicted_mRNA_scaffold4930	1	7548.212364	7548.212364	6.58580879	0.011093357	58.48301993	-5.669293833
Gene_16046_Predicted_mRNA_scaffold1847	1	7545.862316	7545.862316	6.583683379	0.011106132	48.63388298	-5.323791332
Gene_11455_Predicted_mRNA_scaffold1157	1	7543.83911	7543.83911	6.581853606	0.011117142	61.7586941	-1.732557447
Gene_11389_Predicted_mRNA_scaffold886	1	7543.512413	7543.512413	6.581558148	0.011118921	-2.555279913	1.826905974
Gene_1045_Predicted_mRNA_scaffold1	1	7536.013454	7536.013454	6.574776479	0.011159833	11.27196007	0.924099038
Gene_21896_Predicted_mRNA_scaffold3031	1	7535.814118	7535.814118	6.574596217	0.011160922	59.77569688	-2.229507028
Gene_1772_Predicted_mRNA_scaffold101	1	7535.0586	7535.0586	6.573912995	0.011165053	40.96643071	-6.996011494
Gene_36079_Predicted_mRNA_scaffold18577	1	7532.017202	7532.017202	6.571162679	0.011181697	38.04287166	-1.212549099
Gene_1088_Predicted_mRNA_scaffold80	1	7528.950454	7528.950454	6.568389521	0.011198506	124.6155899	-3.993542505
Gene_14952_Predicted_mRNA_scaffold1691	1	7528.941353	7528.941353	6.568381292	0.011198556	36.58669444	-2.669815869
Gene_23122_Predicted_mRNA_scaffold376	1	7526.680994	7526.680994	6.566337378	0.011210961	42.49074068	-1.282115586
Gene_5981_Predicted_mRNA_scaffold508	1	7526.62666	7526.62666	6.566288247	0.011211259	23.39743008	0.842844569
Gene_3464_Predicted_mRNA_scaffold268	1	7525.123622	7525.123622	6.56492916	0.011219516	14.38473095	0.313106484
Gene_14064_Predicted_mRNA_scaffold1502	1	7521.936708	7521.936708	6.562047535	0.011237044	82.3909703	-2.857202217
Gene_36447_Predicted_mRNA_scaffold21579	1	7518.342198	7518.342198	6.558797466	0.011256847	19.96041465	1.338007935
Gene_5660_Predicted_mRNA_scaffold347	1	7515.400345	7515.400345	6.556137597	0.011273081	53.07109308	-0.932651394
Gene_32772_Predicted_mRNA_scaffold8533	1	7515.048068	7515.048068	6.555819092	0.011275026	20.35334863	0.083481675
Gene_10378_Predicted_mRNA_scaffold1016	1	7514.171978	7514.171978	6.555026995	0.011279866	8.531303869	0.500631523
Gene_17239_Predicted_mRNA_scaffold2046	1	7513.461826	7513.461826	6.554384932	0.011283791	82.40954062	-3.10658972
Gene_36324_Predicted_mRNA_scaffold20383	1	7512.974082	7512.974082	6.553943956	0.011286487	48.66530881	-0.362289684
Gene_26189_Predicted_mRNA_scaffold4316	1	7510.249435	7510.249435	6.551480599	0.011301562	51.71645061	-1.858856894
Gene_10673_Predicted_mRNA_scaffold1064	1	7509.8839	7509.8839	6.551150123	0.011303586	66.18495908	-0.963124792
Gene_9524_Predicted_mRNA_scaffold909	1	7509.265473	7509.265473	6.550591014	0.011307011	39.60830859	-2.760304506
Gene_10440_Predicted_mRNA_scaffold1036	1	7505.579741	7505.579741	6.547258875	0.011327445	98.5493422	-4.455909585
Gene_11945_Predicted_mRNA_scaffold1240	1	7504.377413	7504.377413	6.546171918	0.011334119	37.48366469	-7.545024424
Gene_38874_Predicted_mRNA_scaffold48812	1	7501.378656	7501.378656	6.543460968	0.011350783	41.33169652	-2.477852978
Gene_24508_Predicted_mRNA_scaffold3755	1	7498.455136	7498.455136	6.54081811	0.011367052	55.92573048	-2.33044056
Gene_18317_Predicted_mRNA_scaffold2233	1	7493.36887	7493.36887	6.53622031	0.011395413	26.94580928	11.21501602
Gene_36353_Predicted_mRNA_scaffold20650	1	7483.416146	7483.416146	6.527224066	0.011451119	37.57357754	-3.71091365
Gene_9487_Predicted_mRNA_scaffold911	1	7477.258027	7477.258027	6.521658191	0.011485724	53.8827963	-5.976410585
Gene_33725_Predicted_mRNA_scaffold9800	1	7472.571486	7472.571486	6.51742259	0.011512131	69.09220424	-0.743703675
Gene_8009_Predicted_mRNA_scaffold727	1	7470.554927	7470.554927	6.515600125	0.011523513	44.74715025	-1.648952399
Gene_4316_Predicted_mRNA_scaffold354	1	7465.918191	7465.918191	6.511409808	0.011549727	5.458791974	2.462624004
Gene_16258_Predicted_mRNA_scaffold1903	1	7464.467589	7464.467589	6.510098907	0.01155794	48.40198565	-0.396643869
Gene_24653_Predicted_mRNA_scaffold3800	1	7461.487756	7461.487756	6.507406106	0.011574831	20.96067441	0.064066322
Gene_19369_Predicted_mRNA_scaffold2464	1	7460.770695	7460.770695	6.506758128	0.011578899	71.33387577	-3.766585743
Gene_33682_Predicted_mRNA_scaffold9723	1	7460.301244	7460.301244	6.506333906	0.011581563	36.2877864	-2.453564422
Gene_11390_Predicted_mRNA_scaffold886	1	7456.769307	7456.769307	6.50314232	0.011601628	5.895493147	0.881316944
Gene_14814_Predicted_mRNA_scaffold1659	1	7456.53338	7456.53338	6.502929132	0.011602969	10.98643085	1.684468902
Gene_26345_Predicted_mRNA_scaffold4376	1	7455.949255	7455.949255	6.502401307	0.011606291	63.81195113	-6.614474726
Gene_29183_Predicted_mRNA_scaffold5618	1	7454.858046	7454.858046	6.501415281	0.0116125	27.65271331	14.76693599
Gene_9013_Predicted_mRNA_scaffold848	1	7450.687199	7450.687199	6.497646563	0.011636262	21.24414202	0.787083538
Gene_7212_Predicted_mRNA_scaffold587	1	7448.034346	7448.034346	6.495249562	0.011651402	11.04210425	0.509098043
Gene_832_Predicted_mRNA_scaffold60	1	7443.474298	7443.474298	6.491129448	0.011677472	13.63784489	1.150167803
Gene_40852_Predicted_mRNA_scaffold79572	1	7439.189725	7439.189725	6.487258398	0.011702022	39.71084568	-7.57547823
Gene_28713_Predicted_mRNA_scaffold5369	1	7436.476711	7436.476711	6.484807312	0.011717594	64.33985334	-5.83986631
Gene_8930_Predicted_mRNA_scaffold829	1	7435.613569	7435.613569	6.484027516	0.011722552	44.23097949	-2.408463946
Gene_5210_Predicted_mRNA_scaffold412	1	7433.570212	7433.570212	6.482181492	0.0117343	58.43151165	-2.740482948
Gene_13839_Predicted_mRNA_scaffold1510	1	7430.563512	7430.563512	6.479465226	0.011751607	48.33319629	-2.299544436
Gene_11044_Predicted_mRNA_scaffold1106	1	7430.540485	7430.540485	6.479444424	0.01175174	79.3425432	-5.183935324
Gene_25196_Predicted_mRNA_scaffold3972	1	7427.479932	7427.479932	6.476679588	0.011769384	53.57917432	-1.585752102
Gene_27958_Predicted_mRNA_scaffold5003	1	7424.149229	7424.149229	6.473670799	0.011788617	8.544754265	1.722537236
Gene_36131_Predicted_mRNA_scaffold18990	1	7422.592302	7422.592302	6.472264382	0.011797618	15.16805744	2.340996999
Gene_17906_Predicted_mRNA_scaffold2186	1	7421.322991	7421.322991	6.471117793	0.011804961	13.73238644	1.394082703
Gene_24620_Predicted_mRNA_scaffold3782	1	7421.218439	7421.218439	6.47102335	0.011805566	37.91945122	-6.015879463
Gene_12116_Predicted_mRNA_scaffold1247	1	7417.210574	7417.210574	6.467403078	0.011828785	69.27314779	-1.547536664
Gene_31132_Predicted_mRNA_scaffold6875	1	7416.705226	7416.705226	6.46694661	0.011831716	39.39917482	-4.320359401
Gene_11613_Predicted_mRNA_scaffold1182	1	7414.94072	7414.94072	6.465352799	0.011841955	44.70434314	-20.7284595
Gene_24184_Predicted_mRNA_scaffold3628	1	7413.332028	7413.332028	6.463899751	0.011851299	22.85283539	1.333797114
Gene_32793_Predicted_mRNA_scaffold8563	1	7407.648363	7407.648363	6.458766177	0.011884369	8.463073862	0.544491261
Gene_5501_Predicted_mRNA_scaffold457	1	7406.18198	7406.18198	6.457441763	0.011892917	19.62968558	1.097489871
Gene_32509_Predicted_mRNA_scaffold8281	1	7402.597642	7402.597642	6.454204523	0.011913836	28.90251727	2.720626408
Gene_5998_Predicted_mRNA_scaffold498	1	7394.603281	7394.603281	6.446984723	0.011960628	17.96727112	0.186103217
Gene_16875_Predicted_mRNA_scaffold2024	1	7392.829091	7392.829091	6.445382507	0.011971038	10.57757562	1.869153582
Gene_1225_Predicted_mRNA_scaffold82	1	7388.961661	7388.961661	6.441890047	0.011993762	20.03747242	1.034139589
Gene_2049_Predicted_mRNA_scaffold58	1	7388.746111	7388.746111	6.441695399	0.011995029	13.79634023	4.880367965
Gene_10846_Predicted_mRNA_scaffold1087	1	7387.736439	7387.736439	6.440783644	0.01200097	43.75835413	-10.05507123
Gene_8183_Predicted_mRNA_scaffold749	1	7386.846294	7386.846294	6.439979832	0.012006209	67.93410003	-7.351212186
Gene_3166_Predicted_mRNA_scaffold154	1	7384.454697	7384.454697	6.437820224	0.012020298	37.68205343	-0.648828455
Gene_13335_Predicted_mRNA_scaffold1431	1	7383.410143	7383.410143	6.43687701	0.012026457	75.37989557	-2.708444133
Gene_15428_Predicted_mRNA_scaffold1759	1	7382.25598	7382.25598	6.43583483	0.012033266	15.21313749	0.384862926
Gene_18277_Predicted_mRNA_scaffold2256	1	7379.742654	7379.742654	6.433565403	0.012048107	60.4531325	-4.808299028
Gene_20198_Predicted_mRNA_scaffold2640	1	7377.598038	7377.598038	6.43162895	0.012060785	64.75599969	-1.143916403
Gene_39665_Predicted_mRNA_scaffold60686	1	7377.064309	7377.064309	6.431147032	0.012063942	45.06372358	-13.83201776
Gene_2224_Predicted_mRNA_scaffold171	1	7373.24556	7373.24556	6.427699058	0.012086557	73.84315551	-4.982533002
Gene_4188_Predicted_mRNA_scaffold330	1	7366.471885	7366.471885	6.421583377	0.012126776	0.942341627	0.300926126
Gene_15299_Predicted_mRNA_scaffold1761	1	7363.804686	7363.804686	6.419175379	0.012142651	7.022804755	5.490428168
Gene_649_Predicted_mRNA_scaffold52	1	7362.940086	7362.940086	6.418394815	0.012147801	44.45343251	-0.284430254
Gene_34827_Predicted_mRNA_scaffold12438	1	7362.363776	7362.363776	6.417874524	0.012151235	46.31705954	-2.704056332
Gene_41160_Predicted_mRNA_scaffold84961	1	7361.588818	7361.588818	6.417174899	0.012155855	46.15852142	-3.355380048
Gene_4825_Predicted_mRNA_scaffold400	1	7361.290376	7361.290376	6.41690547	0.012157634	83.44319957	-2.140321188
Gene_26752_Predicted_mRNA_scaffold4529	1	7356.222504	7356.222504	6.412330381	0.012187893	21.59463212	0.330262998
Gene_9520_Predicted_mRNA_scaffold917	1	7352.408106	7352.408106	6.408887031	0.012210717	61.43266453	-2.263373647
Gene_7307_Predicted_mRNA_scaffold629	1	7350.217057	7350.217057	6.406909176	0.012223848	39.17221804	-1.228655908
Gene_29782_Predicted_mRNA_scaffold5959	1	7346.865392	7346.865392	6.403883715	0.012243962	42.36974833	-0.173691562
Gene_12299_Predicted_mRNA_scaffold1280	1	7345.462606	7345.462606	6.402617487	0.01225239	46.5570899	-6.035531153
Gene_24231_Predicted_mRNA_scaffold3672	1	7339.752304	7339.752304	6.397463243	0.01228676	17.38699195	0.398348756
Gene_29189_Predicted_mRNA_scaffold5582	1	7339.652437	7339.652437	6.397373103	0.012287362	52.52232184	-5.791862388
Gene_40_Predicted_mRNA_scaffold17	1	7333.745523	7333.745523	6.392041697	0.012323021	2.546359835	1.992683767
Gene_26035_Predicted_mRNA_scaffold4254	1	7332.813329	7332.813329	6.391200354	0.012328658	16.66646593	0.027714666
Gene_15203_Predicted_mRNA_scaffold1739	1	7328.553363	7328.553363	6.38735566	0.012354451	63.99046602	-4.36467161
Gene_11411_Predicted_mRNA_scaffold1137	1	7327.240545	7327.240545	6.38617085	0.012362411	41.04225764	-1.186181479
Gene_21071_Predicted_mRNA_scaffold2840	1	7326.914046	7326.914046	6.385876189	0.012364392	50.30028061	-6.335744385
Gene_22155_Predicted_mRNA_scaffold3083	1	7325.330854	7325.330854	6.384447394	0.012373999	40.34164204	-0.928136928
Gene_3988_Predicted_mRNA_scaffold311	1	7321.869601	7321.869601	6.381323766	0.012395031	21.53825884	1.941837627
Gene_8631_Predicted_mRNA_scaffold809	1	7317.963125	7317.963125	6.37779847	0.012418812	54.35234274	-3.748994001
Gene_30594_Predicted_mRNA_scaffold6445	1	7316.854669	7316.854669	6.376798197	0.012425568	45.6955971	-6.197106435
Gene_39876_Predicted_mRNA_scaffold63996	1	7315.989993	7315.989993	6.376017919	0.012430841	29.13657365	0.382829355
Gene_41192_Predicted_mRNA_scaffold85603	1	7313.325782	7313.325782	6.373613795	0.012447102	43.01271579	-2.171762814
Gene_26842_Predicted_mRNA_scaffold4523	1	7313.267106	7313.267106	6.373560848	0.01244746	49.47839743	-1.15033047
Gene_3962_Predicted_mRNA_scaffold320	1	7313.262261	7313.262261	6.373556475	0.01244749	15.75290329	0.362111023
Gene_22205_Predicted_mRNA_scaffold3095	1	7312.31195	7312.31195	6.372698951	0.012453295	37.91973416	-2.653209763
Gene_15218_Predicted_mRNA_scaffold1741	1	7312.293016	7312.293016	6.372681866	0.012453411	70.52415276	-3.738133218
Gene_35719_Predicted_mRNA_scaffold16308	1	7309.796432	7309.796432	6.370429084	0.012468677	17.12121249	4.532118603
Gene_31214_Predicted_mRNA_scaffold6939	1	7309.009344	7309.009344	6.369718869	0.012473493	46.60613737	-0.26672123
Gene_9658_Predicted_mRNA_scaffold939	1	7307.696379	7307.696379	6.368534151	0.012481532	47.95290944	-5.798295337
Gene_32587_Predicted_mRNA_scaffold8346	1	7307.570322	7307.570322	6.368420408	0.012482304	26.96471484	5.383565305
Gene_1678_Predicted_mRNA_scaffold128	1	7303.635841	7303.635841	6.364870331	0.012506427	59.72776043	-1.648521937
Gene_29878_Predicted_mRNA_scaffold6014	1	7301.342637	7301.342637	6.362801239	0.012520509	57.34045731	-6.668322183
Gene_35043_Predicted_mRNA_scaffold13120	1	7300.796783	7300.796783	6.362308737	0.012523863	51.85867278	-7.85155237
Gene_11853_Predicted_mRNA_scaffold1204	1	7299.22249	7299.22249	6.360888332	0.012533543	81.43386232	-2.211806965
Gene_13253_Predicted_mRNA_scaffold1401	1	7297.057282	7297.057282	6.358934809	0.012546867	43.02184625	-0.810082106
Gene_7075_Predicted_mRNA_scaffold620	1	7295.066147	7295.066147	6.357138377	0.012559134	20.38783405	0.059268677
Gene_25000_Predicted_mRNA_scaffold3888	1	7294.323416	7294.323416	6.356468282	0.012563712	12.83451456	0.763576662
Gene_35879_Predicted_mRNA_scaffold17338	1	7288.261006	7288.261006	6.350998936	0.012601149	25.63650033	12.13752484
Gene_15693_Predicted_mRNA_scaffold1803	1	7286.31811	7286.31811	6.349246175	0.01261317	43.38749671	-1.478207439
Gene_32586_Predicted_mRNA_scaffold8346	1	7283.073566	7283.073566	6.34631922	0.012633272	39.53464603	-3.21587213
Gene_6844_Predicted_mRNA_scaffold575	1	7282.679263	7282.679263	6.345963519	0.012635717	39.60038064	-4.589780393
Gene_30794_Predicted_mRNA_scaffold6279	1	7277.424483	7277.424483	6.341223311	0.012668349	17.42340496	1.942678733
Gene_31515_Predicted_mRNA_scaffold7198	1	7276.370006	7276.370006	6.340272123	0.012674907	69.45516814	-6.203930142
Gene_26038_Predicted_mRNA_scaffold4250	1	7275.496104	7275.496104	6.339483829	0.012680345	62.10182259	-4.188915142
Gene_1296_Predicted_mRNA_scaffold92	1	7271.688595	7271.688595	6.336049384	0.012704066	86.9760734	-5.956105437
Gene_12367_Predicted_mRNA_scaffold1296	1	7271.002092	7271.002092	6.335430159	0.012708347	48.83119562	-5.018792201
Gene_20589_Predicted_mRNA_scaffold2733	1	7269.575394	7269.575394	6.334143291	0.01271725	55.55540564	-1.525997995
Gene_38899_Predicted_mRNA_scaffold49180	1	7269.275265	7269.275265	6.33387258	0.012719124	25.97773274	6.629652923
Gene_24678_Predicted_mRNA_scaffold3803	1	7269.156765	7269.156765	6.333765695	0.012719864	9.374358467	0.493269355
Gene_19575_Predicted_mRNA_scaffold2508	1	7257.5879	7257.5879	6.323331392	0.012792307	42.20519396	-2.704012747
Gene_31315_Predicted_mRNA_scaffold7021	1	7256.955485	7256.955485	6.322761032	0.012796279	48.83321735	-0.994716391
Gene_28783_Predicted_mRNA_scaffold5406	1	7254.572946	7254.572946	6.320612307	0.012811255	57.69351914	-2.112028709
Gene_16642_Predicted_mRNA_scaffold1977	1	7252.335276	7252.335276	6.31859428	0.012825336	49.52521398	-19.09611942
Gene_28473_Predicted_mRNA_scaffold5230	1	7250.095532	7250.095532	6.316574426	0.012839447	65.25521159	-2.51523843
Gene_8281_Predicted_mRNA_scaffold759	1	7246.746001	7246.746001	6.313553822	0.012860578	54.64168745	-1.959246926
Gene_3433_Predicted_mRNA_scaffold259	1	7246.434819	7246.434819	6.313273203	0.012862543	54.30085037	-1.610816711
Gene_8578_Predicted_mRNA_scaffold793	1	7243.300675	7243.300675	6.310446932	0.012882351	65.65589657	-3.558905386
Gene_29604_Predicted_mRNA_scaffold5855	1	7242.146395	7242.146395	6.30940606	0.012889654	-0.212129427	1.409297808
Gene_27236_Predicted_mRNA_scaffold4717	1	7239.867395	7239.867395	6.307351007	0.012904085	42.08651227	-4.88758175
Gene_29601_Predicted_mRNA_scaffold5848	1	7230.652161	7230.652161	6.299041776	0.012962606	63.55069006	-1.406795416
Gene_10943_Predicted_mRNA_scaffold1096	1	7230.236312	7230.236312	6.298666829	0.012965254	22.96496434	0.188801997
Gene_11246_Predicted_mRNA_scaffold1138	1	7229.819857	7229.819857	6.298291337	0.012967905	50.0245251	-6.860806821
Gene_7808_Predicted_mRNA_scaffold655	1	7224.537404	7224.537404	6.293528604	0.013001587	7.306953908	2.982620284
Gene_26212_Predicted_mRNA_scaffold4327	1	7219.640099	7219.640099	6.289113344	0.013032893	57.0295492	-0.665293936
Gene_16958_Predicted_mRNA_scaffold2021	1	7219.137009	7219.137009	6.288659786	0.013036113	11.53688038	0.982476994
Gene_35034_Predicted_mRNA_scaffold13082	1	7216.482649	7216.482649	6.286266795	0.013053117	55.91568847	-1.060427765
Gene_10555_Predicted_mRNA_scaffold1047	1	7213.526298	7213.526298	6.283601623	0.013072082	49.36247919	-1.287938236
Gene_12017_Predicted_mRNA_scaffold1245	1	7212.166996	7212.166996	6.282376227	0.013080812	60.67617178	-4.532604995
Gene_35638_Predicted_mRNA_scaffold15875	1	7210.60497	7210.60497	6.280968098	0.01309085	43.30596343	-8.813917831
Gene_13853_Predicted_mRNA_scaffold1509	1	7208.071995	7208.071995	6.278684728	0.013107146	9.496490613	1.17742351
Gene_11010_Predicted_mRNA_scaffold1084	1	7206.221966	7206.221966	6.277017039	0.013119061	18.95929555	0.213998974
Gene_15092_Predicted_mRNA_scaffold1723	1	7203.388887	7203.388887	6.274463249	0.013137328	40.85460248	-1.50897549
Gene_34382_Predicted_mRNA_scaffold11289	1	7202.888586	7202.888586	6.274012277	0.013140557	20.46100882	0.636541208
Gene_19514_Predicted_mRNA_scaffold2504	1	7202.797233	7202.797233	6.273929931	0.013141146	3.57635073	1.581782907
Gene_29188_Predicted_mRNA_scaffold5582	1	7201.767205	7201.767205	6.273001466	0.013147796	16.87983455	11.27444009
Gene_4305_Predicted_mRNA_scaffold344	1	7199.809793	7199.809793	6.271237088	0.013160443	12.04747474	0.246792262
Gene_23823_Predicted_mRNA_scaffold3557	1	7199.399532	7199.399532	6.27086729	0.013163095	45.3902978	-0.615031723
Gene_631_Predicted_mRNA_scaffold59	1	7198.873434	7198.873434	6.270393081	0.013166497	9.172008197	0.339377488
Gene_16477_Predicted_mRNA_scaffold1938	1	7197.491	7197.491	6.269147009	0.01317544	13.90760113	0.097626893
Gene_41195_Predicted_mRNA_scaffold85683	1	7196.623779	7196.623779	6.268365339	0.013181054	44.34259266	-16.23826482
Gene_18677_Predicted_mRNA_scaffold2333	1	7195.898122	7195.898122	6.267711273	0.013185753	57.78041136	-2.076131494
Gene_3959_Predicted_mRNA_scaffold281	1	7195.160572	7195.160572	6.267046491	0.01319053	3.30953707	2.223628969
Gene_22071_Predicted_mRNA_scaffold3070	1	7194.279748	7194.279748	6.266252577	0.013196238	48.53107221	-10.54027535
Gene_31850_Predicted_mRNA_scaffold7501	1	7190.501172	7190.501172	6.262846908	0.013220754	58.08109473	-6.330987991
Gene_29665_Predicted_mRNA_scaffold5877	1	7186.095993	7186.095993	6.258876632	0.013249394	20.88236811	0.067769425
Gene_5953_Predicted_mRNA_scaffold512	1	7181.554698	7181.554698	6.254783855	0.013278984	13.01777903	0.199203521
Gene_2033_Predicted_mRNA_scaffold144	1	7170.236696	7170.236696	6.244584452	0.013353025	11.91487084	7.126762305
Gene_21394_Predicted_mRNA_scaffold2899	1	7170.206507	7170.206507	6.244557249	0.013353223	13.62424711	0.266303054
Gene_13515_Predicted_mRNA_scaffold1462	1	7166.456747	7166.456747	6.241178339	0.013377846	47.38717071	-0.83819873
Gene_29080_Predicted_mRNA_scaffold5573	1	7164.306415	7164.306415	6.239240729	0.013391987	49.42885583	-10.48359671
Gene_29317_Predicted_mRNA_scaffold5710	1	7157.415327	7157.415327	6.233031615	0.013437408	56.02678443	-4.811584556
Gene_21322_Predicted_mRNA_scaffold2880	1	7156.491197	7156.491197	6.232198973	0.013443511	1.299707833	0.493608277
Gene_8908_Predicted_mRNA_scaffold840	1	7153.563015	7153.563015	6.229560727	0.013462867	39.2520562	-0.378116327
Gene_20856_Predicted_mRNA_scaffold2647	1	7150.21912	7150.21912	6.226548021	0.013485007	25.74511324	7.027075785
Gene_36128_Predicted_mRNA_scaffold18966	1	7146.973928	7146.973928	6.223624335	0.013506528	47.45777416	-16.47306099
Gene_18027_Predicted_mRNA_scaffold2220	1	7146.805767	7146.805767	6.223472837	0.013507645	24.46190453	0.307479773
Gene_7096_Predicted_mRNA_scaffold603	1	7145.038519	7145.038519	6.221880714	0.01351938	44.87461914	-2.034942942
Gene_21922_Predicted_mRNA_scaffold3035	1	7138.259211	7138.259211	6.215773454	0.013564496	43.55825301	-6.422945088
Gene_36926_Predicted_mRNA_scaffold25990	1	7134.457007	7134.457007	6.212348346	0.013589866	48.45772826	-1.793299744
Gene_25593_Predicted_mRNA_scaffold4105	1	7132.658533	7132.658533	6.210728286	0.013601883	54.2931838	-4.299952643
Gene_40082_Predicted_mRNA_scaffold66865	1	7131.445626	7131.445626	6.209635718	0.013609994	40.98042431	-2.232135668
Gene_21157_Predicted_mRNA_scaffold2847	1	7131.352638	7131.352638	6.209551956	0.013610616	52.07367368	-1.380229255
Gene_24103_Predicted_mRNA_scaffold3634	1	7130.215599	7130.215599	6.208527743	0.013618224	17.11451386	1.351692933
Gene_29452_Predicted_mRNA_scaffold5780	1	7124.407781	7124.407781	6.203296392	0.013657153	43.03878453	-3.04632674
Gene_28936_Predicted_mRNA_scaffold5488	1	7123.297972	7123.297972	6.202296773	0.013664605	45.17498453	-0.293833196
Gene_8435_Predicted_mRNA_scaffold780	1	7123.035697	7123.035697	6.20206054	0.013666366	15.58096401	0.59898267
Gene_16559_Predicted_mRNA_scaffold1973	1	7122.497811	7122.497811	6.201576064	0.01366998	9.543280299	1.12759073
Gene_26172_Predicted_mRNA_scaffold4300	1	7121.498167	7121.498167	6.200675688	0.013676698	44.1579045	-1.017084733
Gene_7392_Predicted_mRNA_scaffold652	1	7120.522732	7120.522732	6.199797126	0.013683257	39.74388292	-0.981214621
Gene_21873_Predicted_mRNA_scaffold3018	1	7117.26412	7117.26412	6.196862194	0.013705191	64.7065412	-4.52507134
Gene_24282_Predicted_mRNA_scaffold3655	1	7116.204735	7116.204735	6.195908057	0.01371233	52.71939495	-2.24980558
Gene_7650_Predicted_mRNA_scaffold672	1	7116.068295	7116.068295	6.195785174	0.013713249	57.51072453	-0.636602335
Gene_15450_Predicted_mRNA_scaffold1767	1	7113.713429	7113.713429	6.193664299	0.013729132	13.90205499	1.136812273
Gene_4041_Predicted_mRNA_scaffold322	1	7113.292561	7113.292561	6.193285257	0.013731973	21.50092929	0.580429896
Gene_12641_Predicted_mRNA_scaffold1252	1	7113.147808	7113.147808	6.193154889	0.01373295	67.66440837	-1.396158532
Gene_9287_Predicted_mRNA_scaffold882	1	7112.206262	7112.206262	6.192306918	0.013739307	70.48577931	-2.868632415
Gene_5245_Predicted_mRNA_scaffold425	1	7107.59471	7107.59471	6.188153796	0.013770488	62.16457975	-10.43089515
Gene_26992_Predicted_mRNA_scaffold4607	1	7105.865568	7105.865568	6.186596593	0.013782199	56.75731217	-1.814139465
Gene_6198_Predicted_mRNA_scaffold526	1	7104.309511	7104.309511	6.185195287	0.013792745	13.80399266	0.339108304
Gene_38551_Predicted_mRNA_scaffold44359	1	7100.702587	7100.702587	6.181947156	0.013817224	19.89082188	9.696963951
Gene_25129_Predicted_mRNA_scaffold3942	1	7096.954221	7096.954221	6.178571772	0.01384271	10.82528171	0.271672629
Gene_11914_Predicted_mRNA_scaffold1216	1	7096.420661	7096.420661	6.178091314	0.013846341	13.32595777	0.814752613
Gene_9103_Predicted_mRNA_scaffold832	1	7094.501365	7094.501365	6.176363055	0.013859413	45.92291812	-5.715189039
Gene_31982_Predicted_mRNA_scaffold7636	1	7085.59545	7085.59545	6.168344007	0.013920232	39.62312081	-2.215913469
Gene_13510_Predicted_mRNA_scaffold1462	1	7083.148445	7083.148445	6.166140799	0.013936991	6.610103501	0.347193147
Gene_3103_Predicted_mRNA_scaffold247	1	7081.051862	7081.051862	6.164253143	0.013951366	55.39021693	-3.89983047
Gene_7759_Predicted_mRNA_scaffold684	1	7078.598053	7078.598053	6.162043908	0.013968209	57.21013672	-0.587180416
Gene_10122_Predicted_mRNA_scaffold988	1	7074.472942	7074.472942	6.158330068	0.013996571	14.77435646	1.922043174
Gene_24067_Predicted_mRNA_scaffold3618	1	7073.614022	7073.614022	6.1575568	0.014002484	16.88802721	2.855838857
Gene_17091_Predicted_mRNA_scaffold2036	1	7069.93378	7069.93378	6.154243629	0.014027848	4.63388501	0.372307564
Gene_4970_Predicted_mRNA_scaffold395	1	7068.099187	7068.099187	6.152592064	0.014040509	4.094045665	0.520984519
Gene_10546_Predicted_mRNA_scaffold1047	1	7059.261464	7059.261464	6.144636446	0.014101666	57.3414049	-1.155178811
Gene_6679_Predicted_mRNA_scaffold561	1	7058.920191	7058.920191	6.14432925	0.014104033	44.80644875	-2.521782806
Gene_40388_Predicted_mRNA_scaffold71450	1	7049.74654	7049.74654	6.136071981	0.014167812	42.14111403	-16.29601093
Gene_18400_Predicted_mRNA_scaffold2287	1	7049.588346	7049.588346	6.135929596	0.014168914	9.710556122	0.347580058
Gene_17729_Predicted_mRNA_scaffold1992	1	7045.25261	7045.25261	6.132027229	0.014199162	-3.152610658	0.432765568
Gene_4394_Predicted_mRNA_scaffold339	1	7042.725015	7042.725015	6.12975235	0.014216827	63.9755411	-8.438750515
Gene_6140_Predicted_mRNA_scaffold528	1	7041.955571	7041.955571	6.129059848	0.014222208	78.62305235	-3.337835542
Gene_18381_Predicted_mRNA_scaffold2261	1	7038.416627	7038.416627	6.125874856	0.014246988	47.72012408	-1.595030788
Gene_30568_Predicted_mRNA_scaffold6456	1	7037.927136	7037.927136	6.12543433	0.014250419	29.74246427	1.035742963
Gene_22348_Predicted_mRNA_scaffold3131	1	7031.23145	7031.23145	6.119408646	0.014297433	45.68653273	-3.495746756
Gene_39861_Predicted_mRNA_scaffold63775	1	7029.454994	7029.454994	6.117810016	0.014309933	45.46880626	-2.396508446
Gene_32466_Predicted_mRNA_scaffold8234	1	7026.045274	7026.045274	6.114741691	0.014333957	43.879329	-2.119425862
Gene_16505_Predicted_mRNA_scaffold1962	1	7023.082107	7023.082107	6.112075291	0.014354868	26.13929374	1.07812629
Gene_19975_Predicted_mRNA_scaffold2599	1	7023.03687	7023.03687	6.112034585	0.014355187	28.18808432	0.247311021
Gene_13867_Predicted_mRNA_scaffold1460	1	7020.079251	7020.079251	6.109373254	0.014376091	65.22101504	-2.41668264
Gene_5756_Predicted_mRNA_scaffold480	1	7019.184459	7019.184459	6.108568116	0.014382421	58.47575795	-0.760368446
Gene_32858_Predicted_mRNA_scaffold8637	1	7018.805601	7018.805601	6.108227219	0.014385102	16.83646385	1.118348536
Gene_16259_Predicted_mRNA_scaffold1903	1	7016.267981	7016.267981	6.105943902	0.014403073	57.6371631	-3.168326195
Gene_7084_Predicted_mRNA_scaffold603	1	7016.076281	7016.076281	6.105771415	0.014404432	37.09711672	-2.060714142
Gene_16644_Predicted_mRNA_scaffold1977	1	7015.776884	7015.776884	6.105502025	0.014406554	71.80352975	-3.438764806
Gene_4614_Predicted_mRNA_scaffold327	1	7010.158084	7010.158084	6.100446526	0.014446437	-0.777025096	0.777920069
Gene_16819_Predicted_mRNA_scaffold2009	1	7004.491267	7004.491267	6.095348101	0.014486774	71.5545258	-4.054333597
Gene_27481_Predicted_mRNA_scaffold4816	1	6995.375504	6995.375504	6.087147252	0.014551904	11.04219758	0.346603348
Gene_16872_Predicted_mRNA_scaffold2023	1	6995.099907	6995.099907	6.086899327	0.014553877	89.97375807	-1.723974961
Gene_19689_Predicted_mRNA_scaffold2539	1	6994.530564	6994.530564	6.086387152	0.014557956	49.26104146	-4.139985952
Gene_12214_Predicted_mRNA_scaffold1272	1	6988.966986	6988.966986	6.081382365	0.014597869	14.84126683	1.588667937
Gene_7829_Predicted_mRNA_scaffold703	1	6984.810752	6984.810752	6.077643748	0.014627759	40.26241934	-7.058769003
Gene_16415_Predicted_mRNA_scaffold1914	1	6984.699474	6984.699474	6.077543653	0.01462856	63.24837714	-1.855796684
Gene_28408_Predicted_mRNA_scaffold5211	1	6984.33073	6984.33073	6.077211968	0.014631215	49.36107726	-4.644113282
Gene_37122_Predicted_mRNA_scaffold28023	1	6984.292758	6984.292758	6.077177812	0.014631489	40.30871367	-5.194782887
Gene_10315_Predicted_mRNA_scaffold1015	1	6983.484572	6983.484572	6.076450854	0.01463731	40.82316133	-4.350447513
Gene_6741_Predicted_mRNA_scaffold563	1	6978.422236	6978.422236	6.07189744	0.014673824	49.85371295	-4.604825092
Gene_17799_Predicted_mRNA_scaffold2170	1	6977.04446	6977.04446	6.070658212	0.014683779	11.92256238	1.150194651
Gene_20072_Predicted_mRNA_scaffold2627	1	6976.035739	6976.035739	6.069750938	0.014691071	15.20467049	0.583102175
Gene_9464_Predicted_mRNA_scaffold904	1	6975.437034	6975.437034	6.069212449	0.0146954	5.582682088	0.121352341
Gene_6372_Predicted_mRNA_scaffold547	1	6973.832576	6973.832576	6.067769377	0.01470701	44.18917822	-0.970623679
Gene_12666_Predicted_mRNA_scaffold1336	1	6973.110939	6973.110939	6.067120334	0.014712235	68.21149883	-2.20775605
Gene_14620_Predicted_mRNA_scaffold1636	1	6971.475104	6971.475104	6.065649075	0.014724086	16.80581666	0.032211346
Gene_30636_Predicted_mRNA_scaffold6467	1	6970.305597	6970.305597	6.064597242	0.014732564	54.02630775	-2.641200226
Gene_172_Predicted_mRNA_scaffold11	1	6969.587138	6969.587138	6.06395108	0.014737775	48.42711124	-3.259895673
Gene_520_Predicted_mRNA_scaffold45	1	6966.530354	6966.530354	6.061201941	0.014759967	45.36383581	-6.884866425
Gene_33442_Predicted_mRNA_scaffold9367	1	6963.348902	6963.348902	6.058340767	0.0147831	41.15221083	-3.055880844
Gene_29537_Predicted_mRNA_scaffold226	1	6962.843078	6962.843078	6.057885872	0.014786782	61.24106167	-0.497338816
Gene_17490_Predicted_mRNA_scaffold2121	1	6962.807478	6962.807478	6.057853857	0.014787041	59.03689907	-5.47679714
Gene_8004_Predicted_mRNA_scaffold723	1	6962.096298	6962.096298	6.057214287	0.014792218	10.37919465	1.863468482
Gene_41317_Predicted_mRNA_scaffold88036	1	6960.87574	6960.87574	6.05611664	0.014801109	54.45098233	-4.710293091
Gene_25111_Predicted_mRNA_scaffold3950	1	6955.471254	6955.471254	6.051256544	0.01484054	16.65569624	0.715485417
Gene_3474_Predicted_mRNA_scaffold278	1	6951.620458	6951.620458	6.04779379	0.014868701	11.57933546	0.272762174
Gene_9162_Predicted_mRNA_scaffold856	1	6948.179041	6948.179041	6.044699273	0.014893914	43.509224	-2.407407751
Gene_12169_Predicted_mRNA_scaffold1254	1	6947.585739	6947.585739	6.044165787	0.014898265	71.66961097	-3.98217018
Gene_20448_Predicted_mRNA_scaffold2696	1	6938.645704	6938.645704	6.036127445	0.014963986	64.0642581	-2.262011384
Gene_33920_Predicted_mRNA_scaffold10179	1	6937.784972	6937.784972	6.035353563	0.01497033	17.12154447	0.415284212
Gene_943_Predicted_mRNA_scaffold78	1	6937.45114	6937.45114	6.035053418	0.014972791	51.60191983	-0.772251219
Gene_22508_Predicted_mRNA_scaffold3180	1	6937.407344	6937.407344	6.035014041	0.014973113	44.64450832	-0.61593254
Gene_23852_Predicted_mRNA_scaffold3547	1	6937.364587	6937.364587	6.034975599	0.014973429	64.9209672	-1.525453658
Gene_6197_Predicted_mRNA_scaffold526	1	6934.703044	6934.703044	6.032582663	0.014993064	4.575916225	1.054550577
Gene_1591_Predicted_mRNA_scaffold113	1	6934.101337	6934.101337	6.03204169	0.014997507	44.62527832	-0.815632743
Gene_37896_Predicted_mRNA_scaffold36280	1	6933.216054	6933.216054	6.031245769	0.015004046	45.4189319	-6.890165674
Gene_32216_Predicted_mRNA_scaffold7904	1	6932.730618	6932.730618	6.030809337	0.015007633	31.63193998	1.871530814
Gene_6309_Predicted_mRNA_scaffold533	1	6931.548695	6931.548695	6.029746736	0.01501637	52.45948193	-3.859755
Gene_10124_Predicted_mRNA_scaffold988	1	6929.00566	6929.00566	6.027460476	0.015035185	83.35048307	-2.306743378
Gene_8113_Predicted_mRNA_scaffold748	1	6928.597783	6928.597783	6.027093788	0.015038206	1.035998954	0.738874122
Gene_21948_Predicted_mRNA_scaffold3038	1	6926.896461	6926.896461	6.025564289	0.015050809	39.06591897	-2.02798802
Gene_22607_Predicted_mRNA_scaffold3216	1	6923.732814	6923.732814	6.022720217	0.015074275	56.45280602	-3.772931285
Gene_37512_Predicted_mRNA_scaffold32162	1	6922.765029	6922.765029	6.02185021	0.015081461	45.47219337	-2.388886822
Gene_2999_Predicted_mRNA_scaffold227	1	6922.610258	6922.610258	6.021711077	0.015082611	15.40377197	0.14898817
Gene_13619_Predicted_mRNA_scaffold1279	1	6920.599154	6920.599154	6.01990319	0.015097556	46.09725747	-0.535686602
Gene_11819_Predicted_mRNA_scaffold1154	1	6918.743692	6918.743692	6.018235247	0.015111358	42.74014491	-0.889098137
Gene_28248_Predicted_mRNA_scaffold5140	1	6917.484578	6917.484578	6.017103401	0.015120731	14.10250057	0.392195382
Gene_15108_Predicted_mRNA_scaffold1689	1	6913.596902	6913.596902	6.013608769	0.015149709	39.95271052	-4.618324065
Gene_21377_Predicted_mRNA_scaffold2895	1	6907.482223	6907.482223	6.008112548	0.015195402	41.27807856	-6.284629646
Gene_7687_Predicted_mRNA_scaffold689	1	6906.802271	6906.802271	6.007501388	0.015200492	23.49929919	1.785586263
Gene_12614_Predicted_mRNA_scaffold1342	1	6904.838473	6904.838473	6.005736296	0.015215201	42.44647612	-2.534000354
Gene_5808_Predicted_mRNA_scaffold502	1	6895.093302	6895.093302	5.996977678	0.015288412	55.13605342	-1.986384255
Gene_35077_Predicted_mRNA_scaffold13227	1	6890.207286	6890.207286	5.992586608	0.015325253	43.75857879	-3.520235956
Gene_30925_Predicted_mRNA_scaffold6719	1	6889.878487	6889.878487	5.992291124	0.015327735	58.6469467	-1.827886367
Gene_17817_Predicted_mRNA_scaffold2182	1	6888.073928	6888.073928	5.990669422	0.015341367	16.82852197	0.95356286
Gene_18188_Predicted_mRNA_scaffold2247	1	6887.930106	6887.930106	5.990540174	0.015342454	5.61516756	0.162786572
Gene_17083_Predicted_mRNA_scaffold2036	1	6886.419119	6886.419119	5.98918232	0.015353878	62.57499354	-1.314321397
Gene_3502_Predicted_mRNA_scaffold235	1	6884.799361	6884.799361	5.987726741	0.015366135	50.02434578	-5.394883148
Gene_29559_Predicted_mRNA_scaffold5741	1	6883.28011	6883.28011	5.986361501	0.01537764	61.56609508	-5.849131345
Gene_8038_Predicted_mRNA_scaffold724	1	6882.16621	6882.16621	5.985360533	0.015386081	37.23693047	-2.496078015
Gene_913_Predicted_mRNA_scaffold34	1	6878.029997	6878.029997	5.981643764	0.015417466	63.14787748	-4.75891367
Gene_18835_Predicted_mRNA_scaffold2371	1	6876.986176	6876.986176	5.980705818	0.015425396	23.3208686	0.16103431
Gene_16600_Predicted_mRNA_scaffold1978	1	6876.657993	6876.657993	5.980410925	0.015427891	20.02240299	0.02108823
Gene_13024_Predicted_mRNA_scaffold1391	1	6872.879523	6872.879523	5.977015796	0.015456638	39.85666848	-0.685290675
Gene_38762_Predicted_mRNA_scaffold47278	1	6871.955195	6871.955195	5.976185263	0.015463679	27.01292054	3.306533323
Gene_9009_Predicted_mRNA_scaffold848	1	6870.983505	6870.983505	5.975312182	0.015471084	10.50042419	1.047744909
Gene_11655_Predicted_mRNA_scaffold1176	1	6869.201743	6869.201743	5.973711259	0.015484672	43.37332237	-0.429251758
Gene_24187_Predicted_mRNA_scaffold3651	1	6865.147788	6865.147788	5.970068861	0.015515633	51.17055946	-0.541081012
Gene_11123_Predicted_mRNA_scaffold1117	1	6864.252258	6864.252258	5.969264265	0.015522481	52.69702047	-0.283083332
Gene_7567_Predicted_mRNA_scaffold670	1	6860.576213	6860.576213	5.965961562	0.015550623	20.36702347	0.134397931
Gene_28975_Predicted_mRNA_scaffold5492	1	6858.726312	6858.726312	5.964299584	0.015564805	51.78579914	-4.098252533
Gene_4581_Predicted_mRNA_scaffold298	1	6858.663652	6858.663652	5.96424329	0.015565286	5.95159863	0.902277227
Gene_17764_Predicted_mRNA_scaffold2167	1	6858.556192	6858.556192	5.964146747	0.01556611	50.81412417	-1.028191454
Gene_34704_Predicted_mRNA_scaffold12082	1	6854.74855	6854.74855	5.960726004	0.015595344	42.12282502	-1.450986694
Gene_28520_Predicted_mRNA_scaffold5264	1	6854.515374	6854.515374	5.960516525	0.015597137	18.08583741	0.053771798
Gene_10141_Predicted_mRNA_scaffold995	1	6849.293054	6849.293054	5.955825067	0.015637328	50.65641607	-2.907529656
Gene_31176_Predicted_mRNA_scaffold6901	1	6847.292538	6847.292538	5.95402797	0.015652753	58.11814747	-0.914846587
Gene_26175_Predicted_mRNA_scaffold4300	1	6846.994517	6846.994517	5.953760256	0.015655052	43.78160828	-2.224507737
Gene_31580_Predicted_mRNA_scaffold7187	1	6846.760789	6846.760789	5.953550298	0.015656855	14.34196284	1.367627028
Gene_12256_Predicted_mRNA_scaffold1278	1	6846.26633	6846.26633	5.953106124	0.015660671	56.47882876	-2.838298273
Gene_23967_Predicted_mRNA_scaffold3558	1	6845.436853	6845.436853	5.95236101	0.015667074	21.50192991	0.538219091
Gene_2184_Predicted_mRNA_scaffold157	1	6844.016162	6844.016162	5.951084823	0.015678048	50.73295802	-3.899600895
Gene_17458_Predicted_mRNA_scaffold2108	1	6837.621177	6837.621177	5.94534052	0.01572754	56.05255182	-2.441592572
Gene_4163_Predicted_mRNA_scaffold276	1	6836.811429	6836.811429	5.944613187	0.015733818	22.35754813	1.158966329
Gene_39211_Predicted_mRNA_scaffold53661	1	6835.25116	6835.25116	5.943211739	0.015745922	42.66152377	-1.485806129
Gene_22009_Predicted_mRNA_scaffold3042	1	6823.200756	6823.200756	5.932388658	0.015839729	51.7158574	-6.077455605
Gene_20180_Predicted_mRNA_scaffold2623	1	6821.348865	6821.348865	5.930725492	0.015854195	41.50178939	-2.766747321
Gene_13017_Predicted_mRNA_scaffold1390	1	6818.639228	6818.639228	5.928292047	0.015875386	59.69194376	-2.341313501
Gene_40031_Predicted_mRNA_scaffold66169	1	6818.545674	6818.545674	5.92820803	0.015876119	38.10510165	-9.532884087
Gene_1829_Predicted_mRNA_scaffold140	1	6811.161705	6811.161705	5.921577033	0.015934016	57.2602183	-0.803510138
Gene_1583_Predicted_mRNA_scaffold113	1	6809.743608	6809.743608	5.920303598	0.01594516	25.37583081	16.42994615
Gene_27637_Predicted_mRNA_scaffold4879	1	6807.244842	6807.244842	5.91805978	0.015964816	46.50241763	-10.88085726
Gene_5798_Predicted_mRNA_scaffold484	1	6806.154542	6806.154542	5.917080739	0.0159734	44.43193866	-0.254359433
Gene_36815_Predicted_mRNA_scaffold24950	1	6806.112644	6806.112644	5.917043117	0.01597373	37.84351418	-4.16425419
Gene_266_Predicted_mRNA_scaffold2	1	6803.479611	6803.479611	5.914678814	0.01599448	54.80142772	-3.161493232
Gene_30221_Predicted_mRNA_scaffold6246	1	6799.797146	6799.797146	5.911372286	0.016023547	8.848851407	4.710633678
Gene_30316_Predicted_mRNA_scaffold6302	1	6798.590909	6798.590909	5.910289217	0.01603308	2.777594487	0.576719748
Gene_21_Predicted_mRNA_scaffold28	1	6798.035585	6798.035585	5.909790602	0.016037471	51.83446391	-0.91693479
Gene_5854_Predicted_mRNA_scaffold472	1	6797.240359	6797.240359	5.909076587	0.01604376	54.3547747	-2.6218226
Gene_4082_Predicted_mRNA_scaffold196	1	6796.551768	6796.551768	5.908458322	0.016049208	9.325617488	0.346463553
Gene_22886_Predicted_mRNA_scaffold3265	1	6793.819457	6793.819457	5.906005101	0.016070845	71.34884873	-2.972520861
Gene_11944_Predicted_mRNA_scaffold1240	1	6792.706589	6792.706589	5.905005925	0.016079667	36.16132548	-5.187296494
Gene_13035_Predicted_mRNA_scaffold1387	1	6790.424584	6790.424584	5.902957086	0.016097771	57.17901944	-1.909940876
Gene_27063_Predicted_mRNA_scaffold4638	1	6789.280964	6789.280964	5.901930333	0.016106852	54.20047453	-1.469867106
Gene_4144_Predicted_mRNA_scaffold316	1	6786.33422	6786.33422	5.899284771	0.016130274	64.01851552	-2.810280969
Gene_24614_Predicted_mRNA_scaffold3787	1	6784.234545	6784.234545	5.897399746	0.016146984	61.62742441	-8.193566186
Gene_26171_Predicted_mRNA_scaffold4300	1	6781.42575	6781.42575	5.894878155	0.016169366	54.26257449	-0.451570583
Gene_41483_Predicted_mRNA_scaffold5012	1	6779.604585	6779.604585	5.893243244	0.016183894	66.87934527	-3.816193598
Gene_16590_Predicted_mRNA_scaffold1711	1	6779.540039	6779.540039	5.8931853	0.016184409	49.66907395	-3.106126281
Gene_12516_Predicted_mRNA_scaffold1319	1	6778.732842	6778.732842	5.892460665	0.016190854	58.81017507	-1.545613761
Gene_21722_Predicted_mRNA_scaffold2990	1	6776.537953	6776.537953	5.890490307	0.016208389	44.0473568	-5.430637115
Gene_28118_Predicted_mRNA_scaffold5086	1	6772.830256	6772.830256	5.887161989	0.016238055	49.0942508	-8.751180861
Gene_23658_Predicted_mRNA_scaffold3295	1	6771.474037	6771.474037	5.885944572	0.01624892	57.14057304	-4.260279459
Gene_24750_Predicted_mRNA_scaffold3823	1	6764.224705	6764.224705	5.879437437	0.016307123	75.07517988	-1.720337486
Gene_15537_Predicted_mRNA_scaffold1782	1	6762.62783	6762.62783	5.878004114	0.016319973	52.87490446	-0.908756067
Gene_13744_Predicted_mRNA_scaffold1469	1	6758.907486	6758.907486	5.874664892	0.016349949	19.59895677	1.497394069
Gene_10147_Predicted_mRNA_scaffold987	1	6757.611963	6757.611963	5.873502115	0.016360401	17.87700253	1.347038793
Gene_27133_Predicted_mRNA_scaffold4673	1	6757.364462	6757.364462	5.873279976	0.016362398	46.19813182	-4.639457051
Gene_16985_Predicted_mRNA_scaffold2004	1	6757.315814	6757.315814	5.873236313	0.016362791	18.56746484	0.067188153
Gene_31843_Predicted_mRNA_scaffold7502	1	6755.271306	6755.271306	5.871401329	0.016379302	8.575936351	2.862787514
Gene_10379_Predicted_mRNA_scaffold1016	1	6754.581542	6754.581542	5.870782261	0.016384876	74.15077654	-1.930128573
Gene_1815_Predicted_mRNA_scaffold105	1	6753.968179	6753.968179	5.870231768	0.016389834	53.55665204	-1.65480917
Gene_6287_Predicted_mRNA_scaffold542	1	6753.019087	6753.019087	5.869379963	0.016397509	40.755917	-8.570278915
Gene_33333_Predicted_mRNA_scaffold9205	1	6751.876412	6751.876412	5.868354429	0.016406755	45.01126174	-3.452644864
Gene_34903_Predicted_mRNA_scaffold12649	1	6751.633461	6751.633461	5.868136387	0.016408721	47.40276836	-4.833603957
Gene_37667_Predicted_mRNA_scaffold33713	1	6749.389537	6749.389537	5.866122536	0.016426895	49.15553554	-7.922951156
Gene_4927_Predicted_mRNA_scaffold377	1	6748.127518	6748.127518	5.864989933	0.016437126	65.93771506	-1.357722661
Gene_33583_Predicted_mRNA_scaffold9624	1	6747.443861	6747.443861	5.864376389	0.01644267	56.56414967	-2.984931863
Gene_11418_Predicted_mRNA_scaffold1137	1	6746.928875	6746.928875	5.86391422	0.016446848	-26.81627889	1.208810124
Gene_32556_Predicted_mRNA_scaffold8323	1	6746.74102	6746.74102	5.863745632	0.016448373	30.62318574	1.721835214
Gene_2683_Predicted_mRNA_scaffold153	1	6744.357701	6744.357701	5.861606782	0.016467724	64.98414392	-2.992803828
Gene_27143_Predicted_mRNA_scaffold4683	1	6742.87725	6742.87725	5.860278212	0.016479756	62.51604159	-4.356596624
Gene_11229_Predicted_mRNA_scaffold1132	1	6740.108327	6740.108327	5.857793408	0.016502284	-2.360256881	0.174203173
Gene_20097_Predicted_mRNA_scaffold2612	1	6739.09952	6739.09952	5.856888131	0.0165105	10.65836469	0.572173662
Gene_22413_Predicted_mRNA_scaffold3159	1	6738.359194	6738.359194	5.856223788	0.016516531	12.37168008	0.093111898
Gene_23936_Predicted_mRNA_scaffold3579	1	6734.312321	6734.312321	5.852592345	0.016549543	51.65238711	-5.779970317
Gene_38075_Predicted_mRNA_scaffold38369	1	6731.992142	6731.992142	5.850510408	0.016568499	18.57563743	1.921821699
Gene_30370_Predicted_mRNA_scaffold6326	1	6729.99101	6729.99101	5.848714794	0.016584867	18.05526534	1.482005037
Gene_28315_Predicted_mRNA_scaffold5166	1	6729.304438	6729.304438	5.848098741	0.016590486	55.78284899	-6.309216834
Gene_9743_Predicted_mRNA_scaffold943	1	6727.189155	6727.189155	5.84620075	0.016607812	46.36311366	-1.574609669
Gene_3153_Predicted_mRNA_scaffold260	1	6722.350189	6722.350189	5.841859011	0.016647515	37.83126614	-2.766599433
Gene_29234_Predicted_mRNA_scaffold5646	1	6718.850363	6718.850363	5.838718936	0.016676291	40.34034065	-0.608164376
Gene_11470_Predicted_mRNA_scaffold1148	1	6715.827302	6715.827302	5.836006703	0.016701188	11.83334666	2.967542827
Gene_20050_Predicted_mRNA_scaffold2615	1	6714.541245	6714.541245	5.834852902	0.016711791	64.06018875	-1.949612943
Gene_27557_Predicted_mRNA_scaffold4837	1	6712.93904	6712.93904	5.833415485	0.01672501	24.20722024	11.11036994
Gene_11483_Predicted_mRNA_scaffold1156	1	6707.924617	6707.924617	5.82891694	0.016766452	63.41003059	-1.927377001
Gene_4068_Predicted_mRNA_scaffold196	1	6707.007362	6707.007362	5.828094075	0.016774044	4.102836929	1.689767667
Gene_15715_Predicted_mRNA_scaffold1694	1	6706.942605	6706.942605	5.828035983	0.01677458	70.11802571	-7.894264017
Gene_11675_Predicted_mRNA_scaffold1183	1	6706.346583	6706.346583	5.827501298	0.016779515	55.00453244	-3.72722313
Gene_29956_Predicted_mRNA_scaffold6064	1	6703.725985	6703.725985	5.825150427	0.016801232	51.7681618	-10.36862153
Gene_504_Predicted_mRNA_scaffold16	1	6701.331614	6701.331614	5.823002551	0.016821099	12.54213383	0.799974042
Gene_12134_Predicted_mRNA_scaffold1232	1	6701.004716	6701.004716	5.82270931	0.016823813	7.707080389	0.543017397
Gene_36401_Predicted_mRNA_scaffold21150	1	6700.749858	6700.749858	5.822480693	0.01682593	28.93316511	5.19680599
Gene_19536_Predicted_mRNA_scaffold2506	1	6698.767352	6698.767352	5.820702328	0.016842402	38.36257263	-5.198241006
Gene_11664_Predicted_mRNA_scaffold1189	1	6694.755601	6694.755601	5.817103777	0.016875787	53.57978746	-4.754721014
Gene_34463_Predicted_mRNA_scaffold11489	1	6692.150059	6692.150059	5.814766674	0.016897505	54.23641328	-4.349708371
Gene_10599_Predicted_mRNA_scaffold1054	1	6690.319579	6690.319579	5.813124817	0.01691278	85.4361579	-3.021537203
Gene_36637_Predicted_mRNA_scaffold23365	1	6690.026431	6690.026431	5.812861878	0.016915228	38.67543361	-5.047933661
Gene_32866_Predicted_mRNA_scaffold8641	1	6688.591977	6688.591977	5.811575262	0.016927209	58.75883562	-3.281828047
Gene_6400_Predicted_mRNA_scaffold530	1	6688.361841	6688.361841	5.811368846	0.016929133	9.916974029	1.140376863
Gene_16448_Predicted_mRNA_scaffold1951	1	6686.571033	6686.571033	5.809762631	0.016944105	54.51454677	-0.42097713
Gene_31762_Predicted_mRNA_scaffold7433	1	6685.945992	6685.945992	5.809202025	0.016949334	12.16937539	0.115666222
Gene_10756_Predicted_mRNA_scaffold1053	1	6684.496723	6684.496723	5.807902171	0.016961465	13.26430471	2.089971335
Gene_11457_Predicted_mRNA_scaffold1157	1	6683.289067	6683.289067	5.806819036	0.01697158	54.87534965	-1.946298691
Gene_14417_Predicted_mRNA_scaffold1596	1	6682.884029	6682.884029	5.806455763	0.016974974	12.35475179	1.221783101
Gene_38466_Predicted_mRNA_scaffold43313	1	6682.561437	6682.561437	5.806166437	0.016977677	42.70325927	-3.989467675
Gene_22405_Predicted_mRNA_scaffold3158	1	6682.145971	6682.145971	5.805793815	0.01698116	47.23247622	-1.04356672
Gene_3146_Predicted_mRNA_scaffold248	1	6681.147094	6681.147094	5.80489795	0.016989536	56.18124626	-3.675757691
Gene_13135_Predicted_mRNA_scaffold1403	1	6680.894273	6680.894273	5.804671203	0.016991656	37.66544898	-4.992264239
Gene_3420_Predicted_mRNA_scaffold265	1	6680.107362	6680.107362	5.803965454	0.016998258	24.53973473	0.360828162
Gene_26468_Predicted_mRNA_scaffold4407	1	6679.847366	6679.847366	5.803732274	0.01700044	59.63981511	-0.657159617
Gene_19142_Predicted_mRNA_scaffold2390	1	6678.973413	6678.973413	5.802948467	0.017007777	59.94516951	-4.631608985
Gene_1867_Predicted_mRNA_scaffold134	1	6677.753715	6677.753715	5.801854589	0.017018021	37.49101791	-4.934728774
Gene_35363_Predicted_mRNA_scaffold14520	1	6675.242143	6675.242143	5.799602143	0.017039136	12.72813994	1.193979283
Gene_4879_Predicted_mRNA_scaffold399	1	6675.076085	6675.076085	5.79945322	0.017040533	44.68182038	-3.131407024
Gene_5734_Predicted_mRNA_scaffold486	1	6674.830443	6674.830443	5.799232925	0.0170426	16.2817717	0.819448094
Gene_3945_Predicted_mRNA_scaffold295	1	6671.765316	6671.765316	5.796484121	0.017068411	55.65000706	-2.933023387
Gene_6828_Predicted_mRNA_scaffold595	1	6669.36483	6669.36483	5.794331423	0.017088652	38.87221827	-0.437334518
Gene_14103_Predicted_mRNA_scaffold1549	1	6669.255356	6669.255356	5.794233251	0.017089576	52.83852623	-2.716223457
Gene_1517_Predicted_mRNA_scaffold49	1	6667.297299	6667.297299	5.792477352	0.017106106	-2.378790742	1.346256173
Gene_15796_Predicted_mRNA_scaffold1792	1	6665.972408	6665.972408	5.791289266	0.0171173	39.62127315	-6.667879057
Gene_9661_Predicted_mRNA_scaffold939	1	6665.898313	6665.898313	5.791222823	0.017117926	18.23133151	0.126472845
Gene_10550_Predicted_mRNA_scaffold1047	1	6656.416767	6656.416767	5.782720775	0.017198258	12.43407079	0.287771979
Gene_19874_Predicted_mRNA_scaffold2572	1	6656.23152	6656.23152	5.782554672	0.017199831	43.18350798	-3.588843888
Gene_14526_Predicted_mRNA_scaffold1604	1	6655.898738	6655.898738	5.782256283	0.017202658	53.70445152	-1.328928436
Gene_25762_Predicted_mRNA_scaffold4160	1	6649.513652	6649.513652	5.77653128	0.017256986	18.04052333	0.416053428
Gene_21151_Predicted_mRNA_scaffold2847	1	6649.284637	6649.284637	5.776325947	0.017258938	70.93464052	-5.670096535
Gene_11138_Predicted_mRNA_scaffold1126	1	6648.327585	6648.327585	5.775467867	0.017267097	54.85044809	-2.268820426
Gene_8116_Predicted_mRNA_scaffold748	1	6646.940525	6646.940525	5.77422426	0.017278929	8.602266107	0.822008368
Gene_18643_Predicted_mRNA_scaffold2337	1	6646.556086	6646.556086	5.773879584	0.01728221	55.11230819	-1.698753645
Gene_25223_Predicted_mRNA_scaffold3976	1	6644.333763	6644.333763	5.771887142	0.017301189	43.2449228	-2.061744405
Gene_21880_Predicted_mRNA_scaffold3023	1	6641.838605	6641.838605	5.769650138	0.017322522	11.02715438	2.595944572
Gene_13612_Predicted_mRNA_scaffold1480	1	6634.071246	6634.071246	5.762686751	0.017389106	42.78171291	-0.486234551
Gene_24155_Predicted_mRNA_scaffold3630	1	6633.286816	6633.286816	5.761983544	0.017395845	42.1260536	-14.09193588
Gene_21603_Predicted_mRNA_scaffold2963	1	6631.30785	6631.30785	5.760209511	0.017412857	10.61865818	5.969361759
Gene_7770_Predicted_mRNA_scaffold590	1	6629.496562	6629.496562	5.758585821	0.017428443	71.85748492	-2.027909892
Gene_39039_Predicted_mRNA_scaffold51191	1	6628.411402	6628.411402	5.757613067	0.017437788	15.92159533	2.295373106
Gene_25577_Predicted_mRNA_scaffold4080	1	6626.019465	6626.019465	5.755468933	0.017458403	73.50341912	-4.200136179
Gene_7686_Predicted_mRNA_scaffold689	1	6625.023168	6625.023168	5.754575867	0.017466998	17.24462758	2.278781767
Gene_29306_Predicted_mRNA_scaffold5701	1	6623.78564	6623.78564	5.753466576	0.017477679	48.39522462	-0.176964913
Gene_26935_Predicted_mRNA_scaffold4578	1	6622.103447	6622.103447	5.751958719	0.017492209	17.34381776	0.09649746
Gene_24234_Predicted_mRNA_scaffold3665	1	6621.874121	6621.874121	5.751753161	0.01749419	43.55751419	-2.625172455
Gene_673_Predicted_mRNA_scaffold19	1	6621.503377	6621.503377	5.751420844	0.017497395	59.77932412	-1.021705452
Gene_38556_Predicted_mRNA_scaffold44410	1	6621.256806	6621.256806	5.75119983	0.017499526	28.38601225	5.426017811
Gene_15613_Predicted_mRNA_scaffold1758	1	6618.518499	6618.518499	5.748745384	0.017523215	42.58119625	-8.318902342
Gene_11605_Predicted_mRNA_scaffold1175	1	6618.414502	6618.414502	5.748652169	0.017524115	51.87532452	-3.798135946
Gene_30729_Predicted_mRNA_scaffold6575	1	6612.549507	6612.549507	5.743395379	0.017574965	13.32885218	0.093858855
Gene_20443_Predicted_mRNA_scaffold2702	1	6612.001346	6612.001346	5.742904078	0.017579725	64.97859534	-1.106795754
Gene_18685_Predicted_mRNA_scaffold2335	1	6610.688181	6610.688181	5.741727137	0.017591134	51.07407043	-2.221454359
Gene_12372_Predicted_mRNA_scaffold1296	1	6608.316952	6608.316952	5.739601929	0.017611755	45.2355075	-1.905550463
Gene_25316_Predicted_mRNA_scaffold3992	1	6608.04804	6608.04804	5.739360921	0.017614095	25.15859748	4.600703489
Gene_3704_Predicted_mRNA_scaffold299	1	6607.240215	6607.240215	5.738636923	0.017621126	76.43439569	-3.851224415
Gene_14119_Predicted_mRNA_scaffold1538	1	6606.57693	6606.57693	5.73804247	0.017626902	64.72644383	-3.514883306
Gene_15588_Predicted_mRNA_scaffold1797	1	6606.225405	6606.225405	5.737727426	0.017629964	49.34799393	-2.945086127
Gene_3374_Predicted_mRNA_scaffold272	1	6606.144614	6606.144614	5.73765502	0.017630668	3.300623104	0.511495273
Gene_4533_Predicted_mRNA_scaffold346	1	6603.579942	6603.579942	5.735356542	0.017653023	17.46416377	0.467119715
Gene_32550_Predicted_mRNA_scaffold8197	1	6602.311708	6602.311708	5.734219963	0.017664088	44.86505513	-9.144119272
Gene_9152_Predicted_mRNA_scaffold867	1	6601.926212	6601.926212	5.733874488	0.017667453	16.22912641	0.873821494
Gene_17195_Predicted_mRNA_scaffold2065	1	6600.935599	6600.935599	5.732986722	0.017676103	53.28574304	-14.29720806
Gene_2163_Predicted_mRNA_scaffold90	1	6598.985382	6598.985382	5.731239007	0.017693145	74.40920043	-7.256740405
Gene_9670_Predicted_mRNA_scaffold929	1	6597.981205	6597.981205	5.730339111	0.017701926	75.95410469	-7.053397701
Gene_35891_Predicted_mRNA_scaffold17418	1	6597.835763	6597.835763	5.730208774	0.017703198	40.96342371	-0.290221289
Gene_15464_Predicted_mRNA_scaffold1774	1	6596.900846	6596.900846	5.729370955	0.017711379	40.56353539	-1.138893059
Gene_31081_Predicted_mRNA_scaffold6831	1	6588.576862	6588.576862	5.721911813	0.017784382	36.43212547	-1.551101428
Gene_11267_Predicted_mRNA_scaffold1141	1	6586.992664	6586.992664	5.720492278	0.01779831	54.13563737	-9.148745651
Gene_5783_Predicted_mRNA_scaffold464	1	6586.596977	6586.596977	5.720137722	0.017801791	52.6273634	-4.494286746
Gene_25557_Predicted_mRNA_scaffold4090	1	6580.143625	6580.143625	5.714355381	0.017858657	24.06604787	0.093762377
Gene_15529_Predicted_mRNA_scaffold1791	1	6574.392838	6574.392838	5.709202856	0.017909488	15.81341966	1.079542954
Gene_35493_Predicted_mRNA_scaffold15089	1	6573.833611	6573.833611	5.708701822	0.017914439	36.45191538	-1.787655559
Gene_28130_Predicted_mRNA_scaffold5092	1	6573.101064	6573.101064	5.708045506	0.017920927	40.93789584	-3.502802702
Gene_40381_Predicted_mRNA_scaffold71339	1	6573.072453	6573.072453	5.708019872	0.01792118	10.5837346	1.894178285
Gene_1228_Predicted_mRNA_scaffold82	1	6571.686638	6571.686638	5.706778285	0.01793346	72.58193504	-1.774530312
Gene_33_Predicted_mRNA_scaffold17	1	6570.53741	6570.53741	5.705748674	0.017943649	6.329073979	1.825335754
Gene_20761_Predicted_mRNA_scaffold2774	1	6569.601888	6569.601888	5.704910534	0.017951949	47.52769409	-0.874447647
Gene_33938_Predicted_mRNA_scaffold10202	1	6567.728549	6567.728549	5.70323222	0.017968579	43.48415104	-0.587443792
Gene_6454_Predicted_mRNA_scaffold550	1	6566.712847	6566.712847	5.702322271	0.017977603	59.44652811	-3.818741191
Gene_5565_Predicted_mRNA_scaffold433	1	6561.740191	6561.740191	5.697867488	0.018021847	42.61721038	-1.808500671
Gene_15807_Predicted_mRNA_scaffold1849	1	6560.704798	6560.704798	5.696939951	0.018031074	9.140729588	2.130728324
Gene_19786_Predicted_mRNA_scaffold2540	1	6559.195564	6559.195564	5.695587952	0.018044531	38.07222291	-0.774016622
Gene_22939_Predicted_mRNA_scaffold3301	1	6557.606237	6557.606237	5.694164224	0.018058714	72.52657843	-1.209015549
Gene_26678_Predicted_mRNA_scaffold4477	1	6555.239052	6555.239052	5.692043727	0.018079859	57.49521115	-1.312388873
Gene_20189_Predicted_mRNA_scaffold2640	1	6550.731704	6550.731704	5.68800623	0.018120192	59.59741235	-1.733249096
Gene_30021_Predicted_mRNA_scaffold6108	1	6545.638532	6545.638532	5.683444189	0.018165878	38.27608301	-7.630269321
Gene_19568_Predicted_mRNA_scaffold2518	1	6543.303396	6543.303396	5.681352642	0.018186863	16.00968	1.610992053
Gene_2094_Predicted_mRNA_scaffold156	1	6542.119826	6542.119826	5.680292553	0.018197509	47.13156472	-9.195629039
Gene_7975_Predicted_mRNA_scaffold716	1	6540.088291	6540.088291	5.678472997	0.018215797	38.69598347	-2.305903583
Gene_3338_Predicted_mRNA_scaffold275	1	6538.994705	6538.994705	5.677493535	0.01822565	47.79328536	-2.5469041
Gene_31228_Predicted_mRNA_scaffold6935	1	6533.319072	6533.319072	5.672410363	0.01827687	20.29798398	0.679871633
Gene_22796_Predicted_mRNA_scaffold3267	1	6533.18882	6533.18882	5.672293711	0.018278048	50.11464097	-3.375020902
Gene_4623_Predicted_mRNA_scaffold327	1	6532.088214	6532.088214	5.671308027	0.018287998	57.89132545	-6.440056211
Gene_7965_Predicted_mRNA_scaffold725	1	6528.989791	6528.989791	5.668533188	0.01831604	59.17720641	-2.857346723
Gene_3773_Predicted_mRNA_scaffold301	1	6525.256342	6525.256342	5.665189753	0.018349887	67.73718942	-2.690213553
Gene_6485_Predicted_mRNA_scaffold558	1	6523.411916	6523.411916	5.663538049	0.018366633	20.84124769	1.067190013
Gene_16012_Predicted_mRNA_scaffold1881	1	6523.175439	6523.175439	5.663326283	0.018368781	40.34308993	-3.353691573
Gene_40150_Predicted_mRNA_scaffold67776	1	6520.802461	6520.802461	5.661201303	0.01839035	38.36410205	-5.027511705
Gene_40329_Predicted_mRNA_scaffold70537	1	6520.636833	6520.636833	5.661052986	0.018391857	41.0788652	-10.56592659
Gene_1180_Predicted_mRNA_scaffold98	1	6520.038907	6520.038907	5.660517557	0.018397296	51.34516563	-1.453047607
Gene_21013_Predicted_mRNA_scaffold2827	1	6519.822996	6519.822996	5.660324215	0.018399261	64.78867731	-3.602307701
Gene_24242_Predicted_mRNA_scaffold3653	1	6518.131505	6518.131505	5.658809544	0.018414659	49.24436458	-2.25356844
Gene_20461_Predicted_mRNA_scaffold2694	1	6514.267397	6514.267397	5.655349464	0.018449885	11.28523537	0.526297717
Gene_6080_Predicted_mRNA_scaffold481	1	6513.221886	6513.221886	5.654413293	0.018459428	4.635629731	1.528785143
Gene_34326_Predicted_mRNA_scaffold11116	1	6513.163689	6513.163689	5.654361182	0.01845996	51.52053297	-12.52317373
Gene_19787_Predicted_mRNA_scaffold2540	1	6512.615784	6512.615784	5.653870581	0.018464963	73.59368832	-1.169427539
Gene_34733_Predicted_mRNA_scaffold12166	1	6511.908297	6511.908297	5.653237093	0.018471425	3.336410115	4.534916281
Gene_34897_Predicted_mRNA_scaffold12626	1	6508.48359	6508.48359	5.650170648	0.018502741	21.1234126	0.309475315
Gene_6748_Predicted_mRNA_scaffold563	1	6507.932948	6507.932948	5.649677618	0.018507781	53.7109233	-3.92924109
Gene_14598_Predicted_mRNA_scaffold1427	1	6507.735066	6507.735066	5.649500441	0.018509593	42.34488945	-1.349709908
Gene_29288_Predicted_mRNA_scaffold5686	1	6504.916994	6504.916994	5.646977265	0.018535412	17.75250459	0.359560401
Gene_10951_Predicted_mRNA_scaffold1099	1	6502.729629	6502.729629	5.645018842	0.018555478	56.01023534	-2.818940007
Gene_30392_Predicted_mRNA_scaffold6348	1	6502.432809	6502.432809	5.644753093	0.018558202	46.715327	-1.144830366
Gene_14191_Predicted_mRNA_scaffold1566	1	6502.375629	6502.375629	5.644701898	0.018558727	9.976883815	0.566231985
Gene_19379_Predicted_mRNA_scaffold2444	1	6502.084085	6502.084085	5.644440873	0.018561404	44.31274385	-0.565312888
Gene_28527_Predicted_mRNA_scaffold5276	1	6500.524572	6500.524572	5.643044622	0.018575728	39.73192256	-3.158663472
Gene_29177_Predicted_mRNA_scaffold5614	1	6499.734549	6499.734549	5.642337313	0.018582989	41.63243982	-4.215591749
Gene_24036_Predicted_mRNA_scaffold3616	1	6497.535996	6497.535996	5.640368972	0.018603211	46.11329835	-10.27803225
Gene_9410_Predicted_mRNA_scaffold902	1	6493.135095	6493.135095	5.636429018	0.018643756	49.64796363	-7.169904789
Gene_3180_Predicted_mRNA_scaffold249	1	6492.560013	6492.560013	5.635914182	0.018649061	44.88775962	-3.70055701
Gene_36496_Predicted_mRNA_scaffold22017	1	6492.298847	6492.298847	5.635680377	0.018651471	49.54688043	-3.916311263
Gene_11643_Predicted_mRNA_scaffold638	1	6490.889798	6490.889798	5.634418957	0.018664477	57.11362392	-0.992036607
Gene_36295_Predicted_mRNA_scaffold20115	1	6489.805606	6489.805606	5.633448368	0.018674491	17.92313623	0.195448709
Gene_15519_Predicted_mRNA_scaffold1778	1	6487.877511	6487.877511	5.631722329	0.018692313	20.13569565	1.534555224
Gene_19329_Predicted_mRNA_scaffold2472	1	6487.569176	6487.569176	5.631446309	0.018695165	43.3833553	-1.092382305
Gene_15941_Predicted_mRNA_scaffold1857	1	6485.841147	6485.841147	5.629899401	0.018711155	27.18239718	1.60429613
Gene_37922_Predicted_mRNA_scaffold36565	1	6484.760878	6484.760878	5.628932372	0.018721158	44.98193274	-7.342755733
Gene_25857_Predicted_mRNA_scaffold4183	1	6482.319325	6482.319325	5.626746795	0.018743787	47.04252473	-3.909587405
Gene_38257_Predicted_mRNA_scaffold40556	1	6480.372047	6480.372047	5.625003709	0.018761855	51.2364753	-4.267454541
Gene_22999_Predicted_mRNA_scaffold3315	1	6476.941176	6476.941176	5.621932678	0.018793732	61.73531214	-3.298324898
Gene_34732_Predicted_mRNA_scaffold12162	1	6476.021683	6476.021683	5.621109642	0.018802285	16.91748309	0.225285274
Gene_31684_Predicted_mRNA_scaffold7364	1	6474.258552	6474.258552	5.619531487	0.018818695	37.18139593	-4.811274972
Gene_39197_Predicted_mRNA_scaffold53522	1	6471.195363	6471.195363	5.616789733	0.018847241	42.58427414	-5.074205176
Gene_30558_Predicted_mRNA_scaffold6443	1	6470.242355	6470.242355	5.615936745	0.018856132	52.23499099	-1.46000875
Gene_22827_Predicted_mRNA_scaffold3269	1	6469.461135	6469.461135	5.615237521	0.018863423	24.04598344	0.065907219
Gene_10914_Predicted_mRNA_scaffold1092	1	6468.284801	6468.284801	5.614184664	0.018874406	50.37835084	-2.490129468
Gene_40616_Predicted_mRNA_scaffold75484	1	6466.976575	6466.976575	5.613013774	0.018886629	40.14321649	-6.392408921
Gene_5918_Predicted_mRNA_scaffold456	1	6463.933385	6463.933385	5.610290111	0.018915094	49.89997508	-0.434073256
Gene_21992_Predicted_mRNA_scaffold3052	1	6461.731086	6461.731086	5.608319097	0.01893572	43.14884247	-5.983738626
Gene_15425_Predicted_mRNA_scaffold1759	1	6461.689019	6461.689019	5.608281448	0.018936115	44.69604229	-3.442312875
Gene_2773_Predicted_mRNA_scaffold215	1	6458.539846	6458.539846	5.605463075	0.01896565	47.34362424	-3.94720617
Gene_11070_Predicted_mRNA_scaffold1104	1	6457.302282	6457.302282	5.604355532	0.01897727	45.8486191	-3.577921709
Gene_12264_Predicted_mRNA_scaffold1268	1	6456.886507	6456.886507	5.603983442	0.018981175	13.09571609	1.912743412
Gene_7193_Predicted_mRNA_scaffold582	1	6456.837162	6456.837162	5.603939282	0.018981639	11.92992595	1.531579364
Gene_19074_Predicted_mRNA_scaffold2401	1	6456.07141	6456.07141	5.603253991	0.018988834	36.79212697	-1.483793138
Gene_8630_Predicted_mRNA_scaffold809	1	6455.396648	6455.396648	5.602650134	0.018995177	72.85878276	-4.09340406
Gene_24292_Predicted_mRNA_scaffold3684	1	6453.616999	6453.616999	5.601057511	0.019011915	42.20403681	-13.43292503
Gene_23495_Predicted_mRNA_scaffold3437	1	6453.125694	6453.125694	5.600617843	0.019016539	54.71105825	-4.715767508
Gene_27338_Predicted_mRNA_scaffold4750	1	6452.449676	6452.449676	5.60001288	0.019022903	48.86392647	-4.075936678
Gene_39174_Predicted_mRNA_scaffold53137	1	6452.099544	6452.099544	5.59969955	0.0190262	45.88074469	-11.96257947
Gene_17166_Predicted_mRNA_scaffold2062	1	6449.967252	6449.967252	5.597791408	0.01904629	49.84253454	-3.903876441
Gene_14653_Predicted_mRNA_scaffold1643	1	6449.88639	6449.88639	5.597719048	0.019047052	59.63120372	-3.041627974
Gene_17594_Predicted_mRNA_scaffold2139	1	6449.067542	6449.067542	5.596986289	0.019054774	43.88254408	-4.631530273
Gene_20030_Predicted_mRNA_scaffold2608	1	6446.930639	6446.930639	5.595074077	0.019074939	10.68843735	0.518147311
Gene_22002_Predicted_mRNA_scaffold3046	1	6445.258112	6445.258112	5.59357744	0.019090737	49.4523641	-2.772533451
Gene_28076_Predicted_mRNA_scaffold5068	1	6443.739221	6443.739221	5.592218303	0.019105096	49.72479612	-3.560414745
Gene_21886_Predicted_mRNA_scaffold3008	1	6436.687804	6436.687804	5.585908802	0.0191719	55.10523737	-0.815542547
Gene_39246_Predicted_mRNA_scaffold54096	1	6435.667034	6435.667034	5.584995468	0.01918159	43.93565561	-0.871229618
Gene_34363_Predicted_mRNA_scaffold8849	1	6432.788969	6432.788969	5.582420368	0.019208939	29.39401708	0.318827921
Gene_20287_Predicted_mRNA_scaffold2664	1	6426.842208	6426.842208	5.577099829	0.019265576	19.15755647	0.054367559
Gene_11800_Predicted_mRNA_scaffold1210	1	6426.550656	6426.550656	5.576838987	0.019268357	61.8614202	-3.10086324
Gene_3655_Predicted_mRNA_scaffold262	1	6425.99403	6425.99403	5.576340992	0.019273668	58.50992104	-4.040627283
Gene_1172_Predicted_mRNA_scaffold87	1	6425.873826	6425.873826	5.576233451	0.019274815	1.62804288	0.761051597
Gene_13536_Predicted_mRNA_scaffold1451	1	6425.659685	6425.659685	5.576041867	0.019276859	61.38348841	-2.952575239
Gene_11620_Predicted_mRNA_scaffold1181	1	6425.11974	6425.11974	5.575558802	0.019282013	60.05499662	-4.96889244
Gene_22814_Predicted_mRNA_scaffold3275	1	6423.996332	6423.996332	5.574553745	0.01929274	54.85884854	-4.463910329
Gene_2061_Predicted_mRNA_scaffold58	1	6423.854129	6423.854129	5.574426524	0.019294099	55.93550579	-1.612679233
Gene_19800_Predicted_mRNA_scaffold2564	1	6421.901502	6421.901502	5.572679634	0.019312761	53.98879023	-0.794480246
Gene_15085_Predicted_mRNA_scaffold1725	1	6421.138684	6421.138684	5.5719972	0.019320057	46.06768724	-4.823689484
Gene_5314_Predicted_mRNA_scaffold437	1	6419.133304	6419.133304	5.570203163	0.01933925	76.25054353	-2.011362829
Gene_3715_Predicted_mRNA_scaffold212	1	6411.286542	6411.286542	5.563183692	0.019414537	11.31124014	0.163291962
Gene_16148_Predicted_mRNA_scaffold1891	1	6410.688459	6410.688459	5.562648687	0.019420288	55.39614497	-3.079409184
Gene_30514_Predicted_mRNA_scaffold6419	1	6410.455485	6410.455485	5.562440285	0.019422528	49.49071538	-4.555544805
Gene_40195_Predicted_mRNA_scaffold68510	1	6408.845842	6408.845842	5.561000424	0.019438016	41.99778212	-7.960629179
Gene_27496_Predicted_mRNA_scaffold4821	1	6408.798555	6408.798555	5.560958125	0.019438471	18.27148036	2.586503026
Gene_11322_Predicted_mRNA_scaffold1149	1	6404.925223	6404.925223	5.557493441	0.019475792	11.56127825	5.655247746
Gene_41191_Predicted_mRNA_scaffold85627	1	6404.551189	6404.551189	5.557158875	0.0194794	40.48190061	-9.518009445
Gene_1458_Predicted_mRNA_scaffold106	1	6404.471713	6404.471713	5.557087786	0.019480167	44.32044057	-3.922872377
Gene_26907_Predicted_mRNA_scaffold4576	1	6403.73678	6403.73678	5.556430408	0.019487258	19.34050649	0.774924756
Gene_28724_Predicted_mRNA_scaffold5378	1	6403.332421	6403.332421	5.556068722	0.019491161	53.92272261	-3.314908512
Gene_1134_Predicted_mRNA_scaffold88	1	6403.108537	6403.108537	5.555868465	0.019493322	42.11366268	-1.757183144
Gene_22760_Predicted_mRNA_scaffold3253	1	6402.856638	6402.856638	5.55564315	0.019495754	37.98046876	-2.063073409
Gene_9104_Predicted_mRNA_scaffold832	1	6402.668012	6402.668012	5.555474432	0.019497575	8.753053531	3.590090563
Gene_30355_Predicted_mRNA_scaffold6324	1	6400.929366	6400.929366	5.553919294	0.019514371	9.124085866	1.789085162
Gene_29641_Predicted_mRNA_scaffold5868	1	6400.366601	6400.366601	5.553415932	0.01951981	43.54713195	-3.386135896
Gene_3534_Predicted_mRNA_scaffold273	1	6400.087276	6400.087276	5.553166093	0.019522511	49.56654744	-1.416709338
Gene_40829_Predicted_mRNA_scaffold79141	1	6397.349535	6397.349535	5.550717383	0.019548999	54.89033316	-3.452237883
Gene_9326_Predicted_mRNA_scaffold891	1	6395.893026	6395.893026	5.549414669	0.019563106	69.51006764	-10.84769369
Gene_3737_Predicted_mRNA_scaffold306	1	6395.252554	6395.252554	5.54884183	0.019569313	12.67853183	2.438348437
Gene_25283_Predicted_mRNA_scaffold3979	1	6394.022995	6394.022995	5.547742123	0.019581234	63.26578021	-2.236697546
Gene_28_Predicted_mRNA_scaffold17	1	6393.757779	6393.757779	5.547504918	0.019583806	18.89714658	0.307408603
Gene_34536_Predicted_mRNA_scaffold11678	1	6392.431861	6392.431861	5.546319045	0.019596671	55.19527565	-2.599376924
Gene_18169_Predicted_mRNA_scaffold2216	1	6388.79512	6388.79512	5.543066499	0.019632003	39.05139773	-7.239949948
Gene_22466_Predicted_mRNA_scaffold3176	1	6388.236129	6388.236129	5.542566573	0.019637439	67.71104269	-3.192606272
Gene_27089_Predicted_mRNA_scaffold4648	1	6386.485582	6386.485582	5.541001007	0.019654474	54.08544875	-1.219337271
Gene_944_Predicted_mRNA_scaffold78	1	6380.932143	6380.932143	5.536034581	0.019708616	48.82909885	-2.299768952
Gene_32517_Predicted_mRNA_scaffold8288	1	6379.294908	6379.294908	5.534570456	0.019724607	41.80901138	-4.116386689
Gene_12221_Predicted_mRNA_scaffold1274	1	6377.4448	6377.4448	5.532915994	0.019742693	46.55454132	-3.450628776
Gene_9096_Predicted_mRNA_scaffold783	1	6375.282311	6375.282311	5.530982222	0.019763854	59.95650636	-2.144423916
Gene_11625_Predicted_mRNA_scaffold638	1	6374.696112	6374.696112	5.530458029	0.019769594	1.253746431	0.674002507
Gene_40482_Predicted_mRNA_scaffold73019	1	6374.214456	6374.214456	5.530027324	0.019774312	44.53341344	-9.982251289
Gene_6739_Predicted_mRNA_scaffold583	1	6371.867529	6371.867529	5.527928689	0.019797317	65.99432271	-3.809011946
Gene_31059_Predicted_mRNA_scaffold6818	1	6370.662607	6370.662607	5.52685126	0.019809138	39.93123935	-5.588251807
Gene_4925_Predicted_mRNA_scaffold377	1	6369.314363	6369.314363	5.525645687	0.019822375	71.53313218	-3.085073225
Gene_12393_Predicted_mRNA_scaffold1295	1	6369.191263	6369.191263	5.525535615	0.019823583	15.45909507	4.104842299
Gene_27752_Predicted_mRNA_scaffold4932	1	6368.423969	6368.423969	5.524849524	0.019831121	40.31251885	-4.428119796
Gene_32148_Predicted_mRNA_scaffold7810	1	6368.146103	6368.146103	5.524601067	0.019833851	23.50397487	5.669820014
Gene_39465_Predicted_mRNA_scaffold57394	1	6367.712661	6367.712661	5.524213499	0.019838111	18.64920137	3.269328109
Gene_38407_Predicted_mRNA_scaffold42498	1	6367.661158	6367.661158	5.524167447	0.019838617	35.53702036	-4.204080054
Gene_2035_Predicted_mRNA_scaffold144	1	6362.894276	6362.894276	5.519905194	0.019885527	8.229601293	1.70078005
Gene_6814_Predicted_mRNA_scaffold599	1	6361.802794	6361.802794	5.518929285	0.019896284	59.91480553	-1.933712152
Gene_5473_Predicted_mRNA_scaffold438	1	6360.587589	6360.587589	5.517842766	0.019908267	49.54249271	-1.526265578
Gene_20607_Predicted_mRNA_scaffold2738	1	6360.465383	6360.465383	5.517733502	0.019909473	44.44534499	-5.764175262
Gene_29266_Predicted_mRNA_scaffold5668	1	6358.324601	6358.324601	5.515819454	0.019930603	46.66564321	-6.841743398
Gene_23836_Predicted_mRNA_scaffold3560	1	6355.939774	6355.939774	5.513687255	0.019954169	1.6120892	1.478248145
Gene_20309_Predicted_mRNA_scaffold2651	1	6354.315079	6354.315079	5.512234694	0.01997024	-2.240984926	0.743073723
Gene_6963_Predicted_mRNA_scaffold596	1	6354.028909	6354.028909	5.511978846	0.019973072	13.15735158	0.155907498
Gene_9628_Predicted_mRNA_scaffold852	1	6352.631715	6352.631715	5.510729705	0.019986905	42.51085027	-3.876322713
Gene_28653_Predicted_mRNA_scaffold5336	1	6346.832126	6346.832126	5.505544845	0.02004443	47.12406992	-5.619208789
Gene_2326_Predicted_mRNA_scaffold168	1	6344.905556	6344.905556	5.503822547	0.020063576	9.758348027	0.664596257
Gene_29554_Predicted_mRNA_scaffold5819	1	6343.823611	6343.823611	5.502855333	0.020074337	10.43764252	1.466447527
Gene_2043_Predicted_mRNA_scaffold58	1	6341.679579	6341.679579	5.500938687	0.020095679	42.47934215	-4.308684428
Gene_12306_Predicted_mRNA_scaffold1286	1	6341.575325	6341.575325	5.50084549	0.020096717	64.05472107	-3.494946108
Gene_5596_Predicted_mRNA_scaffold460	1	6339.411548	6339.411548	5.498911236	0.02011828	5.028589884	2.533716013
Gene_7602_Predicted_mRNA_scaffold656	1	6338.892535	6338.892535	5.498447283	0.020123456	78.72674346	-2.836243508
Gene_27661_Predicted_mRNA_scaffold4897	1	6337.358025	6337.358025	5.497075577	0.020138766	44.44877781	-3.675295276
Gene_8666_Predicted_mRNA_scaffold805	1	6336.90416	6336.90416	5.496669869	0.020143297	82.24461041	-10.01646345
Gene_23795_Predicted_mRNA_scaffold3546	1	6336.697134	6336.697134	5.49648481	0.020145364	43.26911872	-1.793201886
Gene_31804_Predicted_mRNA_scaffold7468	1	6336.110735	6336.110735	5.495960634	0.02015122	20.09575681	6.359390932
Gene_6969_Predicted_mRNA_scaffold596	1	6336.064243	6336.064243	5.495919075	0.020151684	12.09461256	1.817952482
Gene_5638_Predicted_mRNA_scaffold459	1	6335.876361	6335.876361	5.49575113	0.020153561	62.11310855	-5.246220694
Gene_2662_Predicted_mRNA_scaffold194	1	6334.178446	6334.178446	5.494233401	0.020170528	65.72090773	-3.225813376
Gene_38377_Predicted_mRNA_scaffold42161	1	6331.644547	6331.644547	5.49196845	0.020195877	45.51098001	-1.53868897
Gene_4319_Predicted_mRNA_scaffold354	1	6329.888365	6329.888365	5.490398702	0.020213465	19.321961	0.767367089
Gene_3782_Predicted_mRNA_scaffold126	1	6329.157077	6329.157077	5.489745055	0.020220793	12.33274719	0.786217258
Gene_31859_Predicted_mRNA_scaffold7516	1	6328.832516	6328.832516	5.489454954	0.020224046	24.75394009	3.01527363
Gene_4694_Predicted_mRNA_scaffold341	1	6326.73025	6326.73025	5.487575915	0.020245132	44.04193024	-2.466682807
Gene_2877_Predicted_mRNA_scaffold218	1	6325.786927	6325.786927	5.486732771	0.020254601	8.234055225	1.733513454
Gene_6308_Predicted_mRNA_scaffold533	1	6322.703873	6322.703873	5.483977183	0.020285579	46.0257085	-4.029055734
Gene_18940_Predicted_mRNA_scaffold2388	1	6322.690367	6322.690367	5.483965112	0.020285715	44.05182065	-1.467265814
Gene_25639_Predicted_mRNA_scaffold4122	1	6322.667647	6322.667647	5.483944805	0.020285943	22.99705779	0.187008009
Gene_29731_Predicted_mRNA_scaffold5935	1	6320.825792	6320.825792	5.482298622	0.020304474	13.98294188	0.300620508
Gene_18924_Predicted_mRNA_scaffold2391	1	6319.725709	6319.725709	5.481315422	0.02031555	44.64262105	-3.645510698
Gene_1569_Predicted_mRNA_scaffold121	1	6316.635263	6316.635263	5.478553389	0.020346698	80.63541641	-2.963148117
Gene_34952_Predicted_mRNA_scaffold12790	1	6310.169372	6310.169372	5.472774875	0.020412026	47.42219283	-6.815064577
Gene_2898_Predicted_mRNA_scaffold189	1	6309.708816	6309.708816	5.472363294	0.020416687	49.51337274	-3.727509108
Gene_6737_Predicted_mRNA_scaffold583	1	6306.69982	6306.69982	5.469674313	0.020447169	21.81665887	0.052777687
Gene_18762_Predicted_mRNA_scaffold2355	1	6304.996919	6304.996919	5.468152556	0.020464441	18.9585219	0.565050332
Gene_10358_Predicted_mRNA_scaffold1021	1	6303.287115	6303.287115	5.466624654	0.020481797	19.77356073	2.751160358
Gene_2587_Predicted_mRNA_scaffold197	1	6302.948461	6302.948461	5.466322032	0.020485236	64.00697985	-5.472884505
Gene_15702_Predicted_mRNA_scaffold1694	1	6301.367537	6301.367537	5.464909326	0.020501301	49.87891469	-2.833782825
Gene_39568_Predicted_mRNA_scaffold58994	1	6299.973352	6299.973352	5.463663508	0.020515478	18.49257038	0.834650747
Gene_10744_Predicted_mRNA_scaffold1060	1	6299.02582	6299.02582	5.462816819	0.02052512	18.71551332	3.267481753
Gene_462_Predicted_mRNA_scaffold41	1	6295.30644	6295.30644	5.45949336	0.020563009	46.15555907	-0.135859587
Gene_13077_Predicted_mRNA_scaffold1399	1	6292.538561	6292.538561	5.457020194	0.020591253	49.97255396	-1.025413853
Gene_1870_Predicted_mRNA_scaffold134	1	6292.310748	6292.310748	5.45681664	0.020593579	9.519577511	0.623164908
Gene_17001_Predicted_mRNA_scaffold2016	1	6292.217122	6292.217122	5.456732984	0.020594535	15.59418519	0.300349945
Gene_18300_Predicted_mRNA_scaffold2270	1	6292.130639	6292.130639	5.456655711	0.020595419	65.30042037	-4.303676235
Gene_6369_Predicted_mRNA_scaffold547	1	6291.9654	6291.9654	5.456508069	0.020597106	13.40602557	0.069714464
Gene_4150_Predicted_mRNA_scaffold276	1	6290.572178	6290.572178	5.455263223	0.020611342	57.16745318	-1.300001794
Gene_6981_Predicted_mRNA_scaffold596	1	6288.872473	6288.872473	5.453744557	0.020628723	25.43865199	1.721586676
Gene_39662_Predicted_mRNA_scaffold60663	1	6288.763577	6288.763577	5.453647261	0.020629837	39.11416045	-1.381567452
Gene_4018_Predicted_mRNA_scaffold321	1	6287.804196	6287.804196	5.452790077	0.020639654	13.66160373	1.025324741
Gene_34849_Predicted_mRNA_scaffold12499	1	6283.321755	6283.321755	5.448785232	0.020685588	6.420430737	0.112893051
Gene_34861_Predicted_mRNA_scaffold12516	1	6282.534987	6282.534987	5.44808231	0.020693661	7.743912506	3.074131386
Gene_10443_Predicted_mRNA_scaffold1036	1	6282.320498	6282.320498	5.44789068	0.020695862	67.038842	-4.739338221
Gene_27561_Predicted_mRNA_scaffold4824	1	6281.938936	6281.938936	5.447549783	0.020699779	46.73038806	-2.090900218
Gene_2815_Predicted_mRNA_scaffold203	1	6274.302591	6274.302591	5.440727565	0.020778329	13.68473329	1.196011383
Gene_37838_Predicted_mRNA_scaffold35618	1	6270.173411	6270.173411	5.437038814	0.02082093	45.86360456	-6.157931127
Gene_9232_Predicted_mRNA_scaffold868	1	6270.025945	6270.025945	5.436907079	0.020822453	58.19354292	-1.598862377
Gene_16387_Predicted_mRNA_scaffold1910	1	6269.797244	6269.797244	5.436702777	0.020824815	63.31960852	-3.799932861
Gene_23723_Predicted_mRNA_scaffold3523	1	6269.04485	6269.04485	5.436030654	0.020832589	55.08776273	-3.342863932
Gene_24229_Predicted_mRNA_scaffold3672	1	6268.343209	6268.343209	5.435403873	0.020839841	20.14268467	0.357025937
Gene_34298_Predicted_mRNA_scaffold11038	1	6265.006343	6265.006343	5.432423085	0.020874365	21.81595451	1.313512525
Gene_12197_Predicted_mRNA_scaffold1264	1	6263.459271	6263.459271	5.431041135	0.020890391	29.53084699	2.784629602
Gene_2214_Predicted_mRNA_scaffold152	1	6260.719156	6260.719156	5.428593527	0.020918808	44.0978489	-0.284217786
Gene_18260_Predicted_mRNA_scaffold2267	1	6258.393317	6258.393317	5.426516022	0.020942959	5.667156311	2.131555251
Gene_11289_Predicted_mRNA_scaffold1114	1	6256.858572	6256.858572	5.42514517	0.020958911	45.13328232	-0.833393167
Gene_38_Predicted_mRNA_scaffold17	1	6254.504284	6254.504284	5.423042332	0.020983406	60.79920028	-3.051915771
Gene_26054_Predicted_mRNA_scaffold4263	1	6250.030408	6250.030408	5.419046421	0.021030034	48.74650777	-6.080850877
Gene_4389_Predicted_mRNA_scaffold339	1	6249.490465	6249.490465	5.418564174	0.021035669	53.93887706	-1.986275978
Gene_31953_Predicted_mRNA_scaffold7619	1	6247.301878	6247.301878	5.416609477	0.021058524	15.10912207	1.802818516
Gene_19033_Predicted_mRNA_scaffold2367	1	6246.476814	6246.476814	5.415872596	0.021067147	58.19335004	-3.528932442
Gene_33057_Predicted_mRNA_scaffold8856	1	6241.524823	6241.524823	5.41145	0.021118976	22.19348777	0.439192678
Gene_3830_Predicted_mRNA_scaffold314	1	6241.000388	6241.000388	5.410981643	0.021124472	18.87370321	1.747332735
Gene_10027_Predicted_mRNA_scaffold970	1	6240.76024	6240.76024	5.410767175	0.02112699	70.57009431	-2.723854917
Gene_5193_Predicted_mRNA_scaffold414	1	6239.382849	6239.382849	5.409537081	0.021141435	57.76611841	-6.023687049
Gene_9507_Predicted_mRNA_scaffold916	1	6237.023493	6237.023493	5.407430071	0.021166202	22.42217846	0.143253572
Gene_13543_Predicted_mRNA_scaffold1466	1	6235.57627	6235.57627	5.40613766	0.021181408	54.99865347	-4.914313585
Gene_5206_Predicted_mRNA_scaffold420	1	6233.011403	6233.011403	5.403847207	0.021208386	0.876606189	1.847366346
Gene_17602_Predicted_mRNA_scaffold2137	1	6232.405909	6232.405909	5.403306501	0.02121476	52.85198817	-1.650328359
Gene_20798_Predicted_mRNA_scaffold2767	1	6231.730899	6231.730899	5.402703724	0.021221868	19.26304629	0.519469997
Gene_10181_Predicted_mRNA_scaffold998	1	6230.182689	6230.182689	5.401321199	0.02123818	67.83613792	-1.183650004
Gene_24715_Predicted_mRNA_scaffold3820	1	6228.380868	6228.380868	5.399712231	0.02125718	9.370734038	0.493590215
Gene_16573_Predicted_mRNA_scaffold1953	1	6227.400023	6227.400023	5.39883638	0.02126753	58.10397816	-2.081632353
Gene_11546_Predicted_mRNA_scaffold1180	1	6226.60972	6226.60972	5.39813068	0.021275874	64.62669604	-2.061123423
Gene_15369_Predicted_mRNA_scaffold1763	1	6223.455923	6223.455923	5.395314556	0.021309202	63.75806559	-1.209867394
Gene_27267_Predicted_mRNA_scaffold4728	1	6221.68841	6221.68841	5.393736326	0.021327905	27.6069797	2.18504946
Gene_16579_Predicted_mRNA_scaffold1953	1	6221.063379	6221.063379	5.393178237	0.021334522	29.4687267	1.572178787
Gene_41476_Predicted_mRNA_scaffold860	1	6220.541648	6220.541648	5.392712386	0.021340047	45.19277071	-2.599740577
Gene_28677_Predicted_mRNA_scaffold5287	1	6220.166713	6220.166713	5.39237761	0.021344019	48.12869386	-0.556217931
Gene_16292_Predicted_mRNA_scaffold1907	1	6219.375508	6219.375508	5.391671154	0.021352403	50.44758224	-4.99904427
Gene_37918_Predicted_mRNA_scaffold36514	1	6219.302132	6219.302132	5.391605638	0.021353181	50.41095456	-0.902952179
Gene_35249_Predicted_mRNA_scaffold14008	1	6217.671804	6217.671804	5.390149958	0.021370467	13.46416257	1.070928925
Gene_34325_Predicted_mRNA_scaffold11114	1	6210.722797	6210.722797	5.383945621	0.021444309	36.54450213	-5.895094931
Gene_27618_Predicted_mRNA_scaffold4868	1	6208.248991	6208.248991	5.381737013	0.02147066	45.63630199	-11.08507997
Gene_12893_Predicted_mRNA_scaffold1364	1	6208.079496	6208.079496	5.381585691	0.021472466	58.0975033	-6.548568561
Gene_27751_Predicted_mRNA_scaffold4938	1	6205.863159	6205.863159	5.379606999	0.021496105	15.39643068	0.233869767
Gene_1825_Predicted_mRNA_scaffold140	1	6203.158937	6203.158937	5.377192791	0.021524982	48.45792723	-3.282633531
Gene_19990_Predicted_mRNA_scaffold2605	1	6201.449465	6201.449465	5.375666685	0.021543258	55.03200612	-2.95772775
Gene_31782_Predicted_mRNA_scaffold7454	1	6196.186042	6196.186042	5.370967997	0.021599628	61.321423	-5.497713423
Gene_26350_Predicted_mRNA_scaffold4360	1	6194.904916	6194.904916	5.369824364	0.021613372	57.70435387	-1.609504422
Gene_8075_Predicted_mRNA_scaffold731	1	6194.528629	6194.528629	5.369488464	0.02161741	39.68130066	-4.685857819
Gene_17658_Predicted_mRNA_scaffold2150	1	6192.946114	6192.946114	5.368075813	0.021634403	68.2033023	-1.548542921
Gene_30837_Predicted_mRNA_scaffold6653	1	6189.907729	6189.907729	5.365363623	0.021667066	9.488997231	0.968332319
Gene_21253_Predicted_mRNA_scaffold2877	1	6189.326696	6189.326696	5.364844977	0.021673318	43.83353682	-22.50483555
Gene_21538_Predicted_mRNA_scaffold2947	1	6188.212684	6188.212684	5.363850588	0.02168531	10.62190683	1.027217372
Gene_13369_Predicted_mRNA_scaffold1376	1	6187.949514	6187.949514	5.363615679	0.021688144	47.90910484	-1.307387696
Gene_27937_Predicted_mRNA_scaffold4984	1	6184.445533	6184.445533	5.360488035	0.021725913	16.41077358	2.171549598
Gene_21487_Predicted_mRNA_scaffold2925	1	6183.602939	6183.602939	5.359735954	0.021735005	52.34486038	-1.756466008
Gene_14719_Predicted_mRNA_scaffold1650	1	6179.112557	6179.112557	5.355728038	0.021783526	11.26408025	1.905877391
Gene_546_Predicted_mRNA_scaffold33	1	6176.665327	6176.665327	5.353543822	0.021810016	73.16275471	-2.332130073
Gene_13890_Predicted_mRNA_scaffold1511	1	6171.424504	6171.424504	5.348866425	0.021866857	51.75415274	-2.132403237
Gene_21224_Predicted_mRNA_scaffold96	1	6163.448602	6163.448602	5.341748443	0.021953655	14.21769379	0.272700393
Gene_10182_Predicted_mRNA_scaffold998	1	6163.086442	6163.086442	5.341425251	0.021957604	81.81865558	-1.032778904
Gene_13447_Predicted_mRNA_scaffold1430	1	6162.289552	6162.289552	5.340714111	0.021966297	71.44668641	-2.27956214
Gene_17460_Predicted_mRNA_scaffold2112	1	6152.314351	6152.314351	5.33181275	0.022075414	13.59697684	1.07457816
Gene_26969_Predicted_mRNA_scaffold4598	1	6150.198539	6150.198539	5.329924818	0.022098629	42.20174008	-0.680348437
Gene_17624_Predicted_mRNA_scaffold2134	1	6137.450106	6137.450106	5.318550244	0.022239043	20.22978518	1.976669792
Gene_36433_Predicted_mRNA_scaffold21472	1	6136.766918	6136.766918	5.317940721	0.022246594	36.98556865	-6.597240412
Gene_38187_Predicted_mRNA_scaffold39718	1	6136.00469	6136.00469	5.317260684	0.022255021	29.26757171	10.83897695
Gene_26485_Predicted_mRNA_scaffold4433	1	6135.092789	6135.092789	5.316447121	0.022265107	48.19444644	-3.198189589
Gene_7321_Predicted_mRNA_scaffold613	1	6132.925754	6132.925754	5.314513803	0.022289095	42.54850034	-4.575368528
Gene_25178_Predicted_mRNA_scaffold3968	1	6132.866551	6132.866551	5.314460986	0.022289751	47.66983366	-0.836214291
Gene_31210_Predicted_mRNA_scaffold6934	1	6132.81881	6132.81881	5.314418394	0.02229028	23.03559457	1.146289232
Gene_3015_Predicted_mRNA_scaffold230	1	6131.464345	6131.464345	5.313210032	0.022305287	48.69680093	-1.707995049
Gene_31470_Predicted_mRNA_scaffold7156	1	6128.092259	6128.092259	5.310201751	0.022342695	43.03946843	-2.895435989
Gene_30846_Predicted_mRNA_scaffold6659	1	6126.885951	6126.885951	5.309125613	0.022356093	63.0182748	-2.828375055
Gene_14273_Predicted_mRNA_scaffold1582	1	6125.866456	6125.866456	5.308216139	0.022367422	36.56343496	-5.433847042
Gene_894_Predicted_mRNA_scaffold47	1	6125.332642	6125.332642	5.307739936	0.022373356	55.09508179	-1.572386382
Gene_16200_Predicted_mRNA_scaffold1893	1	6125.185636	6125.185636	5.307608795	0.022374991	25.03677178	0.036130857
Gene_13634_Predicted_mRNA_scaffold1279	1	6123.894667	6123.894667	5.306457164	0.02238935	0.950135318	0.858910458
Gene_11969_Predicted_mRNA_scaffold1234	1	6123.524472	6123.524472	5.306126927	0.02239347	37.41968325	-4.04469331
Gene_16264_Predicted_mRNA_scaffold1919	1	6123.430909	6123.430909	5.306043464	0.022394511	49.19251598	-2.332563307
Gene_37790_Predicted_mRNA_scaffold35091	1	6121.177053	6121.177053	5.304032916	0.022419609	39.40965775	-8.295357301
Gene_26542_Predicted_mRNA_scaffold4449	1	6121.077714	6121.077714	5.303944301	0.022420716	42.76797953	-3.787437968
Gene_8775_Predicted_mRNA_scaffold811	1	6120.474673	6120.474673	5.303406368	0.022427437	42.39628034	-6.009986786
Gene_30071_Predicted_mRNA_scaffold6145	1	6119.963795	6119.963795	5.302950649	0.022433132	59.12292675	-3.217922479
Gene_26540_Predicted_mRNA_scaffold4449	1	6116.04243	6116.04243	5.299452748	0.022476895	37.00957681	-5.523199138
Gene_5497_Predicted_mRNA_scaffold457	1	6116.005653	6116.005653	5.299419943	0.022477306	49.76723266	-1.767973487
Gene_10010_Predicted_mRNA_scaffold975	1	6115.238152	6115.238152	5.298735339	0.022485882	16.14992904	0.192163285
Gene_24781_Predicted_mRNA_scaffold3828	1	6111.259579	6111.259579	5.295186569	0.022530391	60.44275705	-2.764913091
Gene_3712_Predicted_mRNA_scaffold212	1	6108.108365	6108.108365	5.292375875	0.022565709	57.31826223	-3.856397968
Gene_33447_Predicted_mRNA_scaffold9384	1	6107.203939	6107.203939	5.291569197	0.022575856	10.37213695	0.763760286
Gene_38397_Predicted_mRNA_scaffold42376	1	6100.958224	6100.958224	5.285998696	0.022646056	44.75878734	-1.128317196
Gene_21479_Predicted_mRNA_scaffold2932	1	6099.157455	6099.157455	5.284392667	0.022666338	56.34831698	-1.633477225
Gene_32171_Predicted_mRNA_scaffold7846	1	6098.885754	6098.885754	5.284150351	0.0226694	45.86204887	-0.28452415
Gene_16131_Predicted_mRNA_scaffold1898	1	6097.74624	6097.74624	5.283134084	0.022682245	7.225326527	0.548833736
Gene_38454_Predicted_mRNA_scaffold43177	1	6097.68403	6097.68403	5.283078602	0.022682947	22.54359484	0.765045899
Gene_1239_Predicted_mRNA_scaffold46	1	6096.654387	6096.654387	5.282160334	0.022694561	-2.451983086	0.718565463
Gene_31046_Predicted_mRNA_scaffold6807	1	6096.632253	6096.632253	5.282140594	0.02269481	40.83065149	-4.563951772
Gene_26567_Predicted_mRNA_scaffold4458	1	6095.783389	6095.783389	5.281383557	0.02270439	42.32244768	-2.260111654
Gene_24940_Predicted_mRNA_scaffold3891	1	6095.357824	6095.357824	5.28100403	0.022709194	73.05839528	-1.615496803
Gene_9413_Predicted_mRNA_scaffold902	1	6093.685799	6093.685799	5.279512901	0.022728079	41.72588142	-1.114623285
Gene_1916_Predicted_mRNA_scaffold119	1	6090.077644	6090.077644	5.276295196	0.022768887	46.50540549	-5.690925504
Gene_40131_Predicted_mRNA_scaffold67498	1	6088.657911	6088.657911	5.275029127	0.022784965	50.54961357	-2.945599636
Gene_29661_Predicted_mRNA_scaffold5890	1	6088.111206	6088.111206	5.274541599	0.022791159	55.25388161	-2.170340359
Gene_2417_Predicted_mRNA_scaffold170	1	6086.151004	6086.151004	5.272793596	0.022813382	82.95311913	-2.425496138
Gene_22242_Predicted_mRNA_scaffold3105	1	6084.717031	6084.717031	5.271514877	0.022829654	10.41201565	1.369152502
Gene_32276_Predicted_mRNA_scaffold7971	1	6081.904039	6081.904039	5.269006494	0.022861608	54.80431845	-1.582948207
Gene_34839_Predicted_mRNA_scaffold12454	1	6081.300464	6081.300464	5.268468288	0.022868471	36.34662421	-5.542004928
Gene_10454_Predicted_mRNA_scaffold1017	1	6080.374812	6080.374812	5.267642891	0.022878999	50.74568496	-4.188567239
Gene_13943_Predicted_mRNA_scaffold1487	1	6078.219629	6078.219629	5.265721159	0.022903531	20.01417882	6.00290683
Gene_39469_Predicted_mRNA_scaffold57463	1	6077.871735	6077.871735	5.265410953	0.022907494	37.69436822	-0.230058767
Gene_11446_Predicted_mRNA_scaffold1158	1	6076.82465	6076.82465	5.264477307	0.022919424	74.81501347	-3.638400226
Gene_20609_Predicted_mRNA_scaffold2735	1	6075.360156	6075.360156	5.263171489	0.022936122	22.36954869	0.276552441
Gene_36062_Predicted_mRNA_scaffold18448	1	6073.882092	6073.882092	5.261853589	0.022952987	36.60394149	-2.039478602
Gene_12596_Predicted_mRNA_scaffold1327	1	6073.630884	6073.630884	5.261629605	0.022955854	57.8949693	-1.750507091
Gene_11595_Predicted_mRNA_scaffold1130	1	6071.841667	6071.841667	5.260034298	0.022976289	43.83698048	-1.877237555
Gene_12833_Predicted_mRNA_scaffold1363	1	6071.534109	6071.534109	5.259760075	0.022979803	48.41743029	-2.06616859
Gene_8616_Predicted_mRNA_scaffold742	1	6070.778773	6070.778773	5.259086611	0.022988437	12.47732418	0.769507416
Gene_8743_Predicted_mRNA_scaffold820	1	6070.559614	6070.559614	5.258891208	0.022990943	8.595666492	0.902861738
Gene_22635_Predicted_mRNA_scaffold3221	1	6069.79992	6069.79992	5.258213864	0.022999631	59.42287287	-2.339941605
Gene_24485_Predicted_mRNA_scaffold3745	1	6069.504185	6069.504185	5.257950187	0.023003013	16.4856121	0.30419649
Gene_12400_Predicted_mRNA_scaffold1267	1	6069.299667	6069.299667	5.25776784	0.023005353	18.99410283	0.558990653
Gene_14601_Predicted_mRNA_scaffold1427	1	6068.300874	6068.300874	5.256877327	0.023016783	45.52412309	-0.500829885
Gene_2233_Predicted_mRNA_scaffold171	1	6065.332342	6065.332342	5.254230668	0.02305079	40.7738311	-3.971289323
Gene_20395_Predicted_mRNA_scaffold2690	1	6063.161868	6063.161868	5.252295582	0.023075687	66.74056781	-3.950625279
Gene_20297_Predicted_mRNA_scaffold2670	1	6062.239322	6062.239322	5.251473098	0.023086277	58.84355612	-1.087633109
Gene_5278_Predicted_mRNA_scaffold389	1	6061.955771	6061.955771	5.251220304	0.023089533	39.79846291	-4.662442508
Gene_20083_Predicted_mRNA_scaffold2625	1	6060.165403	6060.165403	5.249624151	0.023110103	39.97869513	-4.363621362
Gene_19579_Predicted_mRNA_scaffold2508	1	6056.346989	6056.346989	5.24622004	0.023154038	48.74845072	-2.134446118
Gene_11486_Predicted_mRNA_scaffold1156	1	6055.177183	6055.177183	5.245177185	0.023167514	22.92012073	1.202269576
Gene_20260_Predicted_mRNA_scaffold2661	1	6054.241631	6054.241631	5.24434317	0.023178298	20.31125458	0.234234827
Gene_15732_Predicted_mRNA_scaffold1807	1	6053.423785	6053.423785	5.243614094	0.023187729	70.34896016	-3.547166082
Gene_29491_Predicted_mRNA_scaffold5806	1	6052.776158	6052.776158	5.243036764	0.0231952	25.59743779	1.65616201
Gene_20829_Predicted_mRNA_scaffold2736	1	6052.523177	6052.523177	5.242811244	0.02319812	18.76033899	0.751109263
Gene_33490_Predicted_mRNA_scaffold9453	1	6050.914221	6050.914221	5.241376952	0.023216694	56.26032892	-7.323584787
Gene_23173_Predicted_mRNA_scaffold3366	1	6050.632176	6050.632176	5.241125528	0.023219951	65.6424154	-5.184960654
Gene_19199_Predicted_mRNA_scaffold2440	1	6049.455085	6049.455085	5.240076236	0.023233552	60.79956832	-1.817814927
Gene_18779_Predicted_mRNA_scaffold2296	1	6049.066818	6049.066818	5.239730126	0.02323804	22.87202067	0.099051294
Gene_1728_Predicted_mRNA_scaffold115	1	6043.349508	6043.349508	5.234633744	0.023304228	58.93327016	-6.828364506
Gene_11258_Predicted_mRNA_scaffold1146	1	6039.733412	6039.733412	5.231410519	0.023346191	55.06745454	-0.469438563
Gene_13453_Predicted_mRNA_scaffold1430	1	6038.262074	6038.262074	5.230099066	0.023363288	12.4447264	0.405063343
Gene_26979_Predicted_mRNA_scaffold4608	1	6036.882732	6036.882732	5.22886963	0.023379327	48.82832245	-14.90140602
Gene_10587_Predicted_mRNA_scaffold1046	1	6036.194112	6036.194112	5.228255855	0.023387338	13.62194357	0.115625438
Gene_23_Predicted_mRNA_scaffold28	1	6034.844114	6034.844114	5.227052597	0.023403053	46.75753017	-1.351123917
Gene_14882_Predicted_mRNA_scaffold1675	1	6030.936052	6030.936052	5.223569416	0.023448605	11.54738388	1.778566532
Gene_26984_Predicted_mRNA_scaffold4597	1	6030.076198	6030.076198	5.222803063	0.023458639	40.62969674	-5.446828883
Gene_14834_Predicted_mRNA_scaffold1655	1	6029.110258	6029.110258	5.221942166	0.023469917	62.71977745	-2.164908763
Gene_35764_Predicted_mRNA_scaffold16556	1	6024.824155	6024.824155	5.218122262	0.023520027	23.4210705	1.714340576
Gene_14156_Predicted_mRNA_scaffold1560	1	6024.197743	6024.197743	5.217563999	0.02352736	57.12198122	-3.70011917
Gene_2311_Predicted_mRNA_scaffold177	1	6022.969886	6022.969886	5.216469731	0.02354174	6.093257326	0.272513398
Gene_28237_Predicted_mRNA_scaffold5129	1	6022.813689	6022.813689	5.216330529	0.02354357	49.04779264	-6.613169219
Gene_20342_Predicted_mRNA_scaffold2677	1	6016.687174	6016.687174	5.210870774	0.023615462	41.23353211	-4.57325656
Gene_19584_Predicted_mRNA_scaffold2516	1	6015.509548	6015.509548	5.209821348	0.023629306	37.54752289	-1.410843357
Gene_33825_Predicted_mRNA_scaffold9990	1	6013.810485	6013.810485	5.208307271	0.023649296	38.28586586	-5.050527094
Gene_38347_Predicted_mRNA_scaffold41666	1	6010.254157	6010.254157	5.205138221	0.023691193	44.10881493	-4.947026735
Gene_15649_Predicted_mRNA_scaffold1818	1	6009.222468	6009.222468	5.204218901	0.023703361	14.59313645	0.17453257
Gene_30418_Predicted_mRNA_scaffold6361	1	6008.877674	6008.877674	5.203911664	0.023707429	69.14183777	-0.784321756
Gene_27041_Predicted_mRNA_scaffold4635	1	6008.367588	6008.367588	5.203457139	0.023713449	37.9168794	-1.589335899
Gene_35541_Predicted_mRNA_scaffold15279	1	6008.135131	6008.135131	5.203250005	0.023716193	40.87963602	-2.525715541
Gene_23140_Predicted_mRNA_scaffold3344	1	6004.618733	6004.618733	5.200116705	0.023757739	73.28132252	-3.06634773
Gene_33160_Predicted_mRNA_scaffold8967	1	6001.11913	6001.11913	5.196998478	0.023799161	45.30411917	-3.004818169
Gene_16377_Predicted_mRNA_scaffold120	1	6000.793725	6000.793725	5.19670854	0.023803017	38.53897925	-3.029542046
Gene_15679_Predicted_mRNA_scaffold1820	1	6000.57825	6000.57825	5.19651655	0.02380557	52.52347805	-4.535969688
Gene_6097_Predicted_mRNA_scaffold525	1	6000.203833	6000.203833	5.196182944	0.023810007	65.87235298	-0.986042882
Gene_16676_Predicted_mRNA_scaffold1982	1	6000.166189	6000.166189	5.196149403	0.023810453	49.50658622	-2.038018206
Gene_3331_Predicted_mRNA_scaffold164	1	5998.785739	5998.785739	5.19491943	0.023826821	71.04481104	-2.390988775
Gene_20522_Predicted_mRNA_scaffold2706	1	5998.708887	5998.708887	5.194850956	0.023827733	7.55712609	0.557458342
Gene_22220_Predicted_mRNA_scaffold3101	1	5997.183372	5997.183372	5.193491751	0.023845835	64.04142524	-6.278442751
Gene_31064_Predicted_mRNA_scaffold6820	1	5996.595729	5996.595729	5.192968178	0.023852811	38.10865696	-1.590512093
Gene_23491_Predicted_mRNA_scaffold3451	1	5996.128696	5996.128696	5.192552066	0.023858358	20.76176316	0.728217093
Gene_17409_Predicted_mRNA_scaffold2099	1	5992.215456	5992.215456	5.18906557	0.023904882	19.31879143	0.18415453
Gene_16599_Predicted_mRNA_scaffold1978	1	5991.849443	5991.849443	5.188739478	0.023909239	20.99730738	0.018471949
Gene_29274_Predicted_mRNA_scaffold5678	1	5990.925675	5990.925675	5.18791647	0.023920237	21.45105764	0.273546305
Gene_21383_Predicted_mRNA_scaffold2895	1	5990.025556	5990.025556	5.187114538	0.023930959	44.85826266	-1.165187568
Gene_15304_Predicted_mRNA_scaffold1731	1	5988.883629	5988.883629	5.186097185	0.023944568	17.66455262	0.122325732
Gene_5508_Predicted_mRNA_scaffold457	1	5987.469078	5987.469078	5.184836966	0.023961437	17.38168676	7.647886831
Gene_6184_Predicted_mRNA_scaffold476	1	5987.071123	5987.071123	5.184482432	0.023966185	53.92632432	-1.340388418
Gene_30465_Predicted_mRNA_scaffold6396	1	5985.164707	5985.164707	5.182784044	0.023988944	52.41522788	-1.572487649
Gene_32912_Predicted_mRNA_scaffold8705	1	5983.665672	5983.665672	5.181448606	0.024006855	10.94253495	0.408579239
Gene_23001_Predicted_mRNA_scaffold3320	1	5982.611598	5982.611598	5.18050958	0.024019458	61.14757838	-2.989465368
Gene_20842_Predicted_mRNA_scaffold2765	1	5981.908328	5981.908328	5.179883074	0.02402787	47.93293874	-0.826330685
Gene_33007_Predicted_mRNA_scaffold8805	1	5979.747578	5979.747578	5.177958203	0.024053736	36.22165109	-5.445708272
Gene_34401_Predicted_mRNA_scaffold11337	1	5978.966065	5978.966065	5.177262015	0.024063098	17.41989668	2.293464225
Gene_1869_Predicted_mRNA_scaffold134	1	5975.806231	5975.806231	5.17444722	0.024100989	40.54834404	-0.37587346
Gene_33183_Predicted_mRNA_scaffold9000	1	5975.423592	5975.423592	5.174106368	0.024105582	41.7758514	-3.541839719
Gene_27806_Predicted_mRNA_scaffold4958	1	5973.380578	5973.380578	5.172286493	0.024130118	64.20160234	-3.153614344
Gene_33231_Predicted_mRNA_scaffold9066	1	5969.851315	5969.851315	5.169142784	0.024172565	38.27748977	-6.461025471
Gene_13048_Predicted_mRNA_scaffold1392	1	5969.27967	5969.27967	5.168633597	0.024179447	69.04911025	-2.878708396
Gene_30928_Predicted_mRNA_scaffold6720	1	5968.868778	5968.868778	5.168267602	0.024184395	64.96157314	-2.334248992
Gene_3026_Predicted_mRNA_scaffold240	1	5968.857539	5968.857539	5.168257592	0.024184531	70.57023568	-5.673965913
Gene_25413_Predicted_mRNA_scaffold4044	1	5966.90539	5966.90539	5.166518767	0.024208054	40.67905831	-9.36881843
Gene_23546_Predicted_mRNA_scaffold3468	1	5965.505151	5965.505151	5.165271561	0.024224942	20.86614652	0.403960307
Gene_29796_Predicted_mRNA_scaffold5969	1	5964.994168	5964.994168	5.164816428	0.024231107	19.24565566	0.137609471
Gene_2533_Predicted_mRNA_scaffold167	1	5964.152632	5964.152632	5.164066876	0.024241265	53.72992308	-8.675000049
Gene_12636_Predicted_mRNA_scaffold1252	1	5963.405383	5963.405383	5.16340131	0.024250288	62.46516646	-3.671999673
Gene_21702_Predicted_mRNA_scaffold2985	1	5962.841135	5962.841135	5.162898744	0.024257104	46.38159248	-2.522007404
Gene_2205_Predicted_mRNA_scaffold152	1	5962.11522	5962.11522	5.162252188	0.024265876	21.7419259	2.898046878
Gene_12764_Predicted_mRNA_scaffold1351	1	5961.445052	5961.445052	5.161655289	0.024273976	18.43866398	0.618884093
Gene_7426_Predicted_mRNA_scaffold452	1	5957.911621	5957.911621	5.158508227	0.024316734	38.78297865	-7.542171341
Gene_15177_Predicted_mRNA_scaffold1736	1	5957.685055	5957.685055	5.158306439	0.024319478	12.13496192	0.699604113
Gene_19256_Predicted_mRNA_scaffold2450	1	5954.603921	5954.603921	5.15556231	0.024356829	55.55609426	-1.399663916
Gene_24417_Predicted_mRNA_scaffold3708	1	5954.075448	5954.075448	5.155091648	0.024363242	51.22878465	-0.480747264
Gene_22765_Predicted_mRNA_scaffold3145	1	5951.539779	5951.539779	5.152833396	0.024394034	46.82142023	-2.686469853
Gene_17066_Predicted_mRNA_scaffold2047	1	5950.904032	5950.904032	5.152267213	0.02440176	21.28565946	1.150684126
Gene_12453_Predicted_mRNA_scaffold1308	1	5950.831578	5950.831578	5.152202687	0.024402641	66.17630299	-3.139738015
Gene_33623_Predicted_mRNA_scaffold9677	1	5949.367399	5949.367399	5.15089873	0.024420445	15.35100826	2.602825026
Gene_14380_Predicted_mRNA_scaffold1599	1	5946.05933	5946.05933	5.147952728	0.024460722	67.66755858	-4.869617116
Gene_12123_Predicted_mRNA_scaffold1232	1	5944.91159	5944.91159	5.146930629	0.024474711	21.6056059	9.447651873
Gene_20997_Predicted_mRNA_scaffold2823	1	5944.816156	5944.816156	5.146845642	0.024475875	36.61827038	-5.959848177
[truncated: 30,444 more rows]
